# Supplementary material for: Genome-Wide Constitutively Expressed Gene Analysis and New Reference Gene Selection Based on Transcriptome Data: A Case Study from Poplar/Canker Disease Interaction
Source: Front Plant Sci. 2017 Oct 31;8:1876. doi: 10.3389/fpls.2017.01876 (PMC5671478; doi:10.3389/fpls.2017.01876)
Supplement: Supplementary file 2 [file Table2.XLSX]

## Sheet: TS2. Expression of HKGs
Table S2. The expression level of poplar HK genes based on transcriptome analysis.
Locus name Phytozome v3.0	Abbreviation*	Coding protein	Transcript name Phytozome v3.0	Transcript length	PI (T01_FPKM**)	PN (T02_FPKM)	XI (T03_FPKM)	XN (T04_FPKM)	PI (T05_FPKM)	PI (T06_FPKM)	PN (T07_FPKM)	PN (T08_FPKM)	XI (T09_FPKM)	XI (T10_FPKM)	XN (T11_FPKM)	XN (T12_FPKM)	Max	Min	MCF	Mean of FPKM	StdE of FPKM	CV of FPKM	Mean of log2(FPKM)	StdE of log2(FPKM)	CV of log2(FPKM)
Potri.001G001300	SCP-1	Synaptonemal complex protein 1 (SCP-1)	Potri.001G001300.1	1263	80.9124	96.1718	47.5373	50.1062	41.1835	48.1243	52.1854	44.3685	39.0077	34.7251	48.1659	30.7932	96.1718	30.7932	3.12315	51.1068	18.8847	36.9514	5.60096	0.463952	8.28344
			Potri.001G001300.2	1104	3.13528	6.0315	2.96128	6.35668	2.74468	0.908733	6.80495	3.60096	0	0	4.08086	0	6.80495	0	N	3.05208	2.48432	81.3976	N	N	N
			Potri.001G001300.3	1138	0	0	0	0	0	0	0	0	0	0	0	0	0	0	N	N	N	N	N	N	N
			Potri.001G001300.4	679	0	0.00309594	13.6823	8.87499	4.64268	0.95398	2.42211	0	5.8457	3.8273	0.00255177	4.84034	13.6823	0	N	3.75792	4.23286	112.638	0.0156356	4.59229	29370.8
Potri.001G002500	Cpn60β	chaperonin β-subunit	Potri.001G002500.1	2710	0	0	0	0	0	0	0	0	0.8889	0	0.674145	0.650184	0.8889	0	N	0.184436	0.338332	183.442	N	N	N
			Potri.001G002500.2	2495	104.276	127.851	126.214	142.067	105.814	112.27	143.601	113.671	125.549	105.495	207.17	127.074	207.17	104.276	1.98675	128.421	28.1738	21.9386	6.97841	0.275393	3.94636
Potri.001G004600	TUA	Tubulin alpha-5 chain-like protein	Potri.001G004600.1	1735	28.0484	14.3982	18.6391	19.9444	10.828	5.31732	10.9654	0.176111	4.40085	12.0146	23.0031	22.0421	28.0484	0.176111	159.265	14.1481	8.42985	59.5828	3.22526	1.98205	61.4539
			Potri.001G004600.2	1880	60.6502	47.9437	9.37029	15.1757	41.2569	36.4616	45.5245	53.6869	24.0521	15.9005	10.9917	8.02055	60.6502	8.02055	7.56185	30.7529	18.9475	61.6121	4.62571	1.05931	22.9005
Potri.001G078100	RP-L17	Ribosomal protein L17	Potri.001G078100.1	789	454.299	555.219	255.42	236.922	357.885	384.503	387.407	528.7	239.066	153.353	205.04	241.033	555.219	153.353	3.62053	333.237	131.357	39.4186	8.27487	0.582669	7.04142
Potri.001G094900	UBC9(1)	Ubiquitin-conjugating enzyme	Potri.001G094900.1	936	642.879	1053.48	1063.07	596.607	1009.97	1146.64	732.561	1155.26	368.761	365.191	375.851	242.374	1155.26	242.374	4.76644	729.387	343.85	47.1423	9.33269	0.786628	8.42874
Potri.001G095100			Potri.001G095100.1	973	0.556156	0.34541	2.554	1.84999	4.705	3.46614	2.44353	4.65537	1.89407	2.80047	0.811353	4.35213	4.705	0.34541	13.6215	2.53613	1.53783	60.6368	0.968574	1.2384	127.858
Potri.001G143800	CAC	Clathrin adaptor complex medium subunit	Potri.001G143800.1	1968	0	0.872948	0.0110294	0.58823	0.289322	0.651422	0	0	1.93062	0.000114918	0	0	1.93062	0	N	0.361974	0.585524	161.759	N	N	N
			Potri.001G143800.2	1779	0	0	2.06638	0.447726	0	0.149671	5.9018e-05	0	0	0.301212	0	0.000116248	2.06638	0	N	0.247097	0.591672	239.449	-5.28375	6.5366	-123.711
Potri.001G224700	EF1β	Elongation factor 1-beta	Potri.001G224700.1	1178	257.163	291.548	171.192	210.891	151.611	147.967	176.198	204.779	151.904	123.377	166.31	149.667	291.548	123.377	2.36307	183.551	49.3975	26.9122	7.47697	0.359464	4.80762
Potri.001G246900	TUB(1)	Tubulin beta-2/beta-3 chain	Potri.001G246900.1	1835	149.671	112.981	103.328	145.771	80.7252	72.8111	66.5807	46.3711	98.616	78.1932	152.131	47.4203	152.131	46.3711	3.28073	96.2166	37.699	39.1814	6.48056	0.593707	9.16134
Potri.001G263000	UBQ10-4	Polyubiquitin,UBQ10-4 At4g05320 (Arabidopsis)	Potri.001G263000.1	1528	70.9514	60.2105	36.8169	57.649	41.297	34.3983	36.6208	37.7831	40.2431	56.6711	50.7084	55.8654	70.9514	34.3983	2.06264	48.2679	11.9146	24.6843	5.5535	0.350999	6.32033
			Potri.001G263000.2	1300	0.373867	0.305911	0.300216	0	0.223569	0	0.484005	0.877676	0	0	0	1.06561	1.06561	0	N	0.302571	0.358657	118.536	N	N	N
Potri.001G272800	TUB(2)	Tubulin beta chain	Potri.001G272800.1	1765	21.6274	19.5636	43.593	35.402	10.3446	5.77643	6.86301	4.67822	26.7315	19.9182	22.3468	12.3728	43.593	4.67822	9.31829	19.1015	12.0562	63.1167	3.94917	1.0383	26.2916
			Potri.001G272800.2	1810	106.065	41.0518	39.5216	29.3903	31.0514	46.833	35.638	21.6448	64.006	51.2701	39.6258	31.1346	106.065	21.6448	4.90025	44.7694	22.3002	49.8112	5.3597	0.593804	11.0791
Potri.001G309500	ACT2, Actin(1)	Actin	Potri.001G309500.1	1997	539.43	480.047	417.813	583.43	234.787	245.876	394.541	262.785	432.937	345.047	620.661	312.433	620.661	234.787	2.64351	405.816	131.349	32.3666	8.5925	0.4827	5.61769
			Potri.001G309500.2	2058	0	0.942543	0	1.58112	0.833121	1.01682	1.52522	0.571603	1.27168	1.61363	1.35179	1.37538	1.61363	0	N	1.00691	0.567527	56.3633	0.207009	0.483609	233.617
			Potri.001G309500.3	1966	0	0	0	0	0	0	0.625227	0	0	1.11454	0	0	1.11454	0	N	0.144981	0.354308	244.383	N	N	N
			Potri.001G309500.4	1949	7.19672	7.96088	8.9217	11.3948	12.7064	5.7505	10.1484	4.21031	5.69966	10.6163	11.7578	6.80967	12.7064	4.21031	3.01793	8.59776	2.7402	31.8711	3.02987	0.496728	16.3944
			Potri.001G309500.5	1966	0	0	0	0	0	0	0.802805	0	0	0	0	0	0.802805	0	N	0.0669004	0.23175	346.41	N	N	N
			Potri.001G309500.6	1937	0	0	0	0.392997	0	0.464223	0	0	0	0	0	0	0.464223	0	N	0.071435	0.167526	234.515	N	N	N
			Potri.001G309500.7	2873	0.948546	0.825832	2.20487	1.16206	1.15946	1.75249	2.25134	1.0479	2.20619	2.6695	1.53139	4.27451	4.27451	0.825832	5.176	1.83617	0.978284	53.2784	0.711247	0.708119	99.5602
Potri.001G342500	RP	60S ribosomal protein L27-3	Potri.001G342500.1	2121	103.307	129.205	53.7508	66.7232	78.7236	72.007	75.9138	118.49	42.335	31.0989	38.0969	33.4446	129.205	31.0989	4.15465	70.258	33.012	46.9868	5.98285	0.701473	11.7247
Potri.001G418500	UBQ(1), UBQ11, UBQ11-5	Polyubiquitin (UBQ11)	Potri.001G418500.1	1496	359.271	487.86	522.096	720.061	339.047	296.842	344.554	175.202	762.515	716.148	607.416	336.076	762.515	175.202	4.3522	472.257	193.182	40.906	8.76147	0.640496	7.31037
			Potri.001G418500.10	1027	14.2675	29.5271	23.5687	27.1864	14.5878	13.5353	8.064	19.6722	19.379	21.0096	23.4729	5.28718	29.5271	5.28718	5.58466	18.2965	7.36562	40.257	4.05017	0.732761	18.0921
			Potri.001G418500.11	1027	22.7638	24.8749	26.449	36.9351	29.5831	22.1988	18.558	8.65347	62.6655	64.7351	46.9266	17.6886	64.7351	8.65347	7.48083	31.836	17.7307	55.6939	4.78724	0.821707	17.1645
			Potri.001G418500.12	1027	60.9425	84.9297	76.7975	72.9665	38.4001	36.0256	21.3389	29.9397	56.0334	45.6601	49.8225	31.9448	84.9297	21.3389	3.98004	50.4001	20.2674	40.213	5.5417	0.611131	11.0279
			Potri.001G418500.13	1027	117.103	126.726	141	132.937	83.2576	77.8448	74.9474	115.667	124.197	134.044	118.613	184.54	184.54	74.9474	2.46226	119.24	30.4703	25.5538	6.853	0.380694	5.55515
			Potri.001G418500.2	1027	126.617	174.748	148.88	176.188	99.8998	87.2018	70.9278	59.2674	127.528	147.487	155.7	79.9838	176.188	59.2674	2.97276	121.202	40.7645	33.6334	6.83683	0.532423	7.78758
			Potri.001G418500.3	1255	5.97208	2.13443	2.67056	2.87153	4.36107	1.67136	2.86475	4.95776	7.47061	4.05215	4.91151	10.5971	10.5971	1.67136	6.34041	4.54458	2.54078	55.9079	1.99388	0.770347	38.6356
			Potri.001G418500.4	1255	0	8.67242	6.00992	9.37052	13.382	9.52774	4.44039	0	4.98654	24.779	25.1785	3.69097	25.1785	0	N	9.16983	8.34552	91.0105	3.15642	0.968044	30.6691
			Potri.001G418500.5	1255	8.73859	12.7627	15.5981	15.5042	11.3059	9.3784	8.90572	10.3442	21.1629	19.9751	16.692	6.29969	21.1629	6.29969	3.35936	13.0556	4.71759	36.1345	3.61774	0.535163	14.7927
			Potri.001G418500.6	1332	2.53534	1.72096	0	0	1.45043	1.41416	0	0	0	5.06715	0	0	5.06715	0	N	1.01567	1.5606	153.652	N	N	N
			Potri.001G418500.7	1254	0	0.462466	0	0	0	0	0	0.375606	0	0	0	0.39988	0.462466	0	N	0.103163	0.187604	181.853	N	N	N
			Potri.001G418500.8	1254	0	0	0	0	0	0	0.426331	0	0.999731	1.98412	2.84176	0	2.84176	0	N	0.520995	0.950422	182.424	N	N	N
			Potri.001G418500.9	1029	156.634	177.233	59.8746	66.3965	128.996	99.7096	56.9624	102.637	126.745	87.7322	86.1518	46.9482	177.233	46.9482	3.77508	99.6684	40.9904	41.1268	6.52537	0.604029	9.25662
Potri.002G111900	𝛼TUB	Tubulin alpha-2 chain	Potri.002G111900.1	2065	56.4837	36.0617	606.237	82.601	51.3135	71.3149	37.1005	29.9396	142.412	224.508	46.2312	28.4376	606.237	28.4376	21.3181	117.72	164.085	139.386	6.15698	1.322	21.4716
			Potri.002G111900.2	1843	48.8418	40.2103	17.1206	25.57	49.5315	115.004	25.3069	28.5089	35.7085	48.9439	31.2364	21.3116	115.004	17.1206	6.71729	40.6079	25.927	63.8473	5.15285	0.726821	14.1052
Potri.002G127700	PMCP2	Phage minor capsid protein 2	Potri.002G127700.1	1806	1.88445	1.24464	2.62416	1.66846	4.80589	3.31365	2.00981	4.29116	3.56289	1.56282	1.41536	1.95964	4.80589	1.24464	3.86127	2.52858	1.1892	47.0303	1.2009	0.648554	54.0055
Potri.003G078700	Ribosomal L15e	Ribosomal protein L15e GQ0256_J04 (white spruce)	Potri.003G078700.1	982	0	0	1.57258	0	0.472577	0.545324	0	1.19552	0	0	0.740355	2.42067	2.42067	0	N	0.578919	0.786765	135.902	N	N	N
			Potri.003G078700.2	915	49.7213	41.6922	19.2476	38.7394	17.5938	16.2806	18.6913	14.7706	12.6995	17.0682	23.5773	11.5054	49.7213	11.5054	4.32156	23.4656	12.6385	53.8596	4.38953	0.68786	15.6705
			Potri.003G078700.3	847	6.52381	9.13494	2.51839	0.000842537	21.4526	17.5571	18.6708	16.2192	19.183	6.72885	27.6616	7.90515	27.6616	0.000842537	32831.3	12.7964	8.46617	66.1608	2.3834	4.08576	171.426
Potri.003G126800	TUB(3)	Tubulin beta-4 chain	Potri.003G126800.1	1865	1.55803	0.40033	3.6535	1.51196	2.24061	3.20038	1.02751	2.67869	1.66299	3.94075	0.356271	1.07128	3.94075	0.356271	11.0611	1.94186	1.20739	62.1768	0.617511	1.1402	184.645
Potri.003G134500	Phosphorylase	Phosphorylase	Potri.003G134500.1	1855	197.89	222.948	23.0305	40.873	81.4213	62.2317	88.9913	113.793	28.776	18.7732	53.2252	35.5017	222.948	18.7732	11.8759	80.6212	67.227	83.3862	5.90681	1.15502	19.554
Potri.003G136200	UBC5	Ubiquitin-conjugating enzyme	Potri.003G136200.1	1524	26.118	44.987	34.6266	26.1248	12.6877	17.331	13.5376	14.8488	11.7394	12.3158	11.0589	3.79272	44.987	3.79272	11.8614	19.0974	11.6862	61.1929	4.00146	0.934155	23.3454
			Potri.003G136200.2	1216	101.919	57.8768	55.9124	41.5846	59.6061	68.6061	54.3324	66.1767	52.3342	42.7794	42.1473	40.5938	101.919	40.5938	2.5107	56.9891	17.0664	29.9468	5.78233	0.384157	6.64363
Potri.003G173100	Chitinase	Rubber elongation factor protein (REF). This family consists of the highly related rubber elongation factor (REF), small rubber particle protein (SRPP) and stress-related protein (SRP) sequences. REF and SRPP are released from the rubber particle membrane into the cytosol during osmotic lysis of the sedimentable organelles (lutoids). The exact function of this family is unknown.	Potri.003G173100.1	1549	276.425	336.635	408.999	712.266	141.5	173.912	286.441	405.553	442.128	426.492	709.167	823.907	823.907	141.5	5.82266	428.619	216.516	50.5148	8.56264	0.779489	9.10336
Potri.004G129500	RNaseH	RNase H domain containing protein MNC5692232 (spruce)	Potri.004G129500.1	1321	0	0	0	2.36256	1.29432	1.26178	1.15138	0	2.33178	2.2422	0.000142575	0.000140982	2.36256	0	N	0.887025	1.00894	113.744	N	N	N
			Potri.004G129500.2	1242	8.40182	10.4984	5.20557	3.79878	6.33655	7.65724	5.44363	10.6833	2.23964	0.0133065	0.636638	2.39436	10.6833	0.0133065	802.863	5.27577	3.59338	68.1111	1.48087	2.68945	181.612
			Potri.004G129500.3	1117	0	0	0	0	0	0.198635	0	0	0	0	0	0	0.198635	0	N	0.0165529	0.057341	346.41	N	N	N
			Potri.004G129500.4	1081	0	0	0	0	0	0	0.000137895	0.943724	0	0	0	1.8137	1.8137	0	N	0.229797	0.567806	247.091	N	N	N
			Potri.004G129500.5	1256	0	0	3.68759	0.73465	3.63881	3.415	2.51043	2.83453	1.60347	2.07995	2.92427	0.880201	3.68759	0	N	2.02574	1.36041	67.1562	1.10059	0.834994	75.8676
Potri.004G133500	CDC2(1), CDC2(2)	Cell division control protein 2	Potri.004G133500.1	1434	0	0	0	1.8561	0	0	0	0	0	0.954087	0	0	1.8561	0	N	0.234182	0.579756	247.566	N	N	N
			Potri.004G133500.10	1414	0	0	0	0.259373	0	0	0	0	1.03552	0	0.449604	0	1.03552	0	N	0.145375	0.314515	216.347	N	N	N
			Potri.004G133500.11	1406	0	1.02969	0.211599	0.23037	0.956561	0	1.60759	0.397794	0	0.301377	0	0	1.60759	0	N	0.394582	0.525547	133.191	N	N	N
			Potri.004G133500.12	1602	0	0	0	0.3427	0	0	0	0	0	1.16701	0.816996	0	1.16701	0	N	0.193892	0.392626	202.497	N	N	N
			Potri.004G133500.13	1693	0	0	0	0	0	0	0	0.893779	0.275877	0.901832	0	0.87542	0.901832	0	N	0.245576	0.396682	161.531	N	N	N
			Potri.004G133500.14	1102	1.56284	0	0.960173	1.10457	0.566655	0.910305	0.666311	0.394389	1.15743	3.43509	2.07267	3.51841	3.51841	0	N	1.3624	1.12309	82.4346	0.245785	1.01109	411.371
			Potri.004G133500.2	1352	0	0	0	0	0	0	0	0	0	0	0	0	0	0	N	N	N	N	N	N	N
			Potri.004G133500.3	1344	0.1121	0.112568	0.112163	0.112249	0.112626	0.112462	0.113115	0.111989	0.111774	0.111838	0.112359	0.112762	0.113115	0.111774	1.012	0.112334	0.000395433	0.352016	-3.15414	0.00507543	-0.160913
			Potri.004G133500.4	1341	185.503	129.906	51.7859	82.6702	57.7757	68.5289	73.9356	79.4508	48.3831	43.1436	68.9779	43.7219	185.503	43.1436	4.29966	77.8152	41.3693	53.1635	6.13979	0.630157	10.2635
			Potri.004G133500.5	1353	0	0	0	0	0	0	0	0	0	0	0	0	0	0	N	N	N	N	N	N	N
			Potri.004G133500.6	1521	0	0	0	0	0	0	0	0	2.07703	0	0.947545	0	2.07703	0	N	0.252048	0.636007	252.336	N	N	N
			Potri.004G133500.7	1434	0	0	0	0	0	0	0	0	0	0	0	0	0	0	N	N	N	N	N	N	N
			Potri.004G133500.8	1429	0	0	0	1.20038	0	0	0	0	0	3.45624	0	0	3.45624	0	N	0.388052	1.026	264.398	N	N	N
			Potri.004G133500.9	1428	0	0	0	0	0	0	0	0	0	0	0	0	0	0	N	N	N	N	N	N	N
Potri.004G168800	CYP	Cyclophilin	Potri.004G168800.1	1979	1291.3	1158.14	343.318	886.943	337.994	255.486	465.515	408.095	584.066	441.441	730.795	721.964	1291.3	255.486	5.05429	635.421	333.332	52.4584	9.13724	0.737601	8.07247
Potri.004G169100	EIF4B-L	Similarity to eukaryotic translation initiation factor 4B	Potri.004G169100.1	1630	0	0	0	0	0	0	0	0	0	0	0	0	0	0	N	N	N	N	N	N	N
			Potri.004G169100.2	1730	45.3619	48.563	51.4713	34.0801	26.3158	30.0011	27.8596	25.3927	32.4509	27.2285	39.3643	26.8347	51.4713	25.3927	2.02701	34.577	9.33045	26.9846	5.06709	0.367795	7.25852
			Potri.004G169100.3	1430	0.254001	0.804426	0.33215	0.204067	0.363522	0.12669	0.293773	0.151863	0	0.406699	1.17911	0	1.17911	0	N	0.343025	0.339097	98.855	-1.61612	0.997122	-61.6985
			Potri.004G169100.4	1674	0.660282	1.17363	0.469446	1.63593	0.482177	0.58447	0.419676	0	0	0	0	0.53736	1.63593	0	N	0.496914	0.503255	101.276	N	N	N
Potri.004G175000	UBC9(2)	Ubiquitin-conjugating enzyme	Potri.004G175000.1	908	0.430744	0.381353	0.0837784	0	0	0	0	0.818841	0	0	0	0	0.818841	0	N	0.142893	0.263451	184.369	N	N	N
			Potri.004G175000.2	905	67.6317	50.2814	0.680639	1.62868	10.0649	11.7152	14.838	4.33937	1.82982	0	0	0	67.6317	0	N	13.5841	22.0988	162.681	N	N	N
			Potri.004G175000.3	997	0	0.36068	0	0.60605	0	0	0	4.14818	0	2.62241	0.866024	0.815187	4.14818	0	N	0.784878	1.30049	165.693	N	N	N
			Potri.004G175000.4	1293	0	0	0	0.658165	0.0948809	0.216144	0.463577	0.247703	0	3.02527	0	0.649551	3.02527	0	N	0.446274	0.850102	190.489	N	N	N
Potri.005G072300	HIS	Histone H3.3	Potri.005G072300.1	854	708.755	791.083	421.174	396.742	371.393	394.902	345.327	480.661	254.191	230.458	327.641	256.277	791.083	230.458	3.43266	414.884	173.811	41.8939	8.59547	0.548524	6.38155
			Potri.005G072300.2	928	0	0	0	0	0	0	0	11.496	0	1.31558	0	0.015631	11.496	0	N	1.06893	3.30533	309.218	N	N	N
			Potri.005G072300.3	884	0	0	0	0	0	0	0	5.56425	0	0	0	0	5.56425	0	N	0.463688	1.60626	346.41	N	N	N
			Potri.005G072300.4	896	0	0	0	0	0	0	0	0	0	0	0	0	0	0	N	N	N	N	N	N	N
			Potri.005G072300.5	778	0	0	0	2.5521	0	0.670811	0	48.0384	0	0	1.00096	33.1721	48.0384	0	N	7.11953	15.9767	224.406	N	N	N
			Potri.005G072300.6	999	0	0	0	0.48923	0.246246	0.716694	0.15315	1.33928	0.515035	0.355304	0.564203	1.62702	1.62702	0	N	0.500513	0.52063	104.019	-0.93255	1.08288	-116.12
Potri.005G096700	UBQ7	Ubiquitin-related protein 2 precursor	Potri.005G096700.1	725	29.6412	37.4066	25.5323	25.4239	41.2465	38.8748	25.7802	52.6167	11.7479	12.8183	12.7378	10.5007	52.6167	10.5007	5.01078	27.0272	13.588	50.2751	4.5673	0.79999	17.5156
Potri.005G098700	TIF6	Translation initiation factor 6	Potri.005G098700.1	552	1.54493	0	0.86318	0	0.000203249	1.53142	3.49362	2.09242	0	2.01567	3.16554	7.73758e-05	3.49362	0	N	1.22559	1.28344	104.721	-2.14983	6.16797	-286.905
Potri.005G139800	NPRT	Nicotinate phosphoribosyltransferase family protein/ NAPRTase family protein MNC5693726 (spruce)	Potri.005G139800.1	2368	13.3974	10.9195	16.8072	18.6367	9.50134	8.64435	12.3575	4.91606	23.3359	15.2387	19.8874	12.3173	23.3359	4.91606	4.74687	13.8299	5.21543	37.7112	3.68159	0.613498	16.6639
Potri.005G198700	UBQ-L	Polyubiquitin 4 like (UBQ4)	Potri.005G198700.1	1104	123.503	130.172	73.8628	67.4516	72.9449	81.2911	70.147	79.8003	37.8693	37.0464	37.1075	34.0812	130.172	34.0812	3.81947	70.4398	31.9445	45.3501	5.99987	0.668148	11.1361
			Potri.005G198700.2	995	0	0.409835	0	0	0.759761	1.45402	0	1.79275	0.777882	2.71673	0	3.7277	3.7277	0	N	0.96989	1.23091	126.912	N	N	N
Potri.005G216600	HIS2A	Histone H2A variant 1	Potri.005G216600.1	1060	21.2058	10.6718	12.5253	17.0313	2.72309	10.2702	10.9606	12.9403	8.43381	4.02429	3.99823	8.89803	21.2058	2.72309	7.7874	10.3069	5.38263	52.2236	3.14587	0.891892	28.3512
			Potri.005G216600.2	1055	50.4439	40.1279	28.0324	29.46	11.709	26.9051	11.7839	34.1219	27.368	25.9363	11.4204	14.3498	50.4439	11.4204	4.417	25.9716	12.1972	46.9635	4.53762	0.736463	16.2302
			Potri.005G216600.3	988	6.17745	15.3239	2.92518	3.97772	26.6649	14.6008	16.7721	9.83379	2.89819	12.7274	27.1995	23.1272	27.1995	2.89819	9.385	13.519	8.7981	65.0794	3.38148	1.18519	35.0494
			Potri.005G216600.4	1424	10.2581	11.2362	10.1926	9.01469	6.25352	8.9872	13.5118	5.05772	8.42136	6.44064	15.7179	9.4967	15.7179	5.05772	3.1077	9.54904	3.0165	31.5896	3.18839	0.464407	14.5656
Potri.005G240200	CYC063	Peptidylprolyl isomerase, protein folding, CYP1.1	Potri.005G240200.1	1280	491.378	522.884	205.146	361.925	212.028	191.067	253.033	317.485	237.848	171.56	335.698	227.615	522.884	171.56	3.04782	293.972	115.872	39.416	8.1074	0.525256	6.47872
Potri.006G040100	UBA(2)	Ubiquitin-associated domain-containing family protein	Potri.006G040100.1	1333	0	0.000809416	6.07128	5.03881	0.00993065	0.000935656	0	0	1.68825	0	5.89808	3.63065	6.07128	0	N	1.86156	2.54923	136.94	N	N	N
			Potri.006G040100.2	1702	21.5168	18.0006	10.3905	14.5215	9.67015	11.3179	14.1111	10.5861	17.3424	13.2313	17.4601	15.4118	21.5168	9.67015	2.22507	14.4634	3.65025	25.2379	3.81214	0.365328	9.58329
			Potri.006G040100.3	1676	0	0	0	0	0	0	0.278769	0	0	0	0	0	0.278769	0	N	0.0232307	0.0804737	346.41	N	N	N
Potri.006G129600	UBQ10-8	Polyubiquitin 3, Ubiquitin family	Potri.006G129600.1	2204	1.83387	3.84987	7.49233	4.45882	4.20495	2.51498	3.65081	2.89861	4.23799	3.66037	1.92482	2.672	7.49233	1.83387	4.08553	3.61662	1.51303	41.8356	1.7505	0.566377	32.3552
Potri.006G130900	EF1𝛼(1), EF1𝛼(2), EF1𝛼1, EF1𝛼3	Elongation factor 1-alpha	Potri.006G130900.1	2311	1385.36	1308.96	1183.39	1954.57	303.731	308.016	480.803	395.921	624.855	622.09	684.455	656.847	1954.57	303.731	6.4352	825.75	515.524	62.4311	9.44417	0.876027	9.27585
			Potri.006G130900.2	2124	2222.76	1877.32	850.732	1949.96	1075.53	1127	1928.72	1194	2115.99	2003.28	2431.21	1840.83	2431.21	850.732	2.85779	1718.11	516.165	30.0426	10.6756	0.494139	4.62867
Potri.006G185000	TIF5A	Eukaryotic translation initiation factor 5A	Potri.006G185000.1	1408	399.94	479.031	235.3	300.483	245.108	221.404	237.037	357.632	201.959	142.6	194.254	193.83	479.031	142.6	3.35926	267.381	98.5237	36.8476	7.98087	0.498848	6.25055
			Potri.006G185000.2	1367	1.49173	1.95655	0.190964	0.565737	0.654326	0.84235	1.77095	0.606173	0.544257	0.594111	1.37776	0	1.95655	0	N	0.882909	0.621168	70.3547	-0.326249	0.983159	-301.352
Potri.006G192700	Actin(2)	Actin	Potri.006G192700.1	1553	2.15691	1.82901	1.76432	2.5798	3.18474	2.74892	1.37764	4.16469	3.00021	4.77616	1.38747	3.09906	4.77616	1.37764	3.46691	2.67241	1.05951	39.6463	1.3135	0.578692	44.0571
			Potri.006G192700.2	1664	2.3898e-05	9.4482e-05	1.88398e-05	0	6.35994e-05	4.03326e-05	0.000115289	9.64348e-05	0.000414154	0.000135923	9.54646e-05	0	0.000414154	0	N	9.15348e-05	0.000111471	121.78	N	N	N
Potri.006G240900	UBC(2)	Ubiquitin-conjugating enzyme	Potri.006G240900.1	1226	0	0	0.726399	0.746728	2.41955	2.06069	1.06653	5.93448	0	0	0.467955	0.991108	5.93448	0	N	1.20112	1.69036	140.732	N	N	N
			Potri.006G240900.2	1012	25.023	18.1442	12.8062	13.2319	22.3584	22.9147	11.8001	20.2124	12.3738	11.2689	12.1609	8.01426	25.023	8.01426	3.12231	15.8591	5.57026	35.1235	3.90503	0.510993	13.0855
			Potri.006G240900.3	815	0	0	0.414242	0	0	0	0	0	0	0	0	0	0.414242	0	N	0.0345202	0.119581	346.41	N	N	N
Potri.007G093700	60S	60S ribosomal protein L29, chloroplastic	Potri.007G093700.1	795	48.262	50.8438	11.3721	18.1564	22.1324	21.8558	32.6365	38.5963	11.4354	7.79526	13.6132	10.245	50.8438	7.79526	6.5224	23.912	15.1238	63.2478	4.31411	0.918659	21.2943
			Potri.007G093700.2	894	0	0	0	0	0	0	0	0	0	0	0	0	0	0	N	N	N	N	N	N	N
			Potri.007G093700.3	427	24.4266	23.4063	3.07955	13.2431	0	2.94328	1.86382	0	0	3.93261	4.83223	0	24.4266	0	N	6.47729	8.92833	137.841	2.65162	1.44043	54.3226
			Potri.007G093800.1	612	0	0	0	0	0	0	0	0	0	0	0	0	0	0	N	N	N	N	N	N	N
Potri.008G058500	RA	Ribulose bisphosphate carboxylase/oxygenase activase 1, chloroplastic	Potri.008G058500.1	1998	34.6634	34.1503	0.0730929	6.96053	10.0157	15.1427	29.3938	25.0574	0.004104	4.1047	11.9973	0.630169	34.6634	0.004104	8446.25	14.3494	13.2392	92.2628	1.91921	4.06882	212.005
			Potri.008G058500.10	2278	0	0	0	0	0	0	0	0	0	0	0	0	0	0	N	N	N	N	N	N	N
			Potri.008G058500.2	2272	0	0	0	0.506777	0.364644	0.445759	0.312287	0.27221	0.700292	0.722988	1.3274	2.62856	2.62856	0	N	0.606743	0.740203	121.996	-0.704111	1.05557	-149.916
			Potri.008G058500.3	2125	5.61729	2.04512	1.68437	1.74412	2.16715	5.37347	3.40211	6.90871	0.973827	0.828664	1.26115	2.64661	6.90871	0.828664	8.33717	2.88772	2.01481	69.7718	1.2169	0.994926	81.7593
			Potri.008G058500.4	2033	59.2292	69.8797	8.4427	15.1671	18.3924	25.1766	66.2416	74.785	9.77768	5.83147	20.096	14.0168	74.785	5.83147	12.8244	32.253	26.7859	83.0492	4.50969	1.28686	28.5354
			Potri.008G058500.5	1996	0	0	0	0	0.0649134	0	3.84998	0.537038	0	0	0.00122491	0	3.84998	0	N	0.371096	1.10628	298.111	N	N	N
			Potri.008G058500.6	2014	0.751048	0.00457456	0	0	0	0	1.82393	0.0203184	0	1.71842	1.25848	0	1.82393	0	N	0.464731	0.728402	156.736	N	N	N
			Potri.008G058500.7	2184	0	0.337936	0	0	0	0	0.291889	0	0	0.360399	0.305769	1.55648	1.55648	0	N	0.237706	0.443884	186.736	N	N	N
			Potri.008G058500.8	2029	0	1.06142	0.681795	2.00537	0.835154	2.31614	1.09157	7.49016	0.00025604	1.31854	0	0.671734	7.49016	0	N	1.45601	2.0387	140.019	-0.758593	4.06068	-535.291
			Potri.008G058500.9	2165	0	0.318586	0	0	0	0.450235	0.486251	0.524704	1.24159	0.695899	0.37083	1.08021	1.24159	0	N	0.430692	0.417809	97.0087	N	N	N
Potri.008G061800	LTP	Seed storage/lipid transfer protein	Potri.008G061800.1	684	171.92	197.299	917.655	660.043	96.107	135.482	45.8552	56.3455	654.252	705.414	471.092	288.53	917.655	45.8552	20.012	366.666	300.999	82.0907	7.92752	1.48346	18.7127
Potri.008G092000	TIF5A-3	Eukaryotic translation initiation factor 5A	Potri.008G092000.1	914	9.02666	23.3335	14.2902	4.22505	1.05826	4.0594	4.91429	1.61529	5.83603	0	4.80704	3.31791	23.3335	0	N	6.37364	6.55777	102.889	2.29696	1.27212	55.3828
			Potri.008G092000.2	1168	396.525	438.549	195.439	317.69	244.727	213.181	241.197	273.989	240.997	173.631	295.889	175.769	438.549	173.631	2.52575	267.299	83.4233	31.2098	8.00268	0.426439	5.3287
Potri.008G118500	PP2A(2)	Serine/threonine-protein phosphatase 2A	Potri.008G118500.1	2470	107.11	64.6654	40.2908	50.7682	35.9006	32.9642	60.0888	33.9682	59.426	43.018	59.0466	35.012	107.11	32.9642	3.24928	51.8549	20.9373	40.3768	5.60779	0.507187	9.04434
			Potri.008G118500.2	2810	0	0	1.81379	2.16287	0	0	0	0	0	0	1.16971	0.00143284	2.16287	0	N	0.428984	0.80497	187.646	N	N	N
			Potri.008G118500.3	2785	0.0254958	0.0424939	0	0	0.041241	0.0349163	0.0283159	0	0.0341878	0.0378824	0	0.0278288	0.0424939	0	N	0.0226968	0.0175139	77.1645	N	N	N
			Potri.008G118500.4	2789	0.709788	3.02301	0.00960081	0	0.579534	0.436663	1.73943	0	1.75577	1.83176	0	1.32303	3.02301	0	N	0.950715	0.978719	102.945	N	N	N
			Potri.008G118500.5	2218	0.00159664	19.9279	16.6819	49.8846	3.73655	7.60105	0.870944	0.761809	29.2353	32.0419	38.512	42.4062	49.8846	0.00159664	31243.5	20.1385	17.9218	88.9929	2.45898	4.25088	172.872
Potri.008G131200	Latex(1)	Latex protein, MLP-like protein 328	Potri.008G131200.1	901	1.85007	0.542081	0.109877	0	1.28377	0.724964	0.330451	0.598219	0.26289	0.96129	0	0.148854	1.85007	0	N	0.567706	0.565465	99.6054	-1.03567	1.32118	-127.567
Potri.008G131300	Latex(2)	Latex protein At1g14930 (Arabidopsis),MLP-like protein 328	Potri.008G131300.1	889	46.4297	21.6457	82.3906	8.69985	57.655	85.0198	25.2101	14.119	8.95975	29.8978	1.28697	7.26824	85.0198	1.28697	66.062	32.3819	29.1097	89.895	4.29033	1.74834	40.7507
Potri.008G191600	PP2A(1)	Serine/threonine-protein phosphatase PP2A catalytic subunit	Potri.008G191600.1	926	23.3325	25.3891	32.6183	26.0109	19.3025	13.3118	17.5479	15.705	19.7629	25.968	24.0714	16.0865	32.6183	13.3118	2.45033	21.5922	5.57854	25.8359	4.3876	0.378399	8.62428
			Potri.008G191600.2	1001	0.440639	0	0.341044	0.599449	0	0.719154	0.586914	0.218175	0.380043	0.864263	0.329596	2.23205	2.23205	0	N	0.559277	0.588344	105.197	-0.896252	0.934447	-104.262
Potri.009G014400	SAND(1), SAND(2)	SAND,Trafficking protein Mon1.	Potri.009G014400.1	2777	0	0	0	0	0.611641	0.000479691	0	0.000200114	0	0.431339	0.67255	0	0.67255	0	N	0.143017	0.264065	184.638	N	N	N
Potri.009G071800	Ran	Ran GTPase binding / chromatin binding / zinc ion binding	Potri.009G071800.1	4418	5.71482	4.45185	4.52673	8.24897	6.1929	6.6266	9.93134	6.21376	10.2261	8.81625	11.6899	10.0989	11.6899	4.45185	2.62585	7.72818	2.42647	31.3977	2.88132	0.472553	16.4006
Potri.009G093200	TIP4-like	TIP41-like protein	Potri.009G093200.1	1282	0	0	0.335152	0	0.248276	0.841064	0	0	0	0	0	0	0.841064	0	N	0.118708	0.254462	214.36	N	N	N
			Potri.009G093200.2	1163	7.85638	9.77701	9.61992	7.32694	16.7474	18.1023	10.1365	19.9756	6.32	6.70496	8.40346	7.60453	19.9756	6.32	3.1607	10.7146	4.75968	44.4224	3.30926	0.571917	17.2823
Potri.010G055400	GAPDH	Glyceraldehyde-3-phosphate dehydrogenase	Potri.010G055400.1	1586	419.869	533.049	263.006	640.746	94.8049	133.771	185.893	207.476	207.71	129.804	411.867	363.815	640.746	94.8049	6.75857	299.318	173.609	58.0015	7.99265	0.873673	10.9309
			Potri.010G055400.2	1638	0	3.59244	0.222229	2.04111	0.399815	0.861515	1.09991	2.22974	0.261144	1.1303	0.904679	1.17768	3.59244	0	N	1.16005	1.02724	88.5514	-0.109809	1.26697	-1153.79
Potri.010G111000	Latex(3)	Latex protein, MLP-like protein 31	Potri.010G111000.1	856	19.6041	17.6621	0.11677	0.246335	11.855	11.9441	10.4473	2.83591	0.420616	0	0	0.000342155	19.6041	0	N	6.26105	7.54685	120.537	0.258814	4.9662	1918.83
			Potri.010G111000.2	887	0.000623718	0.000604842	0.000618858	0.000545179	0.000606699	0.00061896	2.60334	8.15532	0.000655972	2.24183	0	1.51826	8.15532	0	N	1.21025	2.39395	197.806	-6.23459	6.19359	-99.3423
Potri.010G150700	GII𝛼	Glucosidase II a-subunit	Potri.010G150700.1	1253	922.553	1170.62	238.345	210.319	1054.87	995.586	700.285	1661.49	121.311	111.409	125.071	142.852	1661.49	111.409	14.9134	621.226	531.679	85.5854	8.63796	1.51405	17.5279
Potri.010G162800	TIF5A-4	Eukaryotic translation initiation factor 5A	Potri.010G162800.1	1060	255.997	245.635	96.7184	170.817	95.3183	70.6115	127.153	96.2608	121.457	73.4856	140.963	100.154	255.997	70.6115	3.62543	132.881	61.8465	46.5428	6.92976	0.606002	8.74492
Potri.010G204300	ACT1	Actin	Potri.010G204300.1	1686	16.6568	15.2477	15.753	8.52327	17.1831	13.0602	8.47238	15.7383	12.1097	11.7505	7.98139	9.73912	17.1831	7.98139	2.1529	12.6846	3.41819	26.9475	3.61331	0.410951	11.3733
Potri.010G253500	VHA-A	V-type proton ATPase catalytic subunit A	Potri.010G253500.1	2515	84.8685	78.2173	109.963	130.052	52.6215	56.4117	82.6797	52.0089	119.349	106.965	144.703	96.7837	144.703	52.0089	2.78227	92.8853	30.5671	32.9084	6.45998	0.50492	7.81612
			Potri.010G253500.2	2472	3.99312	0.770015	0	1.26674	0.696116	0	0.879025	1.04567	0	0	0	0	3.99312	0	N	0.72089	1.13846	157.924	N	N	N
Potri.011G026600	UBQ10-9	Polyubiquitin 11	Potri.011G026600.1	1896	54.4905	54.2374	35.64	55.7838	53.3232	43.0856	42.6459	38.5048	47.8359	48.8726	58.2375	45.3502	58.2375	35.64	1.63405	48.1673	7.24871	15.049	5.57428	0.225112	4.0384
Potri.011G134200	UBQ10-6	Polyubiquitin (Fragment)	Potri.011G134200.1	2145	94.3885	94.2282	173.228	128.963	80.4606	58.0688	68.5939	59.3953	155.42	217.586	120.393	122.467	217.586	58.0688	3.74704	114.433	48.9526	42.7785	6.72012	0.610608	9.08627
			Potri.011G134200.10	1904	24.857	56.2216	66.1331	50.82	33.4934	27.9388	37.7679	17.4776	51.7675	83.6256	47.141	54.5322	83.6256	17.4776	4.78473	45.9813	18.7497	40.7767	5.40063	0.645065	11.9442
			Potri.011G134200.11	1904	7.35019	12.0282	13.371	10.6781	7.69468	4.48034	9.68793	4.54991	10.7965	8.96097	8.93902	9.73566	13.371	4.48034	2.98437	9.02271	2.69661	29.887	3.10273	0.497144	16.0228
			Potri.011G134200.12	2097	3.27968	5.87622	8.3379	5.51635	2.03224	2.8518	3.92142	3.07571	4.42945	6.22342	2.73798	3.89763	8.3379	2.03224	4.10281	4.34832	1.82114	41.8815	2.00997	0.587189	29.2139
			Potri.011G134200.2	2012	0	7.46151	12.3312	11.2008	5.91503	3.52901	6.16217	5.66177	12.0836	16.1137	7.07497	8.64948	16.1137	0	N	8.01527	4.37201	54.546	3.00528	0.634689	21.1191
			Potri.011G134200.3	1784	0	0	0	0	0	0	0	0	0	0	0	0	0	0	N	N	N	N	N	N	N
			Potri.011G134200.4	1689	0	0	0	0	0	0	0	0	0	0	0	1.12554	1.12554	0	N	0.093795	0.324915	346.41	N	N	N
			Potri.011G134200.5	2089	10.0363	12.8431	15.8694	15.5026	7.69464	5.85133	7.42998	5.64768	12.3508	22.2282	11.4735	10.0112	22.2282	5.64768	3.93581	11.4116	4.80722	42.1259	3.39841	0.600608	17.6732
			Potri.011G134200.6	1681	0	3.57968	1.14637	0	40.1851	20.1567	0.104952	24.0361	0	4.75444	5.79041	0	40.1851	0	N	8.31281	12.9331	155.58	N	N	N
			Potri.011G134200.7	1676	304.288	268.31	299.755	273.967	165.548	147.727	163.688	127.658	237.293	238.891	202.069	136.54	304.288	127.658	2.38362	213.811	64.7242	30.2717	7.67617	0.45519	5.92991
			Potri.011G134200.8	1676	0	0.896576	1.00696	0.260265	1.06123	0.4235	1.40044	0.477069	0.349157	0	1.02401	1.79063	1.79063	0	N	0.724153	0.56117	77.4933	-0.446848	0.926845	-207.419
			Potri.011G134200.9	1904	1.45606	109.015	143.374	123.861	59.9114	48.8629	79.38	37.9114	135.831	180.54	107.45	101	180.54	1.45606	123.992	94.0494	50.585	53.7855	6.04041	1.85517	30.7127
Potri.013G101000	REF	Phosphorylase superfamily	Potri.013G101000.1	1495	6411.78	13008.8	792.178	1342.09	9391.76	8837.11	6457.08	11233	535.701	675.256	242.07	1211.66	13008.8	242.07	53.7398	5011.54	4746.54	94.7121	11.2816	2.03478	18.0363
Potri.014G008100	ANT	AINTEGUMENTA, AP2-like ethylene-responsive transcription factor ANT,	Potri.014G008100.1	2631	2.2232	1.60681	0	0.26738	1.43314	1.11238	1.37615	1.42034	0.113942	0	0	0.518579	2.2232	0	N	0.839327	0.776159	92.474	N	N	N
			Potri.014G008100.2	2105	0	0	0.121264	0	0.197282	0	0	0	0	0	0.0519138	0	0.197282	0	N	0.0308717	0.0638774	206.913	N	N	N
Potri.014G031900	PT1	Kinesin-associated protein (KAP), expressed in pollen tube cells	Potri.014G031900.1	1953	6.90587	9.07194	16.5394	8.24652	11.6655	11.0826	8.87442	11.5037	7.79966	6.01638	10.0398	8.66753	16.5394	6.01638	2.74906	9.70111	2.78246	28.6819	3.22871	0.387934	12.0151
Potri.014G115100	UBQ(2)	Ubiquitin-40S ribosomal protein S27a	Potri.014G115100.1	1082	926.643	1113.34	443.583	530.046	419.883	411.943	531.857	584.455	358.439	286.634	401.652	320.763	1113.34	286.634	3.88419	527.437	249.171	47.2418	8.92412	0.582102	6.5228
Potri.014G179700	MSI1(1), MSI1(2)	WD-40 repeat-containing protein MSI1	Potri.014G179700.1	1767	9.78425	16.3895	13.0357	17.0239	14.6977	14.941	21.9987	14.3449	15.7668	13.6884	19.3204	15.2192	21.9987	9.78425	2.24838	15.5175	3.08078	19.8535	3.92943	0.290955	7.40452
			Potri.014G179700.2	1706	1.87706	0.901446	0	0.409	0.959355	0	0.573002	1.09206	0	0	2.99148	1.29855	2.99148	0	N	0.841829	0.908325	107.899	N	N	N
			Potri.014G179700.3	1597	0	0	0.701265	0.86456	0.527558	0.531441	1.24929	1.64316	0.415523	2.11818	0.788473	0	2.11818	0	N	0.736621	0.662667	89.9603	-0.227334	0.793397	-349.001
Potri.015G023300	UBC6	Ubiquitin-conjugating enzyme.	Potri.015G023300.1	1223	628.402	627.377	408.504	439.883	200.47	142.729	175.893	126.496	343.555	281.024	334.625	239.333	628.402	126.496	4.96776	329.024	171.501	52.1241	8.17817	0.771875	9.43823
			Potri.015G023300.2	1223	0	0.340971	0.49921	0.51261	0.210236	0	0	0	0	0	0	0.31401	0.51261	0	N	0.15642	0.208335	133.189	N	N	N
			Potri.015G023300.3	1183	0.898145	0	0.592278	0.635434	2.68787	0.794488	2.25885	3.81439	6.73636	4.65703	2.17224	4.49014	6.73636	0	N	2.4781	2.07416	83.6996	0.990373	1.26245	127.472
			Potri.015G023300.4	745	0	0	1.41459	0.515015	0	0	0.314766	0	0.512249	0	0	0	1.41459	0	N	0.229718	0.425819	185.366	N	N	N
			Potri.015G023300.5	517	0	0	0	0.569576	0.350322	0	0.409682	0.783075	0	0	1.17145	1.75652	1.75652	0	N	0.420052	0.569571	135.595	N	N	N
Potri.016G035800	UBA(1)	Ubiquitin-associated domain-containing protein 2	Potri.016G035800.1	1687	8.43149	7.61838	7.18785	8.24702	5.70637	5.62042	5.77243	5.39896	7.14073	5.08674	7.68347	3.45274	8.43149	3.45274	2.44197	6.44555	1.4988	23.2533	2.64768	0.370996	14.0121
			Potri.016G035800.2	1749	0.000335342	0.000331876	0.000345084	0.000336286	0.000236523	9.54242e-05	0.000335424	0.000107099	0.000338783	3.18571	0.000330504	1.73585	3.18571	9.54242e-05	33384.7	0.410363	1.0064	245.245	-9.74105	5.17118	-53.0865
			Potri.016G035800.3	1496	0	0	0.130058	0.24728	0.35058	0.250283	0.811555	0.361254	1.20539	0.554042	0.106454	0.437383	1.20539	0	N	0.37119	0.351867	94.7944	-1.52464	1.08894	-71.4229
Potri.016G045500	ACT11	Actin	Potri.016G045500.1	1638	4.96078	1.91977	0.963862	1.69361	3.04104	2.79008	0.00163952	2.83348	4.17097	0.00169396	1.92233	4.66606	4.96078	0.00163952	3025.75	2.41378	1.65425	68.5337	-0.390542	4.18241	-1070.93
			Potri.016G045500.2	1611	0.000100035	3.28046e-05	2.1651e-05	8.07007e-05	0.000350867	6.07583e-05	0.604006	0.152728	0.000159228	3.41645	0.00202086	0.000708718	3.41645	2.1651e-05	157796	0.34806	0.981952	282.122	-9.70453	5.88496	-60.6414
Potri.016G086500	EF1𝛼2	Elongation factor 1-alpha	Potri.016G086500.1	1456	7.484	7.79395	2.84849	4.75853	8.65738	13.2825	8.80911	10.9443	2.76108	8.14394	4.48861	5.30566	13.2825	2.76108	4.81062	7.10646	3.19787	44.9994	2.67734	0.720899	26.9259
			Potri.016G086500.2	1863	0	0	0	0	0.177336	0	0	0.256722	0	0.231676	0	0	0.256722	0	N	0.0554778	0.101844	183.576	N	N	N
			Potri.016G086500.3	1762	0	0	0	0	0	0.896069	0	0	0	0	0	0	0.896069	0	N	0.0746724	0.258673	346.41	N	N	N
Potri.017G036800	UBQ10-3	Polyubiquitin	Potri.017G036800.1	2259	0.921704	4.87949	0.524323	0.554961	2.85476	1.50009	0.532755	1.00649	0.472268	1.64701	0	0.179488	4.87949	0	N	1.25611	1.3808	109.927	-0.113921	1.34081	-1176.97
			Potri.017G036800.2	1671	134.653	152.847	146.695	142.21	109.505	104.545	109.559	16.0842	150.585	115.144	156.08	65.3365	156.08	16.0842	9.70393	116.937	41.4426	35.4401	6.69511	0.917479	13.7037
			Potri.017G036800.3	1629	0	0	0	0	0	0	0	18.4931	0	0	0	5.8032	18.4931	0	N	2.02469	5.44793	269.075	N	N	N
			Potri.017G036800.4	1536	0	0	0.583025	0	0.860537	0	1.73849	15.4079	0	0	0	0	15.4079	0	N	1.54916	4.39739	283.856	N	N	N
			Potri.017G036800.5	1760	0	0	0	0	0	0	0	0.00754423	0	0	0	0.0388647	0.0388647	0	N	0.00386741	0.0112327	290.444	N	N	N
			Potri.017G036800.6	1764	0	0	0	0	0	0	0	0	0	0	0	0	0	0	N	N	N	N	N	N	N
			Potri.017G036800.7	1538	11.5433	19.4948	10.1558	10.0184	5.54657	7.05525	3.91536	8.83634	6.80905	8.56718	6.52404	12.6985	19.4948	3.91536	4.97906	9.26372	4.09582	44.2136	3.09369	0.606006	19.5884
			Potri.017G036800.8	1766	0	0	0	0	0	0	0	66.1319	0	0	0	25.3748	66.1319	0	N	7.62556	19.8162	259.866	N	N	N
Potri.017G135600	UBQ10-7	Polyubiquitin 11	Potri.017G135600.1	1329	0	0	0	0	0	0	0	0	0	0	0	0	0	0	N	N	N	N	N	N	N
			Potri.017G135600.2	1267	10.7847	17.8893	10.01	10.7666	21.0411	18.7488	12.5645	19.7044	7.52233	10.3574	9.068	7.84862	21.0411	7.52233	2.79715	13.0255	4.90422	37.651	3.61303	0.527757	14.607
			Potri.017G135600.3	1039	1.74327	0.492969	0.579186	0.32791	1.36907	0.288838	0.74727	2.18285	0.766727	0.500452	0	0	2.18285	0	N	0.749879	0.680677	90.7716	-0.462963	0.986238	-213.027
Potri.018G039200	UBC(1)	Ubiquitin-conjugating enzyme	Potri.018G039200.1	1009	1.31494	2.64733	0	4.85931	10.5785	11.6293	10.0176	18.1519	4.94468	6.15647	5.70461	2.25738	18.1519	0	N	6.52184	5.2129	79.93	2.46766	1.13501	45.9953
			Potri.018G039200.2	1234	0	0.54711	0	0.831984	0.327966	0.382212	0	0	0	0	2.6919	0.652863	2.6919	0	N	0.452836	0.766159	169.191	N	N	N
			Potri.018G039200.3	986	3.16561	10.7353	3.89583	3.80258	0.0665078	0.0726853	1.78681	5.10525	2.83531	0.98032	0.0447194	7.71765	10.7353	0.0447194	240.059	3.35071	3.27536	97.751	0.367714	2.81729	766.163
			Potri.018G039200.4	1059	13.3539	6.05823	9.43586	3.68229	11.6396	8.41209	4.23883	6.96199	2.62136	3.95773	0	0	13.3539	0	N	5.86349	4.26692	72.7711	2.63284	0.779512	29.6072
Potri.018G096700	DGK	Diacylglycerol kinase accessory domain. Diacylglycerol (DAG) is a second messenger	Potri.018G096700.1	2050	6.83594	9.88411	16.6901	11.48	18.0107	13.7364	10.3038	11.1471	13.2722	14.0326	11.9202	9.41846	18.0107	6.83594	2.63471	12.2276	3.1328	25.6207	3.56721	0.381311	10.6893
			Potri.018G096700.2	2015	0	0	0	0	0	0	0	0	0	0	0	0	0	0	N	N	N	N	N	N	N
Potri.018G107300	eIF-5A, TIF5A-2	Eukaryotic translation initiation factor 5A	Potri.018G107300.1	1410	0.396095	0.696287	0.28316	0	0.471319	0	0	0.308365	1.0068	0.691906	1.80988	1.89442	1.89442	0	N	0.629853	0.649155	103.065	-0.578342	1.01761	-175.953
			Potri.018G107300.2	1136	339.204	449.891	260.955	227.342	390.673	355.146	367.816	485.785	133.565	131.297	151.477	136.457	485.785	131.297	3.69989	285.801	129.24	45.2204	8.00319	0.725186	9.06121
Potri.018G110800	LIPL	Lipocalin-like gene	Potri.018G110800.1	1072	39.2904	57.3501	156.947	27.5211	61.8608	85.7452	56.7188	129.414	35.9474	19.1137	19.3446	24.2171	156.947	19.1137	8.21123	59.4558	44.2768	74.4701	5.56043	1.01262	18.2111
Note: * The name of gene abbreviation was same as the name in the reference works, while the number in the parentheses were used to differ the genes that with same gene abreiviation but with different primer sequences.
Note: ** The FPKM columns show mean values for each of the tissue samples (XI for infected xylem, PI for infected phloem, XN for non-diseased xylem, and PN for non-diseased phloem).
