# Supplementary material for: Genome-Wide Constitutively Expressed Gene Analysis and New Reference Gene Selection Based on Transcriptome Data: A Case Study from Poplar/Canker Disease Interaction
Source: Front Plant Sci. 2017 Oct 31;8:1876. doi: 10.3389/fpls.2017.01876 (PMC5671478; doi:10.3389/fpls.2017.01876)
Supplement: Supplementary file 3 [file Table3.XLSX]

## Sheet: TS3 Poplar CE genes
Table S3. The constitutively expressed transcripts in poplar branches.
Transcript_id	length	strand	gene_id	locus	PI (T01_FPKM)	PI (T05_FPKM)	PI (T06_FPKM)	PN (T02_FPKM)	PN (T07_FPKM)	PN (T08_FPKM)	XI (T03_FPKM)	XI (T09_FPKM)	XI (T10_FPKM)	XN (T04_FPKM)	XN (T11_FPKM)	XN (T12_FPKM)	Min of FPKM	Max of FPKM	MCF of FPKM	Mean of FPKM	stdev of FPKM	CV% of FPKM	Mean of FPKM	log2Mean
Potri.012G080900.2.v3.0	2296	+	Potri.012G080900.v3.0	Chr12:10715738-10721604	0.0743209	0.0743873	0.0743631	0.0742993	0.0741978	0.0743547	0.0740314	0.0741377	0.0742122	0.0740401	0.0743699	0.0744744	0.0740314	0.0744744	1.00598	0.0742657	0.00014156	0.190613	0.0742657	-3.75116
Potri.001G436300.1.v3.0	3844	-	Potri.001G436300.v3.0	Chr01:46770282-46778764	0.0142373	0.014289	0.0142397	0.0143109	0.0142604	0.014262	0.0142362	0.0142639	0.0142349	0.0141861	0.0142401	0.0142513	0.0141861	0.0143109	1.0088	0.014251	3.09432e-05	0.21713	0.014251	-6.13279
Potri.010G011900.4.v3.0	2775	+	Potri.010G011900.v3.0	Chr10:1581964-1595539	0.035405	0.0354697	0.0355134	0.0355181	0.0354218	0.035573	0.0353772	0.0353414	0.0352762	0.0353432	0.0355315	0.0353287	0.0352762	0.035573	1.00841	0.0354249	9.51157e-05	0.268499	0.0354249	-4.81909
Potri.004G161700.3.v3.0	5570	-	Potri.004G161700.v3.0	Chr04:18234421-18246388	0.00138105	0.00138737	0.00139124	0.00138465	0.00139453	0.00139003	0.00138653	0.00138632	0.00137746	0.00138328	0.00138264	0.0013847	0.00137746	0.00139453	1.01239	0.00138582	4.65101e-06	0.335615	0.00138582	-9.49505
Potri.010G229900.1.v3.0	2286	+	Potri.010G229900.v3.0	Chr10:21215342-21219513	0.0287163	0.0287403	0.0287855	0.0288041	0.0287086	0.0287123	0.028622	0.0290153	0.0286938	0.0287036	0.0287665	0.0287065	0.028622	0.0290153	1.01374	0.0287479	9.66452e-05	0.336182	0.0287479	-5.1204
Potri.004G133500.3.v3.0	1344	-	Potri.004G133500.v3.0	Chr04:15358304-15366674	0.1121	0.112626	0.112462	0.112568	0.113115	0.111989	0.112163	0.111774	0.111838	0.112249	0.112359	0.112762	0.111774	0.113115	1.012	0.112334	0.000395433	0.352016	0.112334	-3.15414
Potri.004G121400.1.v3.0	2263	+	Potri.004G121400.v3.0	Chr04:11414079-11421043	0.0225907	0.0225481	0.0224342	0.0223742	0.0225035	0.022465	0.0223459	0.0224177	0.0224754	0.0223626	0.0225458	0.0225194	0.0223459	0.0225907	1.01096	0.0224652	7.97069e-05	0.354802	0.0224652	-5.47616
Potri.017G146600.2.v3.0	2824	+	Potri.017G146600.v3.0	Chr17:15369800-15373207	0.00175762	0.00175126	0.00175091	0.00176729	0.00175283	0.0017636	0.00174928	0.00175665	0.00174271	0.00175116	0.0017603	0.00175021	0.00174271	0.00176729	1.0141	0.00175449	6.85151e-06	0.390514	0.00175449	-9.15474
Potri.019G056300.2.v3.0	1609	-	Potri.019G056300.v3.0	Chr19:8774417-8780477	0.00231665	0.00231518	0.00231069	0.00230991	0.00231791	0.00232899	0.00228902	0.00230043	0.00230234	0.00232543	0.00230525	0.00231833	0.00228902	0.00232899	1.01746	0.00231168	1.12064e-05	0.484773	0.00231168	-8.75684
Potri.013G017300.1.v3.0	1268	-	Potri.013G017300.v3.0	Chr13:1126384-1129010	0.019122	0.0192118	0.0192449	0.0191357	0.019204	0.0191113	0.0189916	0.0190762	0.0190744	0.0190152	0.0192091	0.0192975	0.0189916	0.0192975	1.01611	0.0191411	9.3885e-05	0.490488	0.0191411	-5.70718
Potri.010G038400.2.v3.0	1730	-	Potri.010G038400.v3.0	Chr10:6534047-6545180	0.00457896	0.00466453	0.00462647	0.0046154	0.0046433	0.00460501	0.00459919	0.00460112	0.00461638	0.00462027	0.00463593	0.00463603	0.00457896	0.00466453	1.01869	0.00462022	2.29835e-05	0.497456	0.00462022	-7.75782
Potri.008G090500.2.v3.0	2464	+	Potri.008G090500.v3.0	Chr08:5674683-5679201	0.00319584	0.00318798	0.00314737	0.00314842	0.00317021	0.00316444	0.00316561	0.00319044	0.00317424	0.00315161	0.0031436	0.00317155	0.0031436	0.00319584	1.01662	0.00316761	1.76423e-05	0.55696	0.00316761	-8.30239
Potri.015G056900.1.v3.0	3202	-	Potri.015G056900.v3.0	Chr15:7805863-7809849	0.00107142	0.00105831	0.00107724	0.0010741	0.00107927	0.00107764	0.00106994	0.00107044	0.00107771	0.00106952	0.00107938	0.00106599	0.00105831	0.00107938	1.01991	0.00107258	6.29763e-06	0.587148	0.00107258	-9.8647
Potri.001G459700.2.v3.0	2006	-	Potri.001G459700.v3.0	Chr01:49360630-49366179	0.00433807	0.00434597	0.0043757	0.0043563	0.0043642	0.00436117	0.00435881	0.00432545	0.00431063	0.0043425	0.00440054	0.00440015	0.00431063	0.00440054	1.02086	0.00435662	2.69924e-05	0.619571	0.00435662	-7.84257
Potri.008G021400.1.v3.0	1846	-	Potri.008G021400.v3.0	Chr08:1116064-1119214	0.00212035	0.00212864	0.00212662	0.00212496	0.00213543	0.0021327	0.00211876	0.0020927	0.00210936	0.00214345	0.00211821	0.00213426	0.0020927	0.00214345	1.02425	0.00212379	1.34401e-05	0.632836	0.00212379	-8.87915
Potri.011G033800.2.v3.0	2650	-	Potri.011G033800.v3.0	Chr11:2785723-2788869	0.00294793	0.00293019	0.00293703	0.00289968	0.00294337	0.00293035	0.00296744	0.00294087	0.00292501	0.00295611	0.00290877	0.00293535	0.00289968	0.00296744	1.02337	0.00293518	1.87171e-05	0.637683	0.00293518	-8.41234
Potri.006G026900.4.v3.0	1272	-	Potri.006G026900.v3.0	Chr06:1809846-1814178	0.00472752	0.00479589	0.00484	0.0047887	0.00475443	0.00483234	0.00478877	0.00477659	0.00479532	0.00480697	0.00479941	0.0048328	0.00472752	0.00484	1.02379	0.00479489	3.25137e-05	0.678089	0.00479489	-7.70429
Potri.010G227500.1.v3.0	1632	+	Potri.010G227500.v3.0	Chr10:21056565-21060554	0.0507831	0.0510187	0.050786	0.0509346	0.0512112	0.0507263	0.0504119	0.0508931	0.0506977	0.0512666	0.0517172	0.0512847	0.0504119	0.0517172	1.02589	0.0509776	0.000347215	0.681113	0.0509776	-4.29399
Potri.017G055100.1.v3.0	2578	+	Potri.017G055100.v3.0	Chr17:4887656-4892154	0.00115418	0.00115604	0.00117604	0.00116967	0.00117285	0.00116747	0.00115694	0.00116622	0.00114812	0.00116279	0.00117262	0.00116326	0.00114812	0.00117604	1.02432	0.00116385	8.58254e-06	0.737427	0.00116385	-9.74688
Potri.002G087000.1.v3.0	1836	-	Potri.002G087000.v3.0	Chr02:6134192-6137820	0.00225628	0.00227622	0.00228075	0.00227499	0.00228788	0.0022945	0.00226508	0.00227896	0.00227305	0.002292	0.00228737	0.00232635	0.00225628	0.00232635	1.03106	0.00228279	1.75821e-05	0.770204	0.00228279	-8.77499
Potri.T140000.1.v3.0	1839	-	Potri.T140000.v3.0	scaffold_322:7683-12644	0.0012925	0.001301	0.00129227	0.00130528	0.00129497	0.00129351	0.0012943	0.00127107	0.00129153	0.00128892	0.00128667	0.00131167	0.00127107	0.00131167	1.03194	0.00129364	1.0022e-05	0.774716	0.00129364	-9.59435
Potri.013G005500.3.v3.0	1145	+	Potri.013G005500.v3.0	Chr13:357025-365107	0.016973	0.0167687	0.016735	0.0165906	0.016658	0.0166655	0.0166192	0.0166395	0.0168871	0.0168319	0.016957	0.0166337	0.0165906	0.016973	1.02305	0.0167466	0.000135638	0.809945	0.0167466	-5.89999
Potri.015G042100.2.v3.0	1549	+	Potri.015G042100.v3.0	Chr15:3985903-3989190	0.00264488	0.00264155	0.00265994	0.00267759	0.00263122	0.00266885	0.0026354	0.00268369	0.00262899	0.00263762	0.00260867	0.00265373	0.00260867	0.00268369	1.02876	0.00264768	2.18795e-05	0.826367	0.00264768	-8.56106
Potri.012G131300.2.v3.0	2449	-	Potri.012G131300.v3.0	Chr12:14777432-14782106	0.000616285	0.000608591	0.0006055	0.000607093	0.000612411	0.000606372	0.000601716	0.000602838	0.000599447	0.000613858	0.000608808	0.000598337	0.000598337	0.000616285	1.03	0.000606771	5.62209e-06	0.926558	0.000606771	-10.6866
Potri.007G115200.2.v3.0	1157	+	Potri.007G115200.v3.0	Chr07:13661195-13670143	0.00208356	0.00204839	0.0021079	0.00204218	0.00207911	0.00206564	0.0020432	0.00208683	0.00207411	0.00207431	0.00207647	0.00206084	0.00204218	0.0021079	1.03218	0.00207021	1.93659e-05	0.935455	0.00207021	-8.91601
Potri.001G263900.2.v3.0	1783	-	Potri.001G263900.v3.0	Chr01:27251358-27254180	0.00150327	0.00150268	0.00153385	0.00150433	0.00150833	0.00150754	0.00153134	0.00149946	0.00148874	0.00151279	0.00153082	0.00150171	0.00148874	0.00153385	1.0303	0.00151041	1.42547e-05	0.94377	0.00151041	-9.37085
Potri.003G086700.1.v3.0	1569	-	Potri.003G086700.v3.0	Chr03:11418236-11422557	0.000695394	0.000683167	0.0006995	0.000681015	0.000687572	0.000691808	0.000676916	0.00069271	0.000688289	0.000680113	0.000686066	0.00069083	0.000676916	0.0006995	1.03336	0.000687782	6.6896e-06	0.972634	0.000687782	-10.5058
Potri.013G013100.3.v3.0	2802	+	Potri.013G013100.v3.0	Chr13:854899-858961	0.00110418	0.00110345	0.00112685	0.00111659	0.00112542	0.00109536	0.00111138	0.00109723	0.00110135	0.00111762	0.00112391	0.00110601	0.00109536	0.00112685	1.02875	0.00111078	1.11037e-05	0.999633	0.00111078	-9.81421
Potri.005G250700.4.v3.0	2527	-	Potri.005G250700.v3.0	Chr05:25319490-25323229	0.132484	0.134662	0.132932	0.132545	0.13288	0.133343	0.130568	0.130806	0.131305	0.130386	0.130728	0.131181	0.130386	0.134662	1.03279	0.131985	0.00134552	1.01945	0.131985	-2.92155
Potri.001G200000.3.v3.0	2946	+	Potri.001G200000.v3.0	Chr01:19456679-19462831	0.000319735	0.000318295	0.000325168	0.000316461	0.000322564	0.000320903	0.000326344	0.000321028	0.000322644	0.000328814	0.00031952	0.000322254	0.000316461	0.000328814	1.03903	0.000321977	3.48979e-06	1.08386	0.000321977	-11.6008
Potri.019G095400.2.v3.0	2149	+	Potri.019G095400.v3.0	Chr19:12619240-12624274	0.000321559	0.000325038	0.000330127	0.000324562	0.000320389	0.000324161	0.000325846	0.000318304	0.000324399	0.00031936	0.000321065	0.000329146	0.000318304	0.000330127	1.03714	0.000323663	3.68326e-06	1.13799	0.000323663	-11.5932
Potri.005G044300.2.v3.0	862	-	Potri.005G044300.v3.0	Chr05:3263052-3265677	0.00261926	0.00253024	0.00258184	0.00255859	0.00253139	0.00257258	0.00252257	0.00254931	0.00252097	0.0025647	0.00257214	0.00253098	0.00252097	0.00261926	1.03899	0.00255455	2.94598e-05	1.15323	0.00255455	-8.61272
Potri.019G036800.1.v3.0	1609	-	Potri.019G036800.v3.0	Chr19:4164422-4167175	0.000806251	0.000800736	0.000795458	0.000792055	0.000800481	0.000801361	0.000806395	0.000772769	0.000804263	0.000790162	0.000805537	0.000802722	0.000772769	0.000806395	1.04351	0.000798182	9.63546e-06	1.20718	0.000798182	-10.291
Potri.013G129600.1.v3.0	1365	-	Potri.013G129600.v3.0	Chr13:14145144-14150119	0.000869577	0.000886592	0.000882106	0.000883666	0.000883178	0.000881102	0.000867589	0.000858973	0.00086189	0.000872246	0.000889727	0.000888944	0.000858973	0.000889727	1.0358	0.000877133	1.06237e-05	1.21118	0.000877133	-10.1549
Potri.009G042200.3.v3.0	2813	+	Potri.009G042200.v3.0	Chr09:4899604-4903142	0.000264842	0.000261657	0.000258323	0.000259753	0.000261658	0.000256434	0.000256006	0.000254571	0.000263112	0.000262912	0.000258114	0.000264169	0.000254571	0.000264842	1.04035	0.000260129	3.42261e-06	1.31573	0.000260129	-11.9085
Potri.014G005600.1.v3.0	3191	+	Potri.014G005600.v3.0	Chr14:653821-657503	0.000121465	0.000122802	0.000121735	0.000120527	0.000123534	0.00012613	0.000125322	0.00012251	0.0001243	0.000124963	0.00012446	0.00012447	0.000120527	0.00012613	1.04649	0.000123518	1.71727e-06	1.3903	0.000123518	-12.983
Potri.006G156200.1.v3.0	2710	-	Potri.006G156200.v3.0	Chr06:14302174-14305277	0.00022873	0.000225495	0.00022179	0.000228091	0.000229194	0.000224997	0.00021785	0.000224922	0.000227466	0.000226361	0.000223002	0.000225673	0.00021785	0.000229194	1.05207	0.000225298	3.21997e-06	1.42921	0.000225298	-12.1159
Potri.008G205100.2.v3.0	1385	+	Potri.008G205100.v3.0	Chr08:14844728-14847037	0.00122754	0.00122311	0.00119591	0.00124047	0.00121353	0.00122364	0.00122404	0.00125567	0.00124357	0.00123794	0.00121303	0.00125548	0.00119591	0.00125567	1.04997	0.00122949	1.78702e-05	1.45346	0.00122949	-9.66772
Potri.001G380000.2.v3.0	1181	-	Potri.001G380000.v3.0	Chr01:39606008-39607402	0.00158896	0.00159538	0.00159585	0.00159149	0.00160922	0.00160743	0.00162549	0.00156311	0.00162643	0.0015624	0.00162897	0.00162635	0.0015624	0.00162897	1.04261	0.00160176	2.33405e-05	1.45718	0.00160176	-9.28613
Potri.002G217500.1.v3.0	3159	+	Potri.002G217500.v3.0	Chr02:20120332-20124154	7.53515e-05	7.66312e-05	7.45323e-05	7.42994e-05	7.474e-05	7.65255e-05	7.37582e-05	7.51512e-05	7.41381e-05	7.44287e-05	7.72243e-05	7.44247e-05	7.37582e-05	7.72243e-05	1.04699	7.51004e-05	1.1152e-06	1.48494	7.51004e-05	-13.7008
Potri.014G079100.2.v3.0	2188	-	Potri.014G079100.v3.0	Chr14:6344186-6350863	0.000326258	0.000331929	0.000331206	0.000337176	0.000330658	0.000337163	0.000325361	0.000327488	0.000323273	0.000323791	0.000335405	0.000334132	0.000323273	0.000337176	1.04301	0.00033032	5.03721e-06	1.52495	0.00033032	-11.5638
Potri.011G060800.2.v3.0	1160	+	Potri.011G060800.v3.0	Chr11:5444718-5446934	0.000547216	0.000560703	0.000549061	0.000541017	0.00054852	0.000558074	0.000541391	0.000534551	0.000531664	0.00055934	0.000548633	0.000554481	0.000531664	0.000560703	1.05462	0.000547888	9.41899e-06	1.71915	0.000547888	-10.8338
Potri.014G005400.1.v3.0	3843	+	Potri.014G005400.v3.0	Chr14:589779-594921	6.47951e-05	6.76443e-05	6.52553e-05	6.61866e-05	6.46137e-05	6.61489e-05	6.42934e-05	6.64293e-05	6.61119e-05	6.72245e-05	6.79308e-05	6.5666e-05	6.42934e-05	6.79308e-05	1.05658	6.6025e-05	1.17278e-06	1.77627	6.6025e-05	-13.8866
Potri.001G017900.1.v3.0	1653	-	Potri.001G017900.v3.0	Chr01:1287072-1288875	0.00154389	0.00153985	0.00152681	0.00151618	0.00152177	0.00152647	0.00160515	0.0014936	0.00152639	0.00155176	0.00151334	0.00153822	0.0014936	0.00160515	1.07469	0.00153362	2.73334e-05	1.78228	0.00153362	-9.34884
Potri.012G050300.2.v3.0	1495	+	Potri.012G050300.v3.0	Chr12:4818692-4825743	0.000387413	0.000380242	0.000375472	0.000366974	0.000379514	0.000376932	0.000376076	0.000365017	0.000380102	0.000379894	0.000378544	0.000387732	0.000365017	0.000387732	1.06223	0.000377826	6.74158e-06	1.78431	0.000377826	-11.37
Potri.002G059700.4.v3.0	1342	+	Potri.002G059700.v3.0	Chr02:4046158-4049945	1.11271	1.04416	1.05626	1.0772	1.06361	1.07103	1.05673	1.06481	1.07564	1.09194	1.08831	1.09245	1.04416	1.11271	1.06565	1.07457	0.0192569	1.79206	1.07457	0.103761
Potri.004G031800.2.v3.0	1282	+	Potri.004G031800.v3.0	Chr04:2299675-2302219	0.000198791	0.00020182	0.000208946	0.000209271	0.000199085	0.000201489	0.000201722	0.000205002	0.000206709	0.000200603	0.000199672	0.000202748	0.000198791	0.000209271	1.05272	0.000202988	3.66407e-06	1.80507	0.000202988	-12.2663
Potri.006G074900.1.v3.0	1017	+	Potri.006G074900.v3.0	Chr06:5618357-5622963	0.00279093	0.00282365	0.00273007	0.00280026	0.0027818	0.00282942	0.00276301	0.00277263	0.00275226	0.00283548	0.00264991	0.00276014	0.00264991	0.00283548	1.07003	0.00277413	5.0873e-05	1.83384	0.00277413	-8.49375
Potri.014G184900.1.v3.0	1191	-	Potri.014G184900.v3.0	Chr14:16161416-16163069	0.000633124	0.000636311	0.000657001	0.000652458	0.000630098	0.000650229	0.000633242	0.00066362	0.000643922	0.000641396	0.00062412	0.000647388	0.00062412	0.00066362	1.06329	0.000642742	1.18522e-05	1.844	0.000642742	-10.6035
Potri.011G125500.2.v3.0	1294	-	Potri.011G125500.v3.0	Chr11:15059616-15063605	0.000755128	0.000728501	0.000762091	0.000738986	0.000757111	0.000734204	0.000766713	0.000739453	0.000736252	0.000758285	0.000761629	0.000728005	0.000728005	0.000766713	1.05317	0.000747197	1.4235e-05	1.90512	0.000747197	-10.3862
Potri.001G409600.1.v3.0	830	-	Potri.001G409600.v3.0	Chr01:43321351-43322914	0.0005153	0.000510055	0.000507557	0.00051776	0.000489522	0.000502491	0.000488918	0.0005038	0.000500645	0.000497581	0.000498422	0.000521661	0.000488918	0.000521661	1.06697	0.000504476	1.04382e-05	2.06911	0.000504476	-10.9529
Potri.008G083500.1.v3.0	1851	+	Potri.008G083500.v3.0	Chr08:5253982-5255854	0.0312312	0.0304215	0.0303063	0.0321815	0.030509	0.0302845	0.0304511	0.0304677	0.0304191	0.0309151	0.0319332	0.0308289	0.0302845	0.0321815	1.06264	0.0308291	0.000639404	2.07403	0.0308291	-5.01956
Potri.001G107800.2.v3.0	1155	-	Potri.001G107800.v3.0	Chr01:8563785-8564939	0.00197833	0.0019972	0.00190859	0.00194283	0.00194903	0.00190447	0.00190146	0.00186899	0.00189169	0.00189528	0.00196579	0.00188796	0.00186899	0.0019972	1.0686	0.0019243	4.08512e-05	2.12291	0.0019243	-9.02145
Potri.006G248300.2.v3.0	849	-	Potri.006G248300.v3.0	Chr06:25535979-25537004	0.0016551	0.00157009	0.00160469	0.00161669	0.00157302	0.00162494	0.00156485	0.00162165	0.00154357	0.00164486	0.00164081	0.00161365	0.00154357	0.0016551	1.07225	0.00160616	3.55202e-05	2.2115	0.00160616	-9.28217
Potri.013G010800.3.v3.0	1183	+	Potri.013G010800.v3.0	Chr13:680205-683066	0.00069159	0.000695546	0.000690879	0.00068277	0.000700335	0.000692388	0.000671213	0.00067635	0.000682598	0.000690481	0.000687828	0.000641845	0.000641845	0.000700335	1.09113	0.000683652	1.54719e-05	2.26313	0.000683652	-10.5145
Potri.002G086300.4.v3.0	670	+	Potri.002G086300.v3.0	Chr02:6073844-6075629	0.109348	0.107726	0.106382	0.10442	0.10755	0.108843	0.110298	0.109774	0.109947	0.103195	0.10417	0.104981	0.103195	0.110298	1.06883	0.10722	0.00252298	2.35309	0.10722	-3.22136
Potri.005G202000.4.v3.0	3756	+	Potri.005G202000.v3.0	Chr05:21724317-21733205	0.0663416	0.066316	0.0660404	0.0659042	0.0655504	0.0697002	0.0640183	0.0641054	0.0651419	0.0642818	0.0645256	0.0643252	0.0640183	0.0697002	1.08875	0.0655209	0.0015826	2.41541	0.0655209	-3.9319
Potri.001G056200.3.v3.0	1045	-	Potri.001G056200.v3.0	Chr01:4250086-4252814	0.000150703	0.000152433	0.000149242	0.000149346	0.000152688	0.000150759	0.00015708	0.000151647	0.000152685	0.000151633	0.000158857	0.000144488	0.000144488	0.000158857	1.09945	0.000151797	3.66831e-06	2.41659	0.000151797	-12.6856
Potri.008G174900.1.v3.0	955	-	Potri.008G174900.v3.0	Chr08:11960369-11961585	0.000582601	0.000588374	0.000573585	0.000585696	0.000597301	0.000594232	0.00060175	0.000589125	0.000612933	0.000565787	0.000617367	0.000602176	0.000565787	0.000617367	1.09117	0.000592577	1.50306e-05	2.53648	0.000592577	-10.7207
Potri.T032200.1.v3.0	2247	-	Potri.T032200.v3.0	scaffold_34:46446-50821	0.0516739	0.050963	0.0511364	0.0511757	0.0510386	0.0515646	0.053606	0.0517977	0.0528737	0.0549317	0.0540782	0.0531288	0.050963	0.0549317	1.07787	0.0523307	0.00134773	2.5754	0.0523307	-4.2562
Potri.008G125800.1.v3.0	1714	-	Potri.008G125800.v3.0	Chr08:8199962-8205112	0.15145	0.154539	0.152237	0.151369	0.154753	0.15263	0.155728	0.160874	0.160746	0.149823	0.1529	0.163133	0.149823	0.163133	1.08884	0.155015	0.00431399	2.78295	0.155015	-2.68952
Potri.011G065100.1.v3.0	1908	-	Potri.011G065100.v3.0	Chr11:5965511-5968962	0.00419219	0.00422778	0.00422395	0.00381184	0.00422177	0.00419435	0.00417432	0.00426888	0.00419429	0.00423874	0.00424147	0.00420107	0.00381184	0.00426888	1.1199	0.00418255	0.000119691	2.86168	0.00418255	-7.9014
Potri.006G053000.1.v3.0	2535	-	Potri.006G053000.v3.0	Chr06:3824064-3831844	2.70288e-05	2.65585e-05	2.55405e-05	2.74669e-05	2.58717e-05	2.65243e-05	2.50383e-05	2.6183e-05	2.49908e-05	2.67383e-05	2.62765e-05	2.57164e-05	2.49908e-05	2.74669e-05	1.09908	2.61612e-05	7.62278e-07	2.91378	2.61612e-05	-15.2222
Potri.T171400.1.v3.0	3600	-	Potri.T171400.v3.0	scaffold_1114:3-12336	0.0495404	0.0493488	0.0491141	0.0517233	0.0497958	0.0524246	0.0487743	0.0481466	0.0479136	0.0486822	0.0477633	0.0484101	0.0477633	0.0524246	1.09759	0.0493031	0.00144725	2.93541	0.0493031	-4.34218
Potri.015G095000.1.v3.0	2718	-	Potri.015G095000.v3.0	Chr15:11607685-11610746	0.0016053	0.00160225	0.00159657	0.00154541	0.00158318	0.00143177	0.00159651	0.00158298	0.00159956	0.00158187	0.00159938	0.00160988	0.00143177	0.00160988	1.1244	0.00157789	4.90555e-05	3.10893	0.00157789	-9.30779
Potri.014G161200.2.v3.0	926	-	Potri.014G161200.v3.0	Chr14:12694129-12695054	0.000230954	0.000217802	0.000221726	0.000232355	0.000219121	0.000223099	0.000234076	0.000234211	0.000228044	0.000233094	0.000243098	0.00023259	0.000217802	0.000243098	1.11614	0.000229181	7.43237e-06	3.24302	0.000229181	-12.0912
Potri.006G251700.1.v3.0	1305	+	Potri.006G251700.v3.0	Chr06:25737607-25740927	0.121961	0.114854	0.110103	0.110846	0.111915	0.110907	0.120039	0.110842	0.111998	0.114309	0.110834	0.112154	0.110103	0.121961	1.1077	0.113397	0.00384668	3.39223	0.113397	-3.14055
Potri.004G169800.1.v3.0	3558	+	Potri.004G169800.v3.0	Chr04:18871736-18875345	2.07661e-05	2.20529e-05	2.29106e-05	2.25284e-05	2.22177e-05	2.16127e-05	2.24583e-05	2.11797e-05	2.10961e-05	2.0999e-05	2.10144e-05	2.25494e-05	2.07661e-05	2.29106e-05	1.10327	2.17821e-05	7.5297e-07	3.45683	2.17821e-05	-15.4865
Potri.010G001400.2.v3.0	2967	-	Potri.010G001400.v3.0	Chr10:161965-169298	0.000504392	0.000542762	0.000513981	0.000516794	0.000510553	0.000512712	0.000503658	0.000504833	0.000490563	0.000462168	0.000494604	0.000507426	0.000462168	0.000542762	1.17438	0.000505371	1.88138e-05	3.72278	0.000505371	-10.9504
Potri.T097000.3.v3.0	856	+	Potri.T097000.v3.0	scaffold_135:62003-66632	9.08956e-05	8.57671e-05	8.73887e-05	8.66006e-05	9.33545e-05	9.67425e-05	8.78752e-05	8.66196e-05	9.26318e-05	8.74805e-05	9.13962e-05	8.70114e-05	8.57671e-05	9.67425e-05	1.12797	8.94803e-05	3.44653e-06	3.85172	8.94803e-05	-13.4481
Potri.006G157000.3.v3.0	1700	+	Potri.006G157000.v3.0	Chr06:14541150-14545990	0.00140903	0.00138323	0.00142501	0.0012328	0.00143187	0.00139693	0.00142046	0.00136914	0.001447	0.00143669	0.00141114	0.0014455	0.0012328	0.001447	1.17375	0.00140073	5.80621e-05	4.14512	0.00140073	-9.4796
Potri.009G087700.2.v3.0	2302	-	Potri.009G087700.v3.0	Chr09:8141602-8144799	3.21545e-05	3.07728e-05	3.19369e-05	3.1144e-05	3.09997e-05	3.02903e-05	3.39395e-05	3.01718e-05	2.9561e-05	3.15269e-05	3.24693e-05	2.94564e-05	2.94564e-05	3.39395e-05	1.15219	3.12019e-05	1.29734e-06	4.15787	3.12019e-05	-14.968
Potri.006G126300.1.v3.0	2312	+	Potri.006G126300.v3.0	Chr06:10197993-10209144	0.178632	0.180789	0.185194	0.190767	0.18319	0.181126	0.185249	0.201007	0.172854	0.186584	0.197086	0.186332	0.172854	0.201007	1.16287	0.185734	0.00773165	4.16275	0.185734	-2.42869
Potri.008G181700.1.v3.0	1476	+	Potri.008G181700.v3.0	Chr08:12385594-12389353	0.00048458	0.000470652	0.000462449	0.000434835	0.000460973	0.000466562	0.000419941	0.000461525	0.000458655	0.000433167	0.000430329	0.000460592	0.000419941	0.00048458	1.15392	0.000453688	1.93824e-05	4.27219	0.000453688	-11.106
Potri.019G095700.4.v3.0	2021	+	Potri.019G095700.v3.0	Chr19:12681872-12687989	0.00392808	0.00393183	0.00390832	0.00389338	0.00393307	0.00388483	0.00392221	0.0039278	0.00341807	0.00358322	0.00393959	0.00393283	0.00341807	0.00393959	1.15258	0.00385027	0.000167896	4.36062	0.00385027	-8.02082
Potri.017G144500.4.v3.0	1808	-	Potri.017G144500.v3.0	Chr17:15235617-15239915	0.00261855	0.00264482	0.0025074	0.0022961	0.00261725	0.00251237	0.00239283	0.00249215	0.00241607	0.00258927	0.00242594	0.00260238	0.0022961	0.00264482	1.15187	0.00250959	0.000109536	4.3647	0.00250959	-8.63833
Potri.003G143700.1.v3.0	2821	-	Potri.003G143700.v3.0	Chr03:16004702-16010925	0.0286754	0.0289176	0.0249989	0.0291657	0.0290789	0.0290481	0.0285403	0.0286934	0.0267175	0.0287602	0.0289249	0.028883	0.0249989	0.0291657	1.16668	0.028367	0.00124099	4.37476	0.028367	-5.13964
Potri.014G061000.1.v3.0	1631	-	Potri.014G061000.v3.0	Chr14:4717012-4740238	0.000247153	0.00024457	0.000254895	0.000246837	0.00025555	0.000252066	0.000251772	0.000245432	0.000237473	0.000244193	0.000214113	0.000251321	0.000214113	0.00025555	1.19353	0.000245448	1.11284e-05	4.5339	0.000245448	-11.9923
Potri.006G260500.1.v3.0	488	-	Potri.006G260500.v3.0	Chr06:26379473-26382963	0.000754854	0.000784548	0.00080198	0.000762164	0.000816834	0.000771724	0.00068901	0.000779296	0.000746166	0.000741293	0.000805761	0.000801294	0.00068901	0.000816834	1.18552	0.000771244	3.56742e-05	4.62554	0.000771244	-10.3405
Potri.008G148200.2.v3.0	1930	+	Potri.008G148200.v3.0	Chr08:9990148-9992772	0.00163489	0.00178157	0.00177559	0.00165861	0.00166697	0.00177896	0.00174167	0.00163018	0.00176535	0.00159626	0.00158054	0.00182361	0.00158054	0.00182361	1.15379	0.00170285	8.35258e-05	4.90506	0.00170285	-9.19783
Potri.T017500.1.v3.0	696	+	Potri.T017500.v3.0	scaffold_27:112043-112763	0.116901	0.110989	0.122657	0.121702	0.120457	0.113117	0.116312	0.104748	0.106719	0.119358	0.120553	0.112923	0.104748	0.122657	1.17097	0.115536	0.0058981	5.10497	0.115536	-3.11358
Potri.006G083700.1.v3.0	1920	+	Potri.006G083700.v3.0	Chr06:6341363-6345859	0.00076937	0.000606642	0.000683832	0.000682827	0.000680314	0.000687572	0.000695049	0.000698121	0.000704626	0.000697668	0.000700052	0.000686358	0.000606642	0.00076937	1.26824	0.000691036	3.55514e-05	5.14466	0.000691036	-10.499
Potri.011G063200.1.v3.0	1535	+	Potri.011G063200.v3.0	Chr11:5770289-5773023	1.89743e-05	2.14191e-05	2.02748e-05	1.96637e-05	1.82893e-05	1.97702e-05	1.89558e-05	1.95925e-05	1.93493e-05	1.78635e-05	1.95095e-05	2.11246e-05	1.78635e-05	2.14191e-05	1.19904	1.95656e-05	1.03215e-06	5.27533	1.95656e-05	-15.6413
Potri.019G049800.2.v3.0	1896	+	Potri.019G049800.v3.0	Chr19:7440168-7454071	0.000239106	0.000241595	0.000242267	0.000238016	0.000239714	0.000235971	0.00024072	0.00024145	0.000244054	0.000235821	0.000196614	0.000246579	0.000196614	0.000246579	1.25413	0.000236826	1.30383e-05	5.50543	0.000236826	-12.0439
Potri.004G162600.1.v3.0	2440	-	Potri.004G162600.v3.0	Chr04:18367625-18371205	0.000107219	0.000109343	0.000127612	0.000107331	0.000111489	0.000105146	0.000108714	0.000105344	0.00010674	0.000107191	0.000105272	0.000110626	0.000105146	0.000127612	1.21366	0.000109336	6.10922e-06	5.58759	0.000109336	-13.1589
Potri.002G062100.1.v3.0	1287	+	Potri.002G062100.v3.0	Chr02:4202251-4204364	0.0484043	0.0631365	0.0623654	0.061953	0.0628686	0.0628797	0.0630735	0.0599954	0.0634407	0.0623669	0.0634323	0.0627127	0.0484043	0.0634407	1.31064	0.0613857	0.00419103	6.82736	0.0613857	-4.02595
Potri.017G118900.1.v3.0	2560	+	Potri.017G118900.v3.0	Chr17:13316148-13319044	0.0231564	0.0213029	0.0214453	0.0214634	0.0212829	0.0211192	0.0261401	0.0240873	0.0211218	0.0226859	0.0215605	0.0228614	0.0211192	0.0261401	1.23774	0.0223523	0.00153427	6.86407	0.0223523	-5.48344
Potri.009G119100.2.v3.0	1986	+	Potri.009G119100.v3.0	Chr09:9989361-9991783	1.73769e-05	1.3847e-05	1.517e-05	1.3679e-05	1.47372e-05	1.36884e-05	1.41006e-05	1.37931e-05	1.52394e-05	1.39313e-05	1.47978e-05	1.55994e-05	1.3679e-05	1.73769e-05	1.27033	1.46633e-05	1.0891e-06	7.42734	1.46633e-05	-16.0574
Potri.006G239900.3.v3.0	1899	-	Potri.006G239900.v3.0	Chr06:24889457-24896611	23.603	23.0172	26.7981	25.0198	24.1475	25.868	22.5848	25.9652	22.4895	27.3889	28.031	24.1216	22.4895	28.031	1.2464	24.9196	1.88901	7.58044	24.9196	4.63921
Potri.004G225500.1.v3.0	1911	-	Potri.004G225300.v3.0	Chr04:23114193-23140887	0.023137	0.0174325	0.0237664	0.0237211	0.023768	0.0238984	0.023594	0.0230012	0.0239065	0.0236635	0.0237541	0.0239887	0.0174325	0.0239887	1.37609	0.0231359	0.00182057	7.86902	0.0231359	-5.43372
Potri.001G077200.2.v3.0	468	-	Potri.001G077200.v3.0	Chr01:6120574-6121778	0.00117881	0.000927792	0.00110022	0.00096464	0.000982126	0.000948424	0.00101662	0.0010731	0.000977633	0.000994603	0.00117183	0.00106818	0.000927792	0.00117881	1.27055	0.00103366	8.4307e-05	8.15613	0.00103366	-9.91802
Potri.T084300.2.v3.0	3013	+	Potri.T084300.v3.0	scaffold_95:21641-27164	0.000601673	0.000609838	0.00060135	0.000604392	0.000610701	0.000608315	0.000602514	0.000604067	0.000596305	0.000598905	0.0006069	0.000435458	0.000435458	0.000610701	1.40243	0.000590035	4.8871e-05	8.28273	0.000590035	-10.7269
Potri.004G089700.1.v3.0	1168	+	Potri.004G089700.v3.0	Chr04:7622151-7623765	9.89325e-05	0.000108994	0.000102161	0.000101128	9.81793e-05	0.000101209	9.55984e-05	9.73563e-05	0.000103892	0.000102967	0.000100688	7.39546e-05	7.39546e-05	0.000108994	1.4738	9.8755e-05	8.5456e-06	8.65334	9.8755e-05	-13.3058
Potri.009G155200.9.v3.0	1749	-	Potri.009G155200.v3.0	Chr09:12088172-12101709	19.6247	19.0019	20.9046	16.3121	21.3737	19.4212	21.5862	19.5889	17.033	18.3362	20.5225	17.9444	16.3121	21.5862	1.32332	19.3041	1.6712	8.6572	19.3041	4.27084
Potri.010G228500.1.v3.0	1618	+	Potri.010G228500.v3.0	Chr10:21117142-21120528	0.343566	0.333026	0.328725	0.337147	0.33983	0.325906	0.342335	0.356096	0.357431	0.430143	0.348336	0.397739	0.325906	0.430143	1.31984	0.353357	0.0306771	8.68161	0.353357	-1.5008
Potri.003G023700.1.v3.0	1596	+	Potri.003G023700.v3.0	Chr03:2799604-2805929	9.67825	10.5503	10.5543	9.68267	8.68133	10.3031	9.04993	8.79118	8.59299	10.8161	8.56524	9.83829	8.56524	10.8161	1.26279	9.59197	0.838911	8.74597	9.59197	3.26183
Potri.014G099300.1.v3.0	2669	-	Potri.014G099300.v3.0	Chr14:7739883-7742674	9.76286	10.9954	10.8642	9.64702	11.0423	9.78961	9.10599	10.1719	11.1051	12.1766	10.8201	9.27626	9.10599	12.1766	1.33721	10.3964	0.911897	8.77124	10.3964	3.37802
Potri.005G048200.5.v3.0	1481	-	Potri.005G048200.v3.0	Chr05:3494836-3498425	0.0025794	0.00257802	0.00253046	0.00254182	0.00246519	0.00256465	0.00253237	0.00255932	0.00181033	0.00263345	0.00257913	0.00258302	0.00181033	0.00263345	1.45468	0.00249643	0.00021981	8.80497	0.00249643	-8.64592
Potri.018G023700.1.v3.0	1430	+	Potri.018G023700.v3.0	Chr18:1899295-1902337	32.6013	33.6715	35.439	36.8278	32.5635	39.2367	37.6895	32.2522	32.5362	42.0955	35.8981	31.2618	31.2618	42.0955	1.34655	35.1728	3.31061	9.41241	35.1728	5.13639
Potri.009G052700.2.v3.0	2428	-	Potri.009G052700.v3.0	Chr09:5689673-5694937	23.5782	17.6124	20.0413	19.0268	21.3537	18.0273	18.0396	18.4399	16.8107	19.6181	18.693	18.432	16.8107	23.5782	1.40257	19.1394	1.83529	9.58906	19.1394	4.25847
Potri.016G137700.1.v3.0	1981	-	Potri.016G137700.v3.0	Chr16:14028706-14032709	29.2527	27.4844	30.132	24.2758	30.1814	28.5432	31.6473	29.0747	26.2791	32.8332	35.0331	30.6424	24.2758	35.0331	1.44313	29.6149	2.87992	9.72454	29.6149	4.88825
Potri.001G026100.1.v3.0	1975	-	Potri.001G026100.v3.0	Chr01:1915765-1921494	37.1462	35.4851	34.4292	32.7274	32.8248	32.4801	43.1199	31.2009	35.1506	39.7615	36.6553	32.2828	31.2009	43.1199	1.38201	35.272	3.48646	9.8845	35.272	5.14045
Potri.001G213800.1.v3.0	1723	+	Potri.001G213800.v3.0	Chr01:21672535-21677313	16.8038	16.2394	17.6569	17.6285	13.7818	16.8996	16.5638	13.3569	16.1934	18.5085	15.9515	14.2078	13.3569	18.5085	1.38569	16.1493	1.60712	9.95159	16.1493	4.0134
Potri.006G247000.1.v3.0	2118	-	Potri.006G247000.v3.0	Chr06:25404951-25409293	13.0389	14.0221	14.7256	13.9572	13.2199	18.161	14.9341	14.1016	14.6482	13.7865	12.9422	12.9198	12.9198	18.161	1.40567	14.2048	1.43039	10.0698	14.2048	3.8283
Potri.010G151300.4.v3.0	1407	+	Potri.010G151300.v3.0	Chr10:15962832-15965739	40.8247	37.3972	39.742	41.5645	46.9906	41.4034	34.2384	36.6367	33.7743	36.8631	40.4349	33.94	33.7743	46.9906	1.39131	38.6508	3.91946	10.1407	38.6508	5.27243
Potri.008G072700.2.v3.0	1532	-	Potri.008G072700.v3.0	Chr08:4496300-4499524	44.7954	37.8763	45.8911	49.7286	48.351	47.5329	40.9081	39.7277	41.6307	48.0514	36.4518	46.4199	36.4518	49.7286	1.36423	43.9471	4.45763	10.1432	43.9471	5.4577
Potri.001G337300.1.v3.0	2504	-	Potri.001G337300.v3.0	Chr01:34054884-34058973	6.7088	6.89641	5.74071	6.53301	6.62485	6.72495	6.78396	7.0928	5.82399	7.01744	6.44091	4.83255	4.83255	7.0928	1.46771	6.43503	0.656059	10.1951	6.43503	2.68595
Potri.001G163300.1.v3.0	2092	+	Potri.001G163300.v3.0	Chr01:13657495-13660551	21.4955	20.5145	22.4261	23.2565	21.307	23.1795	19.0379	16.8451	18.8877	22.6673	23.8917	19.3635	16.8451	23.8917	1.41832	21.0727	2.16968	10.2962	21.0727	4.3973
Potri.001G170300.3.v3.0	1610	+	Potri.001G170300.v3.0	Chr01:14398358-14404279	20.6676	17.7192	19.2945	18.865	15.7031	17.9081	16.7491	18.2131	22.1195	21.8275	20.5443	18.7052	15.7031	22.1195	1.40861	19.0264	1.96477	10.3265	19.0264	4.24993
Potri.010G043500.1.v3.0	1486	+	Potri.010G043500.v3.0	Chr10:7430322-7440628	29.8868	35.7133	35.989	31.6868	32.8627	38.4458	37.6907	30.9579	28.3238	35.476	29.8473	30.1432	28.3238	38.4458	1.35737	33.0853	3.4321	10.3735	33.0853	5.04812
Potri.006G217600.1.v3.0	1453	+	Potri.006G217600.v3.0	Chr06:23014280-23016403	27.6036	27.6031	27.2112	28.8619	26.7762	34.8999	25.7815	31.5131	23.9719	28.9886	26.4112	31.3601	23.9719	34.8999	1.45587	28.4152	2.96952	10.4505	28.4152	4.82859
Potri.006G078200.2.v3.0	2142	+	Potri.006G078200.v3.0	Chr06:5917406-5926853	26.3216	25.4383	24.0454	26.6197	26.6075	30.8627	27.6944	26.1036	22.2151	31.7047	27.4174	23.1344	22.2151	31.7047	1.42717	26.5137	2.78703	10.5116	26.5137	4.72867
Potri.018G028200.1.v3.0	1285	+	Potri.018G028200.v3.0	Chr18:2241966-2244277	13.9462	10.9052	12.957	16.5719	15.51	14.8719	14.0534	14.1967	13.9496	14.6557	16.3802	14.0884	10.9052	16.5719	1.51963	14.3405	1.50995	10.5292	14.3405	3.84203
Potri.015G108800.2.v3.0	2028	+	Potri.015G108800.v3.0	Chr15:12577935-12582151	0.00017484	0.00017421	0.000176041	0.000176045	0.000179244	0.000179104	0.000176745	0.000179187	0.000171573	0.000173416	0.00017484	0.00011409	0.00011409	0.000179244	1.57108	0.000170778	1.80117e-05	10.5469	0.000170778	-12.5156
Potri.009G018100.1.v3.0	3357	-	Potri.009G018100.v3.0	Chr09:2986340-3002437	0.00074858	0.000759078	0.000748109	0.000755164	0.000753182	0.000479947	0.000746212	0.000757458	0.000759212	0.00075727	0.000756093	0.000750244	0.000479947	0.000759212	1.58187	0.000730879	7.91494e-05	10.8293	0.000730879	-10.4181
Potri.006G147800.1.v3.0	2303	-	Potri.006G147800.v3.0	Chr06:12709278-12714258	26.7785	30.7719	29.3847	26.6786	28.1752	24.7056	31.1667	25.2742	27.126	31.3788	35.2766	25.8656	24.7056	35.2766	1.42788	28.5485	3.12257	10.9378	28.5485	4.83534
Potri.015G080000.1.v3.0	888	-	Potri.015G080000.v3.0	Chr15:10495992-10498192	0.157571	0.175687	0.159958	0.159201	0.159284	0.175075	0.15244	0.147474	0.152685	0.150574	0.213164	0.155245	0.147474	0.213164	1.44543	0.163196	0.017998	11.0284	0.163196	-2.61532
Potri.005G070500.1.v3.0	2435	+	Potri.005G070500.v3.0	Chr05:5059043-5066894	21.9568	25.914	24.2951	25.0624	29.1665	31.1759	30.1219	24.9976	26.5231	27.6651	31.8924	26.0827	21.9568	31.8924	1.45251	27.0711	2.99936	11.0796	27.0711	4.75868
Potri.006G082100.2.v3.0	1927	-	Potri.006G082100.v3.0	Chr06:6197807-6200809	48.9574	53.1028	60.8297	57.5163	65.0345	66.4915	54.5813	46.2347	52.4108	58.6773	53.1921	50.7979	46.2347	66.4915	1.43813	55.6522	6.2248	11.1852	55.6522	5.79837
Potri.016G089300.1.v3.0	2109	+	Potri.016G089300.v3.0	Chr16:7222996-7230221	28.6503	35.0434	36.7263	37.2187	35.178	36.2461	42.1093	42.9877	35.8947	41.2297	40.8743	43.2224	28.6503	43.2224	1.50862	37.9484	4.28062	11.2801	37.9484	5.24597
Potri.004G177000.1.v3.0	2796	-	Potri.004G177000.v3.0	Chr04:19490204-19498621	28.4981	20.3699	26.1302	29.6696	26.2798	25.5367	25.6707	26.187	24.4358	27.2496	32.8735	25.7852	20.3699	32.8735	1.61383	26.5572	3.00654	11.321	26.5572	4.73103
Potri.015G068900.2.v3.0	1277	+	Potri.015G068900.v3.0	Chr15:9347562-9349314	63.8263	58.9999	62.4226	54.854	47.7368	52.2027	54.9152	52.4977	51.2887	49.5658	64.9057	46.5627	46.5627	64.9057	1.39394	54.9815	6.2412	11.3514	54.9815	5.78087
Potri.019G092800.1.v3.0	2143	-	Potri.019G092800.v3.0	Chr19:12323915-12327829	6.46228	7.50628	7.40501	10.294	8.22252	8.36173	8.005	8.85827	7.64958	7.98206	7.78779	8.31055	6.46228	10.294	1.59294	8.07042	0.921801	11.422	8.07042	3.01264
Potri.001G456500.1.v3.0	2113	+	Potri.001G456500.v3.0	Chr01:49090288-49097704	21.1598	18.6283	16.7597	18.6203	17.1579	18.2114	20.8496	19.0604	15.69	20.9752	22.1317	15.9688	15.69	22.1317	1.41056	18.7678	2.14501	11.4292	18.7678	4.23018
Potri.017G009800.1.v3.0	3857	+	Potri.017G009800.v3.0	Chr17:842860-848661	2.66522	3.04357	2.88354	2.44987	3.35064	2.46545	3.20014	3.45992	2.58815	3.08962	2.7612	2.99042	2.44987	3.45992	1.41229	2.91231	0.334794	11.4958	2.91231	1.54216
Potri.016G036500.1.v3.0	2533	-	Potri.016G036500.v3.0	Chr16:2165778-2171378	11.5829	13.4284	16.3195	12.2913	13.2859	12.886	14.2903	14.1677	14.9378	16.7164	16.2841	14.0478	11.5829	16.7164	1.4432	14.1865	1.63464	11.5225	14.1865	3.82645
Potri.003G120400.1.v3.0	877	-	Potri.003G120400.v3.0	Chr03:14282609-14285782	1.91564	2.08878	2.35845	2.66579	2.05211	2.22948	2.27549	2.44964	2.2748	2.63209	1.8917	2.00303	1.8917	2.66579	1.4092	2.23642	0.258718	11.5684	2.23642	1.16119
Potri.006G243200.1.v3.0	1559	+	Potri.006G243200.v3.0	Chr06:25124468-25127705	8.66918	6.10236	7.33152	7.22292	8.35386	7.36666	7.13951	6.24637	7.20226	8.60127	6.80752	6.6235	6.10236	8.66918	1.42063	7.30558	0.851179	11.6511	7.30558	2.869
Potri.010G141100.1.v3.0	2032	-	Potri.010G141100.v3.0	Chr10:15278209-15283436	11.9182	8.0547	8.85724	9.30527	9.21539	9.60235	10.5496	8.5501	8.84983	10.9062	10.6876	10.4271	8.0547	11.9182	1.47966	9.74363	1.14578	11.7592	9.74363	3.28446
Potri.004G153700.1.v3.0	2331	-	Potri.004G153700.v3.0	Chr04:17520872-17525719	9.73994	11.1989	8.3308	12.735	11.2887	9.6008	11.0562	9.97107	9.87457	12.1473	11.419	9.80664	8.3308	12.735	1.52866	10.5974	1.24691	11.7662	10.5974	3.40564
Potri.018G114100.1.v3.0	1652	+	Potri.018G114100.v3.0	Chr18:13921912-13926331	23.8209	18.6507	23.3295	27.1923	24.7244	25.575	18.7202	24.194	21.4632	24.2142	24.6855	27.092	18.6507	27.1923	1.45798	23.6385	2.78225	11.77	23.6385	4.56307
Potri.001G221000.1.v3.0	1434	-	Potri.001G221000.v3.0	Chr01:22652979-22656420	53.7798	43.2559	42.0625	54.2918	44.4734	50.5568	46.6159	52.5572	41.0251	53.4029	52.8326	39.0424	39.0424	54.2918	1.39059	47.8247	5.6687	11.8531	47.8247	5.57968
Potri.010G243100.8.v3.0	1925	+	Potri.010G243100.v3.0	Chr10:21920222-21923897	559.97	622.796	633.482	713.062	688.286	718.265	504.761	563.489	651.831	663.999	735.806	549.33	504.761	735.806	1.45773	633.756	75.2751	11.8776	633.756	9.30778
Potri.009G008200.1.v3.0	2509	-	Potri.009G008200.v3.0	Chr09:1447359-1459403	28.1815	25.464	31.8064	21.0828	27.2748	26.987	32.7909	27.5847	30.3009	29.4166	30.8919	33.1174	21.0828	33.1174	1.57083	28.7416	3.42093	11.9024	28.7416	4.84507
Potri.016G114700.1.v3.0	1337	+	Potri.016G114700.v3.0	Chr16:11904288-11907049	61.3335	52.567	57.1489	62.1169	50.336	44.7617	66.0166	54.0696	61.8451	66.4425	66.6235	56.6585	44.7617	66.6235	1.4884	58.3267	6.96061	11.9338	58.3267	5.86608
Potri.016G103600.1.v3.0	1840	-	Potri.016G103600.v3.0	Chr16:10300089-10301928	6.26122	4.58008	6.09738	6.44469	6.96977	5.03315	6.80803	6.19045	5.88341	6.93212	6.69124	5.88546	4.58008	6.96977	1.52176	6.14808	0.736472	11.9789	6.14808	2.62014
Potri.002G093900.1.v3.0	2646	-	Potri.002G093900.v3.0	Chr02:6717053-6721139	17.4415	15.4835	16.3005	18.8576	13.6405	13.7292	13.8449	13.9905	15.3507	17.2164	17.9196	13.6419	13.6405	18.8576	1.38247	15.6181	1.89265	12.1183	15.6181	3.96514
Potri.011G068600.2.v3.0	2116	+	Potri.011G068600.v3.0	Chr11:6419965-6424707	146.292	136.092	133.91	125.681	121.363	121.721	165.183	133.393	147.723	172.705	123.84	154.395	121.363	172.705	1.42304	140.191	17.1979	12.2675	140.191	7.13126
Potri.018G132600.1.v3.0	1697	+	Potri.018G132600.v3.0	Chr18:15334261-15336175	11.2636	13.1901	13.647	12.91	14.0694	13.3751	13.4253	11.7126	11.5999	11.3353	17.1663	13.5911	11.2636	17.1663	1.52405	13.1071	1.62094	12.3668	13.1071	3.71228
Potri.001G129600.2.v3.0	3887	-	Potri.001G129600.v3.0	Chr01:10472478-10483200	17.0794	17.5878	19.4738	15.1543	18.3814	17.5518	21.19	19.3235	14.3832	21.4319	17.2341	21.0401	14.3832	21.4319	1.49006	18.3193	2.27689	12.4289	18.3193	4.19529
Potri.001G078500.1.v3.0	1376	+	Potri.001G078500.v3.0	Chr01:6209357-6214370	5.1687	6.34337	4.21386	5.73646	5.47668	6.29065	5.5363	4.70661	5.01155	4.86764	5.34178	4.54264	4.21386	6.34337	1.50536	5.26969	0.655817	12.4451	5.26969	2.39772
Potri.010G164500.1.v3.0	1933	+	Potri.010G164500.v3.0	Chr10:16863496-16871823	12.2247	12.9535	13.3122	11.5944	15.0354	10.878	14.4848	14.4335	12.0273	14.8554	15.4617	10.9602	10.878	15.4617	1.42137	13.1851	1.64538	12.4791	13.1851	3.72084
Potri.013G031200.1.v3.0	1345	+	Potri.013G031200.v3.0	Chr13:2071569-2075279	22.0888	15.9505	17.1183	21.7719	17.6846	18.7938	14.5274	21.3493	17.5991	18.1417	18.0262	17.8364	14.5274	22.0888	1.52049	18.4073	2.29915	12.4904	18.4073	4.20221
Potri.001G330900.2.v3.0	1796	+	Potri.001G330900.v3.0	Chr01:33449713-33455122	94.2711	74.9086	96.6665	90.2134	78.5947	105.373	99.5051	69.285	90.6789	89.5079	105.303	89.6417	69.285	105.373	1.52086	90.3291	11.322	12.5342	90.3291	6.49712
Potri.007G139800.1.v3.0	1640	+	Potri.007G139800.v3.0	Chr07:15087009-15092165	11.7845	10.6301	10.8918	13.0895	8.79536	9.22974	11.7644	11.663	9.37853	12.7415	10.6377	10.1216	8.79536	13.0895	1.48823	10.894	1.36775	12.5551	10.894	3.44546
Potri.006G157600.1.v3.0	2009	-	Potri.006G157600.v3.0	Chr06:14686406-14689422	4.72032	5.68919	6.3371	5.79091	6.10672	5.1645	5.32059	5.2556	5.01455	7.22841	5.90355	4.93161	4.72032	7.22841	1.53134	5.62192	0.709177	12.6145	5.62192	2.49106
Potri.011G044600.1.v3.0	2349	+	Potri.011G044600.v3.0	Chr11:3784680-3789430	3.87972e-05	2.37992e-05	4.19989e-05	4.10777e-05	3.94844e-05	3.82568e-05	4.11432e-05	3.95912e-05	4.16529e-05	4.13584e-05	3.96108e-05	4.05515e-05	2.37992e-05	4.19989e-05	1.76472	3.89435e-05	4.91276e-06	12.6151	3.89435e-05	-14.6483
Potri.010G185000.1.v3.0	2536	+	Potri.010G185000.v3.0	Chr10:18190869-18195392	10.5402	12.2847	12.7267	9.72061	12.0057	9.25516	9.5979	9.30397	12.5135	12.0775	12.8508	11.6495	9.25516	12.8508	1.3885	11.2105	1.41889	12.6568	11.2105	3.48678
Potri.001G154700.1.v3.0	1764	-	Potri.001G154700.v3.0	Chr01:12778869-12782401	25.8079	28.8978	28.2631	20.4274	32.4282	29.8846	25.8472	29.4914	24.8923	30.4505	29.4721	33.7129	20.4274	33.7129	1.65038	28.298	3.59856	12.7167	28.298	4.82263
Potri.004G194200.1.v3.0	1874	+	Potri.004G194200.v3.0	Chr04:20838410-20843724	15.2292	17.6749	22.8496	15.9841	15.8877	21.0632	19.1352	17.2756	21.0967	18.2136	19.4747	17.5013	15.2292	22.8496	1.50038	18.4488	2.34841	12.7293	18.4488	4.20546
Potri.008G090600.1.v3.0	3036	-	Potri.008G090600.v3.0	Chr08:5677779-5683668	2.40122	2.7867	3.1318	2.88956	3.01729	2.91083	2.55531	1.97689	2.4818	2.26652	2.80769	2.51995	1.97689	3.1318	1.58421	2.64546	0.337364	12.7525	2.64546	1.40352
Potri.012G095500.1.v3.0	1907	+	Potri.012G095500.v3.0	Chr12:12198016-12203739	6.71202	7.68376	9.23752	6.63844	7.38101	7.6416	6.63098	6.38033	8.62783	7.61201	9.09361	7.16691	6.38033	9.23752	1.44781	7.56717	0.969534	12.8124	7.56717	2.91975
Potri.012G100500.2.v3.0	2195	-	Potri.012G100500.v3.0	Chr12:12570656-12576065	12.6783	13.9012	13.5102	14.1798	15.5683	12.5328	14.8542	12.5399	12.2401	18.0232	12.9392	16.6157	12.2401	18.0232	1.47247	14.1319	1.8227	12.8977	14.1319	3.82088
Potri.016G139100.1.v3.0	1248	+	Potri.016G139100.v3.0	Chr16:14138082-14142217	77.6126	80.6722	75.7723	103.39	79.3486	106.964	84.6719	76.2811	77.0732	85.9373	90.3246	73.5785	73.5785	106.964	1.45374	84.3022	10.887	12.9143	84.3022	6.3975
Potri.013G005100.2.v3.0	1075	-	Potri.013G005100.v3.0	Chr13:333496-336952	45.4154	52.1279	52.3796	46.4057	52.3208	68.7275	54.5991	54.2321	41.3376	55.9678	52.2128	49.3929	41.3376	68.7275	1.66259	52.0933	6.75972	12.9762	52.0933	5.70303
Potri.003G071700.3.v3.0	2287	-	Potri.003G071700.v3.0	Chr03:10011569-10015888	26.7958	21.0615	25.2905	31.9911	23.5196	27.6279	26.952	22.1281	22.8178	30.3881	29.043	28.1928	21.0615	31.9911	1.51894	26.3174	3.41601	12.9801	26.3174	4.71794
Potri.011G138700.4.v3.0	1779	-	Potri.011G138700.v3.0	Chr11:16125670-16129177	16.301	12.93	13.2899	12.2832	16.2189	15.5432	12.1184	11.306	13.3823	11.9619	12.3114	12.2687	11.306	16.301	1.4418	13.3262	1.73024	12.9837	13.3262	3.7362
Potri.012G106300.1.v3.0	2420	+	Potri.012G106300.v3.0	Chr12:13030068-13038018	3.40784	4.05671	3.88194	3.64729	3.68279	4.13377	4.57759	3.90916	5.3047	3.47663	4.18817	4.35251	3.40784	5.3047	1.55662	4.05159	0.527126	13.0103	4.05159	2.01849
Potri.005G260400.1.v3.0	1936	-	Potri.005G260400.v3.0	Chr05:25878109-25885271	25.6885	26.7713	29.6901	25.374	25.2082	28.2451	28.8481	26.5992	21.888	34.3234	26.8203	21.1532	21.1532	34.3234	1.62261	26.7174	3.47738	13.0154	26.7174	4.73971
Potri.001G277200.1.v3.0	3878	+	Potri.001G277200.v3.0	Chr01:28386627-28391579	6.65904e-05	6.90059e-05	6.67259e-05	6.5691e-05	6.76447e-05	3.81164e-05	6.72498e-05	6.60237e-05	6.73108e-05	6.78818e-05	6.78288e-05	6.65109e-05	3.81164e-05	6.90059e-05	1.8104	6.4715e-05	8.42518e-06	13.0189	6.4715e-05	-13.9155
Potri.001G097400.1.v3.0	1978	+	Potri.001G097400.v3.0	Chr01:7653953-7659297	24.2714	23.7702	26.7324	24.021	26.9475	31.4115	30.8951	22.8333	23.6756	33.4955	28.9612	26.8509	22.8333	33.4955	1.46696	26.9888	3.5153	13.025	26.9888	4.75429
Potri.008G117700.2.v3.0	2896	+	Potri.008G117700.v3.0	Chr08:7570082-7580691	0.00409583	0.00405669	0.00408814	0.00377962	0.00231382	0.00406192	0.0040884	0.00408264	0.00407026	0.00408269	0.00406696	0.00409509	0.00231382	0.00409583	1.77016	0.00390684	0.000509149	13.0323	0.00390684	-7.99978
Potri.015G029300.1.v3.0	1397	+	Potri.015G029300.v3.0	Chr15:2370887-2374809	12.4609	9.93921	10.3509	11.8451	11.2813	10.3245	8.04171	12.0999	11.6808	12.1353	13.2025	13.1276	8.04171	13.2025	1.64175	11.3741	1.48759	13.0787	11.3741	3.50769
Potri.004G190400.1.v3.0	2810	-	Potri.004G190400.v3.0	Chr04:20509754-20513762	8.52732	9.85536	9.34869	8.34143	8.89107	6.52139	8.71254	9.17919	11.086	8.79016	10.9211	9.04516	6.52139	11.086	1.69994	9.10162	1.19638	13.1447	9.10162	3.18612
Potri.010G031900.1.v3.0	2439	+	Potri.010G031900.v3.0	Chr10:4853220-4858707	23.9452	27.4956	32.6673	27.9534	35.6797	31.1392	24.141	27.2917	26.1702	34.399	32.1215	31.148	23.9452	35.6797	1.49006	29.5126	3.88987	13.1804	29.5126	4.88326
Potri.017G079200.1.v3.0	1668	-	Potri.017G079200.v3.0	Chr17:9224691-9233966	94.0978	95.1612	93.1335	100.971	91.5795	93.8655	98.4046	82.9773	60.8514	97.392	80.9245	74.935	60.8514	100.971	1.6593	88.6911	11.6932	13.1842	88.6911	6.47072
Potri.001G183500.1.v3.0	2186	-	Potri.001G183500.v3.0	Chr01:16047974-16053596	11.9522	13.6087	11.9548	14.3463	14.1452	12.6504	11.2267	12.0154	10.3284	16.7703	13.9762	12.7591	10.3284	16.7703	1.62371	12.9778	1.71302	13.1996	12.9778	3.69797
Potri.011G086700.1.v3.0	1520	-	Potri.011G086700.v3.0	Chr11:10096150-10099396	10.6448	11.3636	11.4904	12.2577	14.0022	11.7389	8.03779	9.57616	11.2522	11.3145	10.4042	12.2282	8.03779	14.0022	1.74205	11.1926	1.4778	13.2034	11.1926	3.48447
Potri.001G120400.1.v3.0	1568	-	Potri.001G120400.v3.0	Chr01:9690976-9695556	27.3853	35.3198	27.6037	30.2151	32.5148	29.7961	22.44	25.2724	22.6504	26.8535	27.5801	29.176	22.44	35.3198	1.57397	28.0673	3.72243	13.2625	28.0673	4.81082
Potri.005G188000.1.v3.0	2399	+	Potri.005G188000.v3.0	Chr05:20535704-20542169	7.12718	10.5588	10.6085	7.62431	9.66634	9.05723	9.10132	7.97711	7.24727	9.59119	9.16491	8.70398	7.12718	10.6085	1.48846	8.86901	1.1775	13.2765	8.86901	3.14877
Potri.013G130800.1.v3.0	1921	+	Potri.013G130800.v3.0	Chr13:14232136-14236920	58.6417	70.3491	71.3645	57.8068	52.4358	64.5391	54.5477	55.6036	51.6831	74.928	56.2808	54.5795	51.6831	74.928	1.44976	60.23	8.00218	13.286	60.23	5.91241
Potri.001G287700.1.v3.0	1714	+	Potri.001G287700.v3.0	Chr01:29356682-29362593	25.13	33.8583	30.3624	32.5106	34.2417	33.1744	29.9568	25.296	25.1062	28.4764	31.9243	23.1375	23.1375	34.2417	1.47992	29.4312	3.91293	13.2952	29.4312	4.87928
Potri.001G161100.1.v3.0	2232	+	Potri.001G161100.v3.0	Chr01:13449181-13454944	7.44718	8.51565	6.86136	6.51566	6.31871	8.28624	9.51106	8.64465	7.71487	7.94921	7.30135	6.32376	6.31871	9.51106	1.50522	7.61581	1.01307	13.3022	7.61581	2.929
Potri.002G020900.3.v3.0	1588	+	Potri.002G020900.v3.0	Chr02:1246821-1250776	37.4638	41.2232	46.3446	51.694	40.8125	48.1154	39.7977	33.3232	37.6485	41.2333	42.6268	33.8993	33.3232	51.694	1.55129	41.1819	5.48121	13.3098	41.1819	5.36394
Potri.010G022300.1.v3.0	2044	-	Potri.010G022300.v3.0	Chr10:3144282-3150009	24.9708	22.1506	20.9482	19.6775	15.5267	21.3166	25.054	21.3747	18.6309	24.0932	19.3055	19.2964	15.5267	25.054	1.61361	21.0288	2.80291	13.329	21.0288	4.39429
Potri.006G161400.1.v3.0	1523	+	Potri.006G161400.v3.0	Chr06:15365865-15369555	31.9438	30.6254	31.1965	32.6618	27.0021	30.1304	24.97	26.7107	25.6612	32.3943	32.2622	20.4399	20.4399	32.6618	1.59794	28.8332	3.84406	13.3321	28.8332	4.84966
Potri.007G052800.1.v3.0	1794	-	Potri.007G052800.v3.0	Chr07:5295821-5300830	47.9342	60.78	59.5212	61.704	45.7503	64.1797	62.4492	59.7325	54.6911	75.7049	67.4433	59.7565	45.7503	75.7049	1.65474	59.9706	8.01248	13.3607	59.9706	5.90618
Potri.005G193300.2.v3.0	1641	+	Potri.005G193300.v3.0	Chr05:21066218-21069700	48.669	38.027	35.4366	50.9202	52.1966	38.3519	36.6582	40.0877	40.5006	46.4234	46.9106	43.0053	35.4366	52.1966	1.47296	43.0989	5.759	13.3623	43.0989	5.42958
Potri.009G138100.2.v3.0	1490	-	Potri.009G138100.v3.0	Chr09:11067974-11070821	14.2852	17.5241	18.9889	22.2811	17.0609	21.1207	22.3257	15.7096	18.6157	20.3634	20.4874	17.8535	14.2852	22.3257	1.56286	18.8847	2.53506	13.4239	18.8847	4.23914
Potri.004G163800.1.v3.0	2684	+	Potri.004G163800.v3.0	Chr04:18482414-18485907	14.7952	17.2625	18.8122	13.9419	18.0172	11.9444	17.4474	18.1197	15.5043	13.3135	15.4458	15.7771	11.9444	18.8122	1.57498	15.8651	2.12979	13.4244	15.8651	3.98778
Potri.012G059200.1.v3.0	2724	+	Potri.012G059200.v3.0	Chr12:6164623-6168326	7.41771	5.20444	6.34016	7.12516	6.5034	5.83609	6.98411	5.23058	6.01468	6.06577	7.21337	7.99236	5.20444	7.99236	1.53568	6.49399	0.872994	13.4431	6.49399	2.6991
Potri.008G017800.1.v3.0	2581	-	Potri.008G017800.v3.0	Chr08:949456-956278	16.7063	13.6298	15.0065	12.5239	14.2514	13.5657	14.9601	14.6658	16.2088	19.659	17.8949	13.6449	12.5239	19.659	1.56972	15.2264	2.05426	13.4914	15.2264	3.92851
Potri.016G095100.1.v3.0	1754	+	Potri.016G095100.v3.0	Chr16:8943482-8954507	13.6222	14.613	19.6592	13.2286	15.1678	13.4955	15.1234	16.0333	15.2689	12.0965	17.0469	13.5567	12.0965	19.6592	1.6252	14.9093	2.02138	13.5578	14.9093	3.89814
Potri.003G080900.2.v3.0	1741	-	Potri.003G080900.v3.0	Chr03:10905670-10909797	31.7039	37.901	34.3313	36.0198	31.3248	37.9269	31.4805	31.3202	23.097	32.984	38.2298	28.0429	23.097	38.2298	1.65518	32.8635	4.4576	13.564	32.8635	5.03841
Potri.004G017200.1.v3.0	1700	-	Potri.004G017200.v3.0	Chr04:1144152-1149191	134.318	135.079	144.092	178.115	164.474	116.726	178.904	177.79	165.343	180.912	167.367	147.752	116.726	180.912	1.54989	157.573	21.3792	13.5678	157.573	7.29987
Potri.019G007500.1.v3.0	480	+	Potri.019G007500.v3.0	Chr19:885823-886714	12.3473	9.62608	12.2733	11.1291	11.9155	10.9876	9.63544	9.83018	11.2777	11.4997	7.67525	12.86	7.67525	12.86	1.67552	10.9214	1.4825	13.5742	10.9214	3.44909
Potri.001G330400.1.v3.0	857	-	Potri.001G330400.v3.0	Chr01:33399368-33402056	20.2034	23.5421	21.8419	17.7733	20.7298	25.1946	19.503	16.9668	15.6861	18.1201	21.6561	20.4574	15.6861	25.1946	1.60617	20.1396	2.743	13.62	20.1396	4.33196
Potri.004G132300.1.v3.0	2857	-	Potri.004G132300.v3.0	Chr04:15089916-15096977	11.7306	11.7531	11.2125	15.0705	10.835	10.6072	13.2863	12.701	11.3765	14.9928	15.5195	13.0912	10.6072	15.5195	1.46311	12.6814	1.73145	13.6535	12.6814	3.66464
Potri.002G184200.1.v3.0	1982	+	Potri.002G184200.v3.0	Chr02:14386050-14390112	33.8461	37.3207	31.5896	46.5294	36.7119	42.0351	40.9629	43.8806	30.1629	45.4705	42.7264	39.4005	30.1629	46.5294	1.5426	39.2197	5.36434	13.6777	39.2197	5.29351
Potri.009G170700.3.v3.0	2063	+	Potri.009G170700.v3.0	Chr09:12943159-12947159	14.4565	19.7989	18.0642	16.9111	21.6818	19.4558	23.1273	21.6468	18.4099	23.9043	22.2378	20.4387	14.4565	23.9043	1.65353	20.0111	2.74105	13.6976	20.0111	4.32273
Potri.006G070900.1.v3.0	1224	+	Potri.006G070900.v3.0	Chr06:5291294-5292708	21.4265	22.0372	25.0611	20.1591	17.6917	18.1345	21.2696	16.3128	19.6162	17.7994	15.6166	18.4994	15.6166	25.0611	1.60477	19.4687	2.67835	13.7572	19.4687	4.28308
Potri.005G194700.1.v3.0	1943	+	Potri.005G194700.v3.0	Chr05:21157189-21164287	28.6414	23.5448	27.1883	28.9477	25.3064	26.3705	38.7569	31.742	29.0153	30.931	33.259	27.819	23.5448	38.7569	1.64609	29.2935	4.03028	13.7582	29.2935	4.87251
Potri.007G129900.1.v3.0	1308	+	Potri.007G129900.v3.0	Chr07:14511157-14515051	13.7543	16.5408	14.5963	15.0267	12.4604	16.5366	18.4878	15.9838	12.4426	16.7688	14.4373	11.7186	11.7186	18.4878	1.57765	14.8962	2.05949	13.8257	14.8962	3.89687
Potri.007G142300.2.v3.0	1886	+	Potri.007G142300.v3.0	Chr07:15230854-15235990	41.9277	45.9711	43.7488	48.007	49.4014	44.9219	50.6944	48.831	40.9778	55.5467	59.4031	35.2871	35.2871	59.4031	1.68342	47.0598	6.50703	13.8272	47.0598	5.55642
Potri.017G054800.1.v3.0	1514	+	Potri.017G054800.v3.0	Chr17:4863191-4867879	9.54184	6.49893	9.76678	7.82287	7.97845	9.72805	7.09106	9.19852	7.80565	10.3777	8.29348	9.02984	6.49893	10.3777	1.59683	8.59443	1.19203	13.8698	8.59443	3.1034
Potri.011G071900.1.v3.0	2096	-	Potri.011G071900.v3.0	Chr11:6855131-6859607	6.15702	7.63347	7.97323	5.57582	6.73067	5.59398	6.05107	7.20558	7.53351	7.02576	7.87611	5.48124	5.48124	7.97323	1.45464	6.73646	0.934469	13.8718	6.73646	2.75199
Potri.017G078000.1.v3.0	1394	+	Potri.017G078000.v3.0	Chr17:9135867-9139095	88.4013	68.3768	78.0734	91.8139	71.8211	103.708	79.2429	79.3109	61.2523	78.8489	76.6997	84.3251	61.2523	103.708	1.69313	80.1562	11.1236	13.8774	80.1562	6.32474
Potri.002G171500.1.v3.0	1557	-	Potri.002G171500.v3.0	Chr02:13021362-13024859	29.8691	24.1238	25.6892	30.6527	24.5554	23.6757	21.3366	20.4668	22.5319	23.0901	24.3932	19.5441	19.5441	30.6527	1.56839	24.1607	3.36083	13.9103	24.1607	4.59459
Potri.001G201700.2.v3.0	1264	+	Potri.001G201700.v3.0	Chr01:19760284-19762590	13.289	11.6781	11.5079	10.4218	12.7656	11.3054	9.77016	11.0144	8.37431	12.0308	14.4135	10.9853	8.37431	14.4135	1.72116	11.463	1.59691	13.9309	11.463	3.51892
Potri.002G203200.2.v3.0	2733	+	Potri.002G203200.v3.0	Chr02:16548588-16551733	9.89875	8.59175	8.7402	7.34275	8.04907	6.46819	9.14	10.6	7.7035	10.1418	9.60931	9.08285	6.46819	10.6	1.63879	8.78068	1.22355	13.9346	8.78068	3.13433
Potri.001G341400.1.v3.0	1945	-	Potri.001G341400.v3.0	Chr01:34623745-34632105	34.3779	34.0226	32.0482	41.6387	36.1496	34.2419	45.5807	31.9479	31.2291	43.981	35.7541	30.9111	30.9111	45.5807	1.47457	35.9902	5.02439	13.9604	35.9902	5.16953
Potri.016G053000.1.v3.0	1720	-	Potri.016G053000.v3.0	Chr16:3422203-3427520	21.0142	20.5495	20.5469	15.0544	24.5768	16.9087	22.9695	23.3315	20.5804	23.1535	25.0739	23.0095	15.0544	25.0739	1.66555	21.3974	2.98723	13.9607	21.3974	4.41936
Potri.007G080900.1.v3.0	1860	-	Potri.007G080900.v3.0	Chr07:10459869-10466968	43.3919	31.5366	36.5846	45.4251	39.0413	34.1202	39.704	39.2002	28.1973	36.4917	46.0965	39.8478	28.1973	46.0965	1.63478	38.3031	5.34873	13.9642	38.3031	5.25939
Potri.008G027000.2.v3.0	2023	-	Potri.008G027000.v3.0	Chr08:1440668-1443476	6.28417	5.89104	4.88956	6.16444	5.66185	5.72515	7.21856	6.32922	6.82842	7.92947	7.81109	6.90833	4.88956	7.92947	1.62171	6.47011	0.90444	13.9787	6.47011	2.69379
Potri.019G014000.1.v3.0	1653	+	Potri.019G014000.v3.0	Chr19:1547378-1553321	9.26327	8.57523	7.72754	10.745	8.34278	7.52633	9.38031	9.08188	6.80854	10.3809	10.2539	10.32	6.80854	10.745	1.57817	9.03381	1.26776	14.0335	9.03381	3.17533
Potri.008G222000.2.v3.0	2092	-	Potri.008G222000.v3.0	Chr08:18792749-18795749	5.3701	5.13362	4.94058	4.8324	5.92218	3.91504	6.28423	5.61064	6.88617	5.6667	6.16771	5.54815	3.91504	6.88617	1.7589	5.52313	0.775672	14.0441	5.52313	2.46549
Potri.004G085700.1.v3.0	1907	+	Potri.004G085700.v3.0	Chr04:7128853-7132082	16.7167	16.9565	17.9191	16.7356	18.1792	14.2972	16.9158	14.9235	13.3408	20.267	20.2144	13.278	13.278	20.267	1.52636	16.6453	2.35006	14.1184	16.6453	4.05704
Potri.001G072000.3.v3.0	1971	+	Potri.001G072000.v3.0	Chr01:5723284-5726141	43.2113	34.2075	33.6579	32.6495	35.9018	32.0307	41.9637	36.5454	35.6948	50.4403	37.5754	35.5722	32.0307	50.4403	1.57475	37.4542	5.30402	14.1613	37.4542	5.22706
Potri.007G146600.1.v3.0	1967	+	Potri.007G146600.v3.0	Chr07:15541780-15546815	26.6094	27.8477	22.0233	25.4919	19.5019	30.5311	25.7538	29.1481	21.7903	31.1165	25.5172	30.1121	19.5019	31.1165	1.59556	26.2869	3.72509	14.1709	26.2869	4.71627
Potri.003G021800.6.v3.0	1564	-	Potri.003G021800.v3.0	Chr03:2626322-2632272	25.1177	18.067	19.6256	22.1003	21.5165	23.3211	25.7972	23.9298	30.4466	27.1888	25.7251	22.6465	18.067	30.4466	1.68521	23.7902	3.37187	14.1733	23.7902	4.57229
Potri.001G359400.1.v3.0	2169	+	Potri.001G359400.v3.0	Chr01:36978971-36984763	8.39909	11.3057	9.8672	9.54133	8.30041	10.5776	7.58643	6.56364	9.31335	9.24093	9.34275	10.0242	6.56364	11.3057	1.72247	9.17189	1.30045	14.1786	9.17189	3.19722
Potri.002G148600.1.v3.0	1861	-	Potri.002G148600.v3.0	Chr02:11035929-11041674	31.6912	27.9976	23.0277	31.7594	24.5321	30.9549	34.6759	24.2824	28.581	36.2277	29.5225	26.5936	23.0277	36.2277	1.57322	29.1538	4.1339	14.1796	29.1538	4.86561
Potri.004G177100.1.v3.0	1976	+	Potri.004G177100.v3.0	Chr04:19520298-19525196	29.335	34.2983	31.5707	42.9507	33.4196	30.7559	37.5145	27.7007	27.4393	33.6742	30.7884	27.415	27.415	42.9507	1.56669	32.2385	4.57616	14.1947	32.2385	5.01071
Potri.003G133800.1.v3.0	1631	-	Potri.003G133800.v3.0	Chr03:15316784-15320015	8.00645	6.96646	6.77991	8.64804	6.94997	6.87248	8.93264	7.1578	9.36999	10.155	8.90883	7.69368	6.77991	10.155	1.49781	8.03677	1.14234	14.2139	8.03677	3.00662
Potri.006G160500.2.v3.0	1785	-	Potri.006G160500.v3.0	Chr06:15177698-15183182	28.3696	20.5182	20.087	24.6976	27.7599	29.8923	29.2147	26.7455	30.0872	25.93	33.428	26.6383	20.087	33.428	1.66416	26.9474	3.84926	14.2844	26.9474	4.75207
Potri.005G044700.1.v3.0	1379	+	Potri.005G044700.v3.0	Chr05:3285198-3288936	16.96	16.0908	17.4928	16.6259	17.1784	16.9702	13.1939	11.9715	11.2044	17.551	16.6706	17.0584	11.2044	17.551	1.56644	15.7473	2.26013	14.3525	15.7473	3.97703
Potri.002G160700.3.v3.0	1726	-	Potri.002G160700.v3.0	Chr02:12113598-12116789	35.7164	25.7091	34.7881	45.0865	29.1796	37.7872	30.2827	34.9291	30.9642	34.4605	33.6724	36.6821	25.7091	45.0865	1.75372	34.1048	4.89967	14.3665	34.1048	5.0919
Potri.006G142800.1.v3.0	1742	-	Potri.006G142800.v3.0	Chr06:12059393-12065746	53.758	44.1836	49.0674	55.6549	51.8577	54.5012	39.1903	40.399	40.5806	49.3875	55.3464	37.6905	37.6905	55.6549	1.47663	47.6348	6.84648	14.3729	47.6348	5.57394
Potri.001G338400.2.v3.0	1591	-	Potri.001G338400.v3.0	Chr01:34207763-34213077	56.3552	63.5893	55.808	56.4014	56.0227	64.9859	44.4091	43.7224	40.9698	52.0649	62.143	54.2157	40.9698	64.9859	1.58619	54.224	7.79404	14.3738	54.224	5.76086
Potri.007G076900.5.v3.0	1616	-	Potri.007G076900.v3.0	Chr07:10081202-10087194	27.5336	21.4108	19.8865	25.0906	22.5497	23.2124	21.6919	19.1892	17.5056	21.0666	17.4865	18.2897	17.4865	27.5336	1.57456	21.2428	3.06122	14.4107	21.2428	4.4089
Potri.008G194800.1.v3.0	2368	-	Potri.008G194800.v3.0	Chr08:13589308-13592766	19.245	15.1028	15.0977	21.2663	14.4726	19.8069	18.7165	19.7163	20.4367	22.3712	20.0307	22.3314	14.4726	22.3712	1.54576	19.0495	2.74548	14.4124	19.0495	4.25168
Potri.006G123700.1.v3.0	1985	-	Potri.006G123700.v3.0	Chr06:9917265-9922740	12.6558	12.5454	12.6555	16.6456	16.0133	16.9744	14.2784	14.8409	14.4347	19.2463	17.8928	13.9347	12.5454	19.2463	1.53413	15.1765	2.18832	14.4191	15.1765	3.92377
Potri.T164500.1.v3.0	1093	+	Potri.T164500.v3.0	scaffold_823:12824-16434	14.5236	14.3278	16.4555	18.3136	15.1715	13.5412	17.2487	15.9	13.9183	20.611	20.2175	15.6898	13.5412	20.611	1.5221	16.3265	2.35558	14.4279	16.3265	4.02915
Potri.008G086400.2.v3.0	2557	-	Potri.008G086400.v3.0	Chr08:5423332-5427817	32.7393	38.1905	39.2327	32.783	32.5831	30.4018	48.2069	35.9395	30.2914	35.0333	35.288	30.5266	30.2914	48.2069	1.59144	35.1013	5.0682	14.4388	35.1013	5.13345
Potri.003G220400.1.v3.0	1455	+	Potri.003G220400.v3.0	Chr03:21566829-21569551	55.8943	64.465	59.25	57.7078	54.8982	62.5774	56.902	53.5178	43.877	57.4909	54.7852	35.4851	35.4851	64.465	1.81668	54.7376	7.91431	14.4586	54.7376	5.77446
Potri.001G286300.3.v3.0	1618	-	Potri.001G286300.v3.0	Chr01:29255088-29258258	18.0458	12.1518	14.3511	20.3393	14.4638	17.4389	14.0638	13.4755	15.509	16.6589	14.4948	16.1921	12.1518	20.3393	1.67377	15.5987	2.25913	14.4828	15.5987	3.96336
Potri.019G050000.2.v3.0	1526	-	Potri.019G050000.v3.0	Chr19:7460241-7468298	34.6149	24.6158	27.2969	27.1389	24.494	25.307	30.3322	29.527	25.5873	32.4367	29.7496	19.8889	19.8889	34.6149	1.74041	27.5824	4.00028	14.503	27.5824	4.78568
Potri.019G053200.2.v3.0	2107	-	Potri.019G053200.v3.0	Chr19:8099944-8111687	23.2826	20.7148	16.9081	27.4598	18.4184	20.171	26.9499	21.197	22.2938	24.7567	20.4503	20.8527	16.9081	27.4598	1.62406	21.9546	3.18708	14.5167	21.9546	4.45645
Potri.002G038000.1.v3.0	1795	+	Potri.002G038000.v3.0	Chr02:2448076-2451201	16.6707	10.9686	11.5307	16.3566	11.8935	15.7206	15.2072	12.6719	11.7353	13.1347	13.4492	14.338	10.9686	16.6707	1.51986	13.6397	1.98471	14.5509	13.6397	3.76975
Potri.010G029500.1.v3.0	1943	+	Potri.010G029500.v3.0	Chr10:4155805-4161547	17.8544	17.1873	18.487	18.9412	20.2887	16.6362	23.4717	25.3052	19.716	22.4769	20.9959	15.8738	15.8738	25.3052	1.59415	19.7695	2.87808	14.5582	19.7695	4.30521
Potri.012G064100.2.v3.0	2163	-	Potri.012G064100.v3.0	Chr12:7958367-7963128	59.4138	65.2611	69.8746	58.4544	70.3507	54.1113	83.7954	77.8961	65.3212	79.8963	84.4824	77.9528	54.1113	84.4824	1.56127	70.5675	10.2781	14.5649	70.5675	6.14093
Potri.010G137600.1.v3.0	1612	+	Potri.010G137600.v3.0	Chr10:15061893-15066094	20.5916	16.2611	18.4424	18.8767	18.4877	20.3733	17.1241	14.1812	14.0729	19.6629	23.3758	19.5289	14.0729	23.3758	1.66105	18.4149	2.6847	14.579	18.4149	4.2028
Potri.002G055600.1.v3.0	1632	-	Potri.002G055600.v3.0	Chr02:3723925-3727778	42.8751	44.6985	30.5686	39.733	38.1209	43.4579	37.3504	41.9863	42.9774	36.2487	35.2945	26.3275	26.3275	44.6985	1.69779	38.3032	5.5864	14.5847	38.3032	5.25939
Potri.006G086200.1.v3.0	3358	-	Potri.006G086200.v3.0	Chr06:6556973-6568004	5.43029	4.96517	6.91745	5.41116	6.34997	3.91865	5.28833	6.05631	5.65528	6.21897	6.8737	5.77337	3.91865	6.91745	1.76526	5.73822	0.83705	14.5873	5.73822	2.5206
Potri.014G119700.1.v3.0	1342	+	Potri.014G119700.v3.0	Chr14:9264934-9268567	77.5183	62.3505	63.2519	89.4688	75.3327	75.9116	57.8299	60.3481	67.8932	77.2045	79.8726	57.131	57.131	89.4688	1.56603	70.3428	10.2792	14.613	70.3428	6.13633
Potri.001G220600.1.v3.0	1861	+	Potri.001G220600.v3.0	Chr01:22628156-22631796	23.9667	28.8749	25.0901	34.9797	29.1426	26.1128	35.0748	32.3739	28.5942	35.0013	37.6246	33.8832	23.9667	37.6246	1.56987	30.8932	4.51698	14.6213	30.8932	4.94922
Potri.006G253400.1.v3.0	1330	-	Potri.006G253400.v3.0	Chr06:25849216-25851500	18.7473	15.0239	16.8284	19.2816	19.5652	16.2158	13.3573	14.2854	18.5147	16.9458	14.5942	12.4186	12.4186	19.5652	1.57548	16.3148	2.40204	14.723	16.3148	4.02811
Potri.007G130800.1.v3.0	2285	-	Potri.007G130800.v3.0	Chr07:14546532-14551229	9.02052	8.4843	7.95351	9.59392	7.96166	6.58195	9.60162	7.26148	7.73101	6.62358	5.97675	8.00777	5.97675	9.60162	1.6065	7.89984	1.16314	14.7236	7.89984	2.98182
Potri.006G145600.1.v3.0	1637	+	Potri.006G145600.v3.0	Chr06:12385348-12388487	20.3839	20.6779	26.55	21.0663	15.3562	27.2786	22.8278	22.2829	24.7706	24.3496	19.4628	24.2256	15.3562	27.2786	1.77639	22.436	3.31675	14.7832	22.436	4.48774
Potri.014G165600.1.v3.0	2501	-	Potri.014G165600.v3.0	Chr14:13141931-13145569	14.447	14.0216	14.6805	10.0551	10.9123	10.9266	14.6387	11.5769	10.1965	11.5777	14.2946	13.8044	10.0551	14.6805	1.46001	12.5943	1.86432	14.8029	12.5943	3.6547
Potri.003G109400.5.v3.0	2941	+	Potri.003G109400.v3.0	Chr03:13298993-13308574	15.2229	11.8017	15.8557	13.8244	14.6062	17.8722	13.3719	14.8371	11.6174	10.282	13.0164	14.2567	10.282	17.8722	1.7382	13.8804	2.05871	14.8318	13.8804	3.79498
Potri.015G077200.2.v3.0	1159	+	Potri.015G077200.v3.0	Chr15:10217704-10219503	22.4272	17.7007	16.089	20.1312	21.4879	23.5618	17.9082	16.2504	16.6814	20.1272	18.4204	14.5085	14.5085	23.5618	1.624	18.7745	2.78772	14.8484	18.7745	4.2307
Potri.017G043000.1.v3.0	1796	+	Potri.017G043000.v3.0	Chr17:3623734-3629999	8.36056	7.49591	8.04819	9.5453	9.25557	7.90811	6.89831	7.4016	6.49464	9.87013	8.23668	6.08725	6.08725	9.87013	1.62144	7.96685	1.18306	14.8498	7.96685	2.99401
Potri.T045700.1.v3.0	2721	+	Potri.T045700.v3.0	scaffold_42:221333-226438	20.152	16.3316	19.6867	18.4808	19.0967	16.2027	17.5614	21.7191	18.1143	21.1763	26.8465	22.1718	16.2027	26.8465	1.65692	19.795	2.95497	14.9279	19.795	4.30706
Potri.009G018900.1.v3.0	1288	-	Potri.009G018900.v3.0	Chr09:3073442-3077217	23.0944	15.5264	14.3578	19.4857	17.4352	16.9009	18.6823	14.6564	14.2363	16.9446	19.2908	18.7943	14.2363	23.0944	1.62222	17.4504	2.60539	14.9302	17.4504	4.12519
Potri.013G087100.1.v3.0	1833	-	Potri.013G087100.v3.0	Chr13:8382096-8385123	5.42759	6.45962	7.15143	5.48102	6.99949	6.23503	4.57387	6.38651	5.31773	4.42571	6.29608	6.55314	4.42571	7.15143	1.61588	5.94227	0.887745	14.9395	5.94227	2.57101
Potri.011G111900.1.v3.0	2134	+	Potri.011G111900.v3.0	Chr11:13675322-13681122	36.9988	34.2912	34.9693	46.9817	38.6686	46.2683	37.5438	35.0821	30.2914	48.7195	45.5119	40.2229	30.2914	48.7195	1.60836	39.6291	5.92375	14.948	39.6291	5.30849
Potri.007G008000.3.v3.0	1694	-	Potri.007G008000.v3.0	Chr07:606276-617200	56.5036	57.6974	53.1929	57.6958	55.5668	60.6152	55.8524	57.4524	36.1353	68.4075	61.5822	44.0125	36.1353	68.4075	1.89309	55.3928	8.29293	14.9711	55.3928	5.79163
Potri.016G118000.1.v3.0	1628	+	Potri.016G118000.v3.0	Chr16:12329631-12333909	39.4351	36.5269	41.0199	38.6644	31.9387	42.412	52.5761	50.662	40.3957	52.1323	45.3504	46.6257	31.9387	52.5761	1.64616	43.1449	6.4599	14.9726	43.1449	5.43112
Potri.017G088700.2.v3.0	1568	-	Potri.017G088700.v3.0	Chr17:10601269-10605951	41.9342	44.4153	40.1937	42.1658	43.3083	52.906	48.4068	37.2324	39.9226	39.5128	52.7823	30.2693	30.2693	52.906	1.74784	42.7541	6.40385	14.9783	42.7541	5.41799
Potri.010G149000.1.v3.0	1793	-	Potri.010G149000.v3.0	Chr10:15791105-15792897	4.27467	3.95689	4.2149	4.54254	4.63645	4.0143	5.26879	3.1285	4.11855	3.41521	3.28894	3.75361	3.1285	5.26879	1.68413	4.05111	0.60928	15.0398	4.05111	2.01832
Potri.006G024700.1.v3.0	2081	-	Potri.006G024700.v3.0	Chr06:1716637-1721392	13.7433	12.9725	12.7184	15.5797	13.8231	11.5948	11.6342	12.7342	8.69738	11.6343	15.1678	10.8842	8.69738	15.5797	1.79131	12.5987	1.89488	15.0403	12.5987	3.6552
Potri.019G127500.1.v3.0	2134	+	Potri.019G127500.v3.0	Chr19:15424295-15427016	13.4693	18.0935	17.5979	15.1188	22.4527	20.5444	21.8574	19.2355	21.5084	19.0678	19.6877	23.0155	13.4693	23.0155	1.70874	19.3041	2.90377	15.0423	19.3041	4.27083
Potri.011G026600.1.v3.0	1896	-	Potri.011G026600.v3.0	Chr11:2157156-2159317	54.4905	53.3232	43.0856	54.2374	42.6459	38.5048	35.64	47.8359	48.8726	55.7838	58.2375	45.3502	35.64	58.2375	1.63405	48.1673	7.24871	15.049	48.1673	5.58998
Potri.018G105300.2.v3.0	2132	-	Potri.018G105300.v3.0	Chr18:13215486-13218533	13.7892	13.72	14.7231	12.8242	15.1284	13.3785	10.3721	9.29228	13.3588	11.4007	13.7806	10.0716	9.29228	15.1284	1.62806	12.6533	1.90446	15.0511	12.6533	3.66144
Potri.001G230000.18.v3.0	2876	-	Potri.001G230000.v3.0	Chr01:24193502-24213638	120.7	108.34	114.869	98.8356	131.745	103.393	98.9999	123.391	94.4802	86.0403	145.101	116.811	86.0403	145.101	1.68643	111.892	16.8762	15.0825	111.892	6.80597
Potri.009G125300.1.v3.0	1489	+	Potri.009G125300.v3.0	Chr09:10399020-10401583	52.24	41.4095	38.2924	59.106	44.1101	43.8696	39.3109	40.7889	39.7657	46.2285	55.888	42.4295	38.2924	59.106	1.54354	45.2866	6.83924	15.1021	45.2866	5.50101
Potri.014G072100.3.v3.0	1711	+	Potri.014G072100.v3.0	Chr14:5819197-5825819	16.0991	15.8878	13.9053	19.9752	15.9546	15.6651	17.7574	14.8332	17.7659	20.9886	15.5469	22.2836	13.9053	22.2836	1.60253	17.2219	2.60338	15.1167	17.2219	4.10617
Potri.007G103200.1.v3.0	1115	+	Potri.007G103200.v3.0	Chr07:12780118-12782380	7.4416	9.13504	10.7349	8.62557	7.95518	7.98532	7.65938	10.9839	6.52909	9.03939	8.08752	9.25778	6.52909	10.9839	1.6823	8.61956	1.30455	15.1348	8.61956	3.10761
Potri.008G003200.1.v3.0	1660	+	Potri.008G003200.v3.0	Chr08:184701-189449	25.7633	24.8457	29.2817	23.6041	28.4751	28.1752	34.8097	24.587	21.7382	30.9177	28.4986	20.4699	20.4699	34.8097	1.70053	26.7639	4.05119	15.1368	26.7639	4.74221
Potri.002G004800.1.v3.0	1894	+	Potri.002G004800.v3.0	Chr02:271782-275167	10.9748	9.3027	9.60979	11.5798	8.76875	8.19688	13.0001	8.93555	8.43034	11.122	11.848	10.9018	8.19688	13.0001	1.58598	10.2225	1.54749	15.1381	10.2225	3.35368
Potri.001G420400.1.v3.0	1823	+	Potri.001G420400.v3.0	Chr01:44570945-44576448	11.5214	11.3089	13.5515	13.0242	14.2285	16.5388	18.7386	15.5243	12.7816	16.0675	15.9069	15.4489	11.3089	18.7386	1.65698	14.5534	2.20812	15.1725	14.5534	3.86329
Potri.008G188900.1.v3.0	1835	-	Potri.008G188900.v3.0	Chr08:13077312-13081200	200.906	165.038	170.353	218.512	155.323	156.592	184.426	143.719	147.829	211.876	142.584	170.174	142.584	218.512	1.53251	172.278	26.2192	15.2191	172.278	7.42859
Potri.001G121000.1.v3.0	1730	-	Potri.001G121000.v3.0	Chr01:9749431-9753343	9.31762	7.54556	7.91453	5.91874	8.00436	8.81822	7.15526	6.17688	7.02821	8.52905	6.11901	6.42725	5.91874	9.31762	1.57426	7.41289	1.13169	15.2665	7.41289	2.89004
Potri.001G378000.6.v3.0	2013	-	Potri.001G378000.v3.0	Chr01:39355399-39362026	15.1927	18.7885	18.4379	17.7657	16.4089	15.1295	15.5441	14.5346	17.6914	14.0754	22.0014	12.8147	12.8147	22.0014	1.71689	16.5321	2.52442	15.2698	16.5321	4.0472
Potri.006G151800.2.v3.0	1999	-	Potri.006G151800.v3.0	Chr06:13292235-13299663	46.8648	38.6631	42.8383	45.4198	42.5036	44.6477	44.7767	43.1867	42.1238	61.7397	53.88	35.0625	35.0625	61.7397	1.76085	45.1422	6.90213	15.2897	45.1422	5.49641
Potri.012G012800.1.v3.0	2094	+	Potri.012G012800.v3.0	Chr12:1223977-1230137	8.38923	11.5472	11.7604	8.14626	10.8872	10.622	11.0986	10.7223	10.2931	10.7213	14.6201	11.9716	8.14626	14.6201	1.7947	10.8983	1.6674	15.2996	10.8983	3.44603
Potri.002G045700.1.v3.0	1376	+	Potri.002G045700.v3.0	Chr02:2897352-2900593	17.0071	19.2495	17.3906	18.6676	16.496	22.0888	21.911	18.718	20.2512	25.7327	24.3469	16.7454	16.496	25.7327	1.55994	19.8837	3.0495	15.3367	19.8837	4.31352
Potri.T060200.2.v3.0	1663	-	Potri.T060200.v3.0	scaffold_61:80685-83888	0.0127612	0.0128768	0.0128208	0.0127987	0.00959894	0.0127638	0.0127159	0.00693893	0.0127635	0.0127471	0.0127896	0.0127786	0.00693893	0.0128768	1.85573	0.0120295	0.00184626	15.3478	0.0120295	-6.37728
Potri.001G326600.1.v3.0	1646	-	Potri.001G326600.v3.0	Chr01:33062213-33070447	22.5742	14.5861	15.2367	19.5081	18.599	19.076	15.5126	15.4862	18.6794	17.1054	14.2857	14.2133	14.2133	22.5742	1.58824	17.0719	2.6211	15.3533	17.0719	4.09355
Potri.001G238500.1.v3.0	2755	-	Potri.001G238500.v3.0	Chr01:24970510-24974958	14.8071	16.8949	16.021	16.2587	19.0568	11.9988	17.5688	17.4189	20.8588	21.022	18.7055	14.5576	11.9988	21.022	1.75201	17.0974	2.62672	15.3633	17.0974	4.09571
Potri.009G116100.1.v3.0	2202	+	Potri.009G116100.v3.0	Chr09:9806651-9814300	18.7487	22.894	22.2017	20.2857	21.6615	20.0582	29.6286	21.1189	17.6074	23.6897	18.4764	18.4604	17.6074	29.6286	1.68274	21.2359	3.26546	15.3771	21.2359	4.40844
Potri.001G273400.1.v3.0	1592	-	Potri.001G273400.v3.0	Chr01:28015059-28021415	25.3409	37.7342	33.7916	26.5589	28.7527	32.3235	34.3128	29.6761	21.8063	34.8253	27.7917	27.531	21.8063	37.7342	1.73043	30.0371	4.6199	15.3807	30.0371	4.90867
Potri.017G138600.1.v3.0	2584	+	Potri.017G138600.v3.0	Chr17:14702317-14704900	30.4688	23.0444	23.1141	27.2942	26.0381	16.991	20.6377	25.9095	23.4465	27.129	29.8392	23.3983	16.991	30.4688	1.79323	24.7759	3.81334	15.3913	24.7759	4.63087
Potri.014G161100.1.v3.0	2128	+	Potri.014G161100.v3.0	Chr14:12685270-12694058	12.1097	11.1405	11.9704	11.8479	12.2299	9.52275	10.9814	12.1674	11.163	14.1379	16.0556	15.5183	9.52275	16.0556	1.68603	12.4037	1.91101	15.4067	12.4037	3.6327
Potri.002G109200.4.v3.0	2351	-	Potri.002G109200.v3.0	Chr02:8032366-8039034	37.4678	31.773	31.2612	38.5052	34.932	27.5162	36.9557	43.1479	33.3491	38.1416	45.925	28.9172	27.5162	45.925	1.66902	35.6577	5.50004	15.4246	35.6577	5.15614
Potri.006G132000.9.v3.0	3781	-	Potri.006G132000.v3.0	Chr06:10814408-10823083	17.3995	15.7644	19.5231	13.3416	14.67	15.9592	10.5733	17.556	16.8606	15.482	15.8903	19.3762	10.5733	19.5231	1.84645	16.033	2.47792	15.4551	16.033	4.00297
Potri.018G050200.1.v3.0	1396	+	Potri.018G050200.v3.0	Chr18:5160100-5164778	23.9948	15.7652	23.3937	21.9532	27.6464	20.0573	19.6309	23.3845	16.3679	21.6957	20.1224	23.1313	15.7652	27.6464	1.75363	21.4286	3.31227	15.4572	21.4286	4.42147
Potri.004G134500.1.v3.0	2209	+	Potri.004G134500.v3.0	Chr04:15483873-15490468	78.3373	71.8506	79.9526	62.962	59.0043	61.3483	79.2977	73.7967	77.109	96.0307	69.5153	56.6523	56.6523	96.0307	1.69509	72.1547	11.1558	15.4609	72.1547	6.17302
Potri.004G157400.1.v3.0	2358	-	Potri.004G157400.v3.0	Chr04:17902277-17907521	18.8158	17.9061	17.0137	21.3501	17.4815	19.0707	19.4455	20.107	21.8879	25.6375	24.5	26.5101	17.0137	26.5101	1.55816	20.8105	3.22134	15.4794	20.8105	4.37924
Potri.011G106700.1.v3.0	2131	+	Potri.011G106700.v3.0	Chr11:13007596-13013744	14.218	11.3926	10.2498	14.6491	13.6214	11.5523	9.49025	11.8078	13.145	14.933	15.9795	12.3411	9.49025	15.9795	1.68378	12.7817	1.97873	15.481	12.7817	3.676
Potri.002G131200.1.v3.0	2183	-	Potri.002G131200.v3.0	Chr02:9829135-9831317	47.0403	37.7581	32.8473	37.8972	34.3812	33.0553	26.0155	28.6763	33.3403	40.226	38.8534	36.5851	26.0155	47.0403	1.80816	35.5563	5.5119	15.5019	35.5563	5.15203
Potri.014G150000.1.v3.0	1993	-	Potri.014G150000.v3.0	Chr14:11498179-11507177	7.81248	9.73835	9.86616	10.3349	11.2576	8.18401	9.94818	8.59717	9.13198	7.55504	9.75231	6.24068	6.24068	11.2576	1.80391	9.03491	1.40071	15.5034	9.03491	3.17551
Potri.016G042100.1.v3.0	1863	+	Potri.016G042100.v3.0	Chr16:2610889-2616799	13.5838	12.2047	10.4145	10.2971	9.93131	13.5501	14.5608	10.4897	9.01011	13.6006	13.6495	11.8227	9.01011	14.5608	1.61605	11.9262	1.85064	15.5173	11.9262	3.57607
Potri.009G133000.1.v3.0	1779	+	Potri.009G133000.v3.0	Chr09:10769957-10773858	67.1529	50.7549	51.3951	72.0576	52.6323	57.017	64.1276	56.8116	41.8555	65.2062	66.3605	50.1579	41.8555	72.0576	1.72158	57.9608	8.99595	15.5208	57.9608	5.857
Potri.005G164300.1.v3.0	1454	-	Potri.005G164300.v3.0	Chr05:16973399-16976057	8.91436	9.79544	11.2945	11.014	7.1347	8.65561	7.6147	9.93223	8.53628	7.49631	8.61964	10.8938	7.1347	11.2945	1.58304	9.15846	1.42232	15.5301	9.15846	3.19511
Potri.006G119700.2.v3.0	1564	+	Potri.006G119600.v3.0	Chr06:9461307-9496117	18.7575	15.4987	15.248	12.7285	16.952	12.6212	12.7813	20.1	15.7125	14.0119	17.4755	14.6632	12.6212	20.1	1.59256	15.5459	2.41473	15.533	15.5459	3.95846
Potri.002G096500.1.v3.0	1957	+	Potri.002G096500.v3.0	Chr02:6964291-6969122	5.91846	8.37466	6.9098	9.36781	6.98764	6.92783	7.6949	6.11688	8.77608	9.39479	7.96366	8.87384	5.91846	9.39479	1.58737	7.77553	1.20809	15.5371	7.77553	2.95894
Potri.011G145400.1.v3.0	1093	-	Potri.011G145200.v3.0	Chr11:16529515-16547740	55.258	63.2948	60.4076	58.4244	61.651	69.7159	45.9026	51.9226	45.4398	42.0958	51.7171	47.3037	42.0958	69.7159	1.65612	54.4278	8.45772	15.5393	54.4278	5.76627
Potri.012G100800.2.v3.0	1334	+	Potri.012G100800.v3.0	Chr12:12597902-12602158	9.80082	11.3523	12.3875	12.2494	11.5939	14.2925	8.77929	11.9199	8.24907	12.5871	11.1604	9.78919	8.24907	14.2925	1.73262	11.1801	1.73751	15.5411	11.1801	3.48286
Potri.010G134400.1.v3.0	2528	-	Potri.010G134400.v3.0	Chr10:14863542-14872258	5.20028	4.75287	5.17945	4.82879	3.54603	4.04527	5.7218	3.6554	4.27112	5.51427	4.92971	4.01577	3.54603	5.7218	1.61358	4.6384	0.720952	15.5431	4.6384	2.21363
Potri.001G346200.1.v3.0	1907	-	Potri.001G346200.v3.0	Chr01:35213930-35219118	24.6952	25.4652	30.4924	31.2952	36.4495	28.825	27.7418	28.7115	23.6855	32.3035	31.1615	20.1014	20.1014	36.4495	1.81328	28.4106	4.41649	15.5452	28.4106	4.82836
Potri.005G170500.1.v3.0	1789	+	Potri.005G170500.v3.0	Chr05:18500128-18505375	14.8726	15.2366	16.549	13.9015	15.0175	13.3977	9.05061	13.6608	12.7675	12.9971	13.1707	10.2565	9.05061	16.549	1.8285	13.4065	2.08473	15.5501	13.4065	3.74486
Potri.006G119200.1.v3.0	1112	-	Potri.006G119200.v3.0	Chr06:9420103-9423182	21.659	22.7012	19.7142	24.9189	20.0377	17.1939	24.4395	20.3213	17.8554	23.7395	16.3362	15.7094	15.7094	24.9189	1.58624	20.3855	3.17156	15.5579	20.3855	4.34947
Potri.008G043600.1.v3.0	1966	-	Potri.008G043600.v3.0	Chr08:2484526-2488429	24.115	17.7827	19.5137	24.212	25.8116	18.0615	22.9343	23.0494	17.759	27.9149	26.4275	23.3545	17.759	27.9149	1.57187	22.578	3.51294	15.5591	22.578	4.49685
Potri.001G136000.2.v3.0	1472	+	Potri.001G136000.v3.0	Chr01:10905666-10913079	0.849729	1.36511	1.4329	1.66102	1.70906	1.38824	1.27133	1.59572	1.36472	1.40375	1.47565	1.40053	0.849729	1.70906	2.0113	1.40981	0.219415	15.5634	1.40981	0.495504
Potri.018G070000.1.v3.0	2241	+	Potri.018G070000.v3.0	Chr18:8888210-8891344	209.905	169.345	173.113	220.563	195.151	175.851	137.699	165.241	149.128	214.729	223.14	167.854	137.699	223.14	1.62049	183.477	28.5678	15.5703	183.477	7.51945
Potri.004G072200.1.v3.0	2456	+	Potri.004G072200.v3.0	Chr04:6072384-6077929	24.5793	26.8892	28.2112	26.8563	30.4437	26.4015	26.8259	30.6931	31.2469	38.7498	34.9685	38.27	24.5793	38.7498	1.57652	30.3446	4.7253	15.5721	30.3446	4.92337
Potri.001G113800.1.v3.0	1845	+	Potri.001G113800.v3.0	Chr01:9102689-9105980	13.7985	18.931	17.5268	20.0279	16.3082	24.3686	18.9577	16.5513	14.136	19.4991	17.7291	18.7512	13.7985	24.3686	1.76603	18.0488	2.8136	15.5889	18.0488	4.17383
Potri.018G110200.1.v3.0	1343	+	Potri.018G110200.v3.0	Chr18:13648312-13651348	10.0235	6.13255	7.33095	8.65735	6.85536	7.94246	6.60266	7.74761	6.07344	6.74401	6.99839	6.59721	6.07344	10.0235	1.65038	7.30879	1.14091	15.6101	7.30879	2.86963
Potri.006G184500.1.v3.0	1766	-	Potri.006G184500.v3.0	Chr06:19819785-19826448	27.1941	25.6691	29.916	33.2567	28.8907	30.5709	32.107	27.367	28.0011	42.307	37.7996	35.3673	25.6691	42.307	1.64817	31.5372	4.92595	15.6195	31.5372	4.97898
Potri.012G065600.1.v3.0	2425	-	Potri.012G065600.v3.0	Chr12:8553707-8559577	29.3995	34.5112	40.3228	23.8631	32.9978	32.4765	42.9475	37.5946	29.7671	35.5847	40.5652	34.428	23.8631	42.9475	1.79975	34.5382	5.39952	15.6335	34.5382	5.11012
Potri.001G157400.1.v3.0	2608	-	Potri.001G157400.v3.0	Chr01:13061519-13066669	8.81476	9.35033	8.28664	8.22926	8.1186	7.0645	7.83387	5.98152	5.93358	5.73621	8.25857	7.24201	5.73621	9.35033	1.63005	7.57082	1.18471	15.6484	7.57082	2.92045
Potri.001G450900.1.v3.0	1786	+	Potri.001G450900.v3.0	Chr01:48519081-48522979	14.8913	13.1711	14.478	14.5643	17.5906	14.0357	11.6453	10.1797	11.0702	10.9436	13.4571	12.9851	10.1797	17.5906	1.72801	13.251	2.07976	15.6951	13.251	3.72803
Potri.T144600.1.v3.0	1351	+	Potri.T144600.v3.0	scaffold_408:22761-25150	1.50247	2.06723	1.39275	1.90133	1.61776	1.89883	1.47192	1.36245	1.75914	1.48045	2.14504	1.8199	1.36245	2.14504	1.5744	1.70161	0.26717	15.701	1.70161	0.766897
Potri.002G241900.4.v3.0	2048	+	Potri.002G241900.v3.0	Chr02:23440855-23448770	45.367	30.9393	40.4648	39.5931	39.1962	47.0707	40.8446	34.3329	34.3569	45.895	38.8223	54.2119	30.9393	54.2119	1.7522	40.9246	6.42761	15.706	40.9246	5.35489
Potri.010G241800.1.v3.0	2641	-	Potri.010G241800.v3.0	Chr10:21861930-21869213	9.98049	11.2465	12.2671	7.80604	11.8565	10.6113	11.3786	11.2617	9.50542	12.9213	14.8879	11.7011	7.80604	14.8879	1.90723	11.2853	1.77249	15.7062	11.2853	3.49638
Potri.002G200600.1.v3.0	1940	-	Potri.002G200600.v3.0	Chr02:16164719-16168929	7.26806	7.39337	7.36426	7.60732	6.97351	6.09434	8.83656	7.74467	8.59604	10.2337	10.1717	9.04662	6.09434	10.2337	1.67921	8.11085	1.2764	15.737	8.11085	3.01985
Potri.013G126300.1.v3.0	2121	-	Potri.013G126300.v3.0	Chr13:13893910-13901806	26.2766	28.878	33.903	27.1095	32.3476	27.65	33.3888	32.3604	27.7464	36.2246	44.1547	30.9765	26.2766	44.1547	1.68038	31.7513	5.00116	15.751	31.7513	4.98875
Potri.013G068100.1.v3.0	2083	+	Potri.013G068100.v3.0	Chr13:5472472-5482767	21.3226	27.3886	28.5497	25.6714	31.6768	25.0527	37.3856	30.9258	25.7194	34.9049	28.9075	25.7957	21.3226	37.3856	1.75333	28.6084	4.50919	15.7618	28.6084	4.83837
Potri.012G109800.1.v3.0	1398	-	Potri.012G109800.v3.0	Chr12:13224527-13228409	25.3277	18.2742	18.7457	21.923	24.3577	23.5793	22.5604	16.089	16.9029	21.6984	24.2512	17.104	16.089	25.3277	1.57422	20.9011	3.2957	15.7681	20.9011	4.38551
Potri.013G084100.6.v3.0	1366	-	Potri.013G084100.v3.0	Chr13:7839346-7850856	27.9604	24.645	22.2098	32.9299	23.9318	27.0535	30.5901	22.6024	20.582	28.7919	26.9199	19.8543	19.8543	32.9299	1.65858	25.6726	4.05134	15.7808	25.6726	4.68216
Potri.001G200600.1.v3.0	1516	+	Potri.001G200600.v3.0	Chr01:19590942-19593357	11.9124	13.9975	11.8658	11.1588	14.9886	11.4371	11.2072	12.9004	10.928	14.7471	17.231	11.0973	10.928	17.231	1.57678	12.7893	2.01832	15.7814	12.7893	3.67686
Potri.013G057100.1.v3.0	1864	+	Potri.013G057100.v3.0	Chr13:4274294-4280930	10.3501	10.5083	9.79271	10.9364	11.7176	8.79945	8.61776	8.88984	12.2932	11.0293	9.72659	14.4394	8.61776	14.4394	1.67554	10.5917	1.67155	15.7817	10.5917	3.40487
Potri.010G228700.1.v3.0	1324	+	Potri.010G228700.v3.0	Chr10:21130248-21135498	43.7339	39.7914	48.3496	45.3776	49.6664	42.3885	41.6214	40.9775	41.7725	54.3394	65.5009	43.3976	39.7914	65.5009	1.64611	46.4097	7.34187	15.8197	46.4097	5.53636
Potri.002G246600.2.v3.0	2072	-	Potri.002G246600.v3.0	Chr02:23772933-23777746	80.8947	44.6445	56.1662	68.5742	59.8679	50.7577	55.1833	70.9982	60.8728	65.9474	66.9056	68.6789	44.6445	80.8947	1.81197	62.4576	9.89425	15.8415	62.4576	5.96481
Potri.016G029300.4.v3.0	1834	-	Potri.016G029300.v3.0	Chr16:1652677-1655393	29.3862	25.5598	22.5725	38.4265	29.7479	29.8076	30.4576	22.0936	25.0097	31.518	30.8216	26.0811	22.0936	38.4265	1.73926	28.4568	4.5101	15.8489	28.4568	4.8307
Potri.008G145100.1.v3.0	1819	+	Potri.008G145100.v3.0	Chr08:9770580-9778702	13.4346	14.853	17.4071	13.1268	15.5785	12.581	13.8106	12.6787	9.62719	11.7714	17.0739	14.2813	9.62719	17.4071	1.80812	13.852	2.19624	15.8551	13.852	3.79202
Potri.005G023700.1.v3.0	2614	-	Potri.005G023700.v3.0	Chr05:1777529-1781452	4.92547	4.5303	5.35873	6.433	6.16272	5.37244	6.82564	4.24551	6.6387	7.03466	6.39382	5.74443	4.24551	7.03466	1.65696	5.80545	0.921375	15.8709	5.80545	2.53741
Potri.004G158900.1.v3.0	2368	-	Potri.004G158900.v3.0	Chr04:18009686-18014916	6.63081	9.25727	9.21399	6.67866	7.75702	9.70913	10.2639	6.5579	7.34631	8.0186	7.61973	7.31438	6.5579	10.2639	1.56512	8.03064	1.27533	15.8809	8.03064	3.00552
Potri.011G080700.1.v3.0	1624	-	Potri.011G080700.v3.0	Chr11:8039294-8045846	78.4086	127.909	125.863	112.976	109.178	136.086	140.11	111.069	105.201	122.287	100.351	92.8495	78.4086	140.11	1.78692	113.524	18.0413	15.892	113.524	6.82685
Potri.013G024000.1.v3.0	1642	-	Potri.013G024000.v3.0	Chr13:1560970-1564903	19.2638	19.9818	17.0313	22.7098	16.7043	21.8757	26.54	18.8862	22.3427	26.5736	23.5415	18.1792	16.7043	26.5736	1.59082	21.1358	3.35975	15.896	21.1358	4.40162
Potri.011G056300.2.v3.0	1916	+	Potri.011G056300.v3.0	Chr11:4935144-4940601	1.55286	2.04211	2.01332	2.4417	1.7347	1.79249	1.79912	1.24919	1.70366	1.70061	1.78616	1.83453	1.24919	2.4417	1.95463	1.8042	0.286836	15.8982	1.8042	0.851363
Potri.005G024700.1.v3.0	1831	-	Potri.005G024700.v3.0	Chr05:1833288-1839481	23.0624	21.4533	22.0623	23.4688	17.83	17.9025	29.6486	25.4642	19.9363	22.6037	18.4871	25.8586	17.83	29.6486	1.66285	22.3148	3.5539	15.9262	22.3148	4.47993
Potri.006G215200.2.v3.0	1383	+	Potri.006G215200.v3.0	Chr06:22873793-22877092	32.36	35.6468	34.9926	39.6487	36.3597	35.3496	29.2837	23.6354	27.7033	29.5072	36.5846	24.5813	23.6354	39.6487	1.67751	32.1377	5.12536	15.9481	32.1377	5.0062
Potri.010G014600.3.v3.0	2143	-	Potri.010G014600.v3.0	Chr10:1830132-1837207	25.089	27.6308	26.4174	29.9018	32.2782	23.6291	33.8052	27.8404	22.3285	29.9744	38.8189	27.5929	22.3285	38.8189	1.73854	28.7755	4.59175	15.9571	28.7755	4.84677
Potri.007G047300.1.v3.0	1847	-	Potri.007G047300.v3.0	Chr07:4338330-4343339	10.3035	12.3408	11.9659	13.1238	13.9278	14.6124	16.7841	12.8327	11.8341	17.2568	14.5263	11.0842	10.3035	17.2568	1.67485	13.3827	2.13883	15.982	13.3827	3.7423
Potri.004G133700.3.v3.0	2917	+	Potri.004G133700.v3.0	Chr04:15391379-15402386	0.724965	0.696725	0.375788	0.730623	0.733237	0.810172	0.762407	0.705453	0.759438	0.765092	0.82648	0.707557	0.375788	0.82648	2.19933	0.716495	0.114579	15.9916	0.716495	-0.480972
Potri.011G098100.2.v3.0	1541	+	Potri.011G098100.v3.0	Chr11:11932903-11936833	26.2615	18.992	22.7854	25.5523	26.5841	17.0587	26.6445	22.8436	20.4979	26.2701	30.9458	24.0752	17.0587	30.9458	1.81408	24.0426	3.84844	16.0068	24.0426	4.58752
Potri.008G139700.9.v3.0	2356	+	Potri.008G139700.v3.0	Chr08:9322213-9329098	41.1111	41.5866	56.0723	43.4764	41.0103	39.5361	52.6612	37.9183	47.1828	59.2862	38.097	42.1435	37.9183	59.2862	1.56352	45.0068	7.20466	16.0079	45.0068	5.49207
Potri.009G142800.1.v3.0	1909	-	Potri.009G142800.v3.0	Chr09:11326224-11330230	15.1793	11.5922	11.4053	13.3171	14.1532	11.0797	13.8772	12.5837	9.88096	13.9232	15.6204	17.315	9.88096	17.315	1.75236	13.3273	2.13448	16.0159	13.3273	3.73631
Potri.014G163400.1.v3.0	1870	-	Potri.014G163400.v3.0	Chr14:12892008-12898081	41.2753	36.4608	31.3094	29.3266	28.2352	23.4255	39.4381	32.0347	28.9713	37.6864	35.866	30.5691	23.4255	41.2753	1.76198	32.8832	5.27186	16.0321	32.8832	5.03928
Potri.001G345500.1.v3.0	2328	-	Potri.001G345500.v3.0	Chr01:35096453-35102294	21.99	16.6952	14.7245	18.0719	15.3775	14.0458	19.7304	18.1454	16.4318	23.2667	20.7605	19.8382	14.0458	23.2667	1.65649	18.2565	2.92781	16.0371	18.2565	4.19034
Potri.008G159900.2.v3.0	1698	+	Potri.008G159900.v3.0	Chr08:10864010-10869592	21.208	18.4555	17.6519	16.6325	17.656	12.8455	19.7792	18.0242	16.16	21.136	23.4678	15.0783	12.8455	23.4678	1.82693	18.1746	2.91752	16.0527	18.1746	4.18385
Potri.018G020600.1.v3.0	2020	-	Potri.018G020600.v3.0	Chr18:1618848-1623412	41.5729	42.3395	38.5251	48.1931	37.5313	45.447	37.8651	28.3505	40.6697	50.7844	36.7202	52.0756	28.3505	52.0756	1.83685	41.6729	6.69484	16.0652	41.6729	5.38104
Potri.015G048200.1.v3.0	2012	+	Potri.015G048200.v3.0	Chr15:5049386-5056493	21.8751	25.0978	30.8644	18.2865	27.2632	21.2987	23.3293	17.6315	24.9481	24.7406	25.3835	28.0928	17.6315	30.8644	1.75053	24.0676	3.86705	16.0675	24.0676	4.58902
Potri.006G118900.1.v3.0	1725	-	Potri.006G118900.v3.0	Chr06:9399361-9401897	21.1214	14.2976	14.1631	17.2308	12.946	16.8265	14.8956	16.5811	16.9544	18.049	21.1946	20.2203	12.946	21.1946	1.63715	17.04	2.73874	16.0724	17.04	4.09086
Potri.008G160800.1.v3.0	1448	+	Potri.008G160800.v3.0	Chr08:10929574-10932868	7.53479	11.44	11.1568	9.98953	9.70376	12.9358	8.76196	8.27962	9.89086	8.64913	8.23206	9.48749	7.53479	12.9358	1.71681	9.67182	1.55566	16.0845	9.67182	3.27379
Potri.011G045100.1.v3.0	1612	-	Potri.011G045100.v3.0	Chr11:3814218-3819402	52.8952	55.6158	54.6558	49.6187	46.2742	56.533	65.7151	53.6533	37.2318	60.0235	45.2818	39.4291	37.2318	65.7151	1.76503	51.4106	8.26954	16.0853	51.4106	5.68399
Potri.013G044600.1.v3.0	1649	+	Potri.013G044600.v3.0	Chr13:3163709-3168156	10.7416	9.80517	8.10577	12.7455	10.7787	9.53831	9.89849	7.4145	8.32474	8.50681	8.36374	8.33595	7.4145	12.7455	1.719	9.37994	1.51049	16.1034	9.37994	3.22958
Potri.016G104900.1.v3.0	3055	-	Potri.016G104900.v3.0	Chr16:10438287-10445444	8.55656	8.63037	11.2032	8.11039	7.75226	8.6943	10.6161	10.2535	11.9456	9.35697	12.5135	11.2415	7.75226	12.5135	1.61417	9.90619	1.59918	16.1432	9.90619	3.30833
Potri.009G143200.5.v3.0	1275	+	Potri.009G143200.v3.0	Chr09:11372649-11376773	41.3305	23.0994	26.4537	29.6938	28.3184	28.6279	25.9066	32.6801	25.5297	28.1085	29.6753	26.2326	23.0994	41.3305	1.78925	28.8047	4.65182	16.1495	28.8047	4.84823
Potri.010G211000.1.v3.0	2175	-	Potri.010G211000.v3.0	Chr10:19959478-19966717	19.9762	20.374	24.412	16.8786	19.2912	19.2446	25.0683	28.2128	23.0051	26.1541	26.7175	19.8479	16.8786	28.2128	1.67151	22.4319	3.62622	16.1655	22.4319	4.48748
Potri.011G118000.1.v3.0	1728	-	Potri.011G118000.v3.0	Chr11:14327915-14340181	34.8031	38.4732	41.26	51.0927	48.3766	39.4785	29.4302	32.0101	34.9157	45.0606	40.9477	39.3318	29.4302	51.0927	1.73606	39.5984	6.402	16.1673	39.5984	5.30737
Potri.003G080100.1.v3.0	1830	-	Potri.003G080100.v3.0	Chr03:10831079-10839298	8.02374	9.07588	10.9259	8.23664	12.4504	10.1183	12.8493	9.9088	7.81367	9.56513	9.52211	10.5557	7.81367	12.8493	1.64446	9.92046	1.60403	16.1689	9.92046	3.31041
Potri.013G113900.1.v3.0	1933	-	Potri.013G113900.v3.0	Chr13:12704592-12710878	15.2446	14.1943	13.524	14.1017	14.597	14.2407	16.9733	16.3026	9.09061	15.2682	12.8372	10.4772	9.09061	16.9733	1.86712	13.9043	2.25113	16.1902	13.9043	3.79746
Potri.010G099000.2.v3.0	2927	+	Potri.010G099000.v3.0	Chr10:12058950-12066341	6.50062	6.67625	7.23837	5.48575	7.45778	5.77602	8.04672	7.14432	7.01053	7.23688	9.50765	9.03686	5.48575	9.50765	1.73315	7.25981	1.17595	16.1981	7.25981	2.85993
Potri.010G146400.2.v3.0	1234	+	Potri.010G146400.v3.0	Chr10:15604211-15607574	6.89888	6.28103	7.25375	9.01551	5.39789	7.88254	7.52236	6.33279	5.87294	5.57006	5.63285	7.18695	5.39789	9.01551	1.67019	6.7373	1.09164	16.2029	6.7373	2.75217
Potri.015G037000.4.v3.0	2987	+	Potri.015G037000.v3.0	Chr15:3267353-3286152	25.7403	22.845	19.0918	18.4965	16.0486	15.2617	16.8605	19.2053	21.5084	19.4485	23.6269	17.7905	15.2617	25.7403	1.68659	19.6603	3.18968	16.2239	19.6603	4.29722
Potri.005G138600.3.v3.0	1873	-	Potri.005G138600.v3.0	Chr05:11520040-11525308	32.8347	23.748	29.5201	30.8705	26.879	26.9398	20.443	28.1829	21.6983	28.4591	18.9982	25.6231	18.9982	32.8347	1.72831	26.1831	4.24816	16.2248	26.1831	4.71056
Potri.017G018400.1.v3.0	1321	-	Potri.017G018400.v3.0	Chr17:1534432-1537607	37.6992	27.8941	29.7089	35.9014	29.6154	34.1109	37.0656	29.772	24.8874	33.7337	29.8718	20.9374	20.9374	37.6992	1.80057	30.9332	5.02198	16.2349	30.9332	4.95108
Potri.005G247100.1.v3.0	2110	-	Potri.005G247100.v3.0	Chr05:25093235-25096151	19.9202	15.3908	13.5358	18.5996	12.2224	12.3842	15.9641	14.8373	15.2599	18.9243	17.967	14.3999	12.2224	19.9202	1.62981	15.7838	2.56257	16.2355	15.7838	3.98037
Potri.010G175000.1.v3.0	1898	-	Potri.010G175000.v3.0	Chr10:17558244-17561180	37.0481	29.8054	38.7342	23.944	42.3206	35.5311	34.7364	33.7531	26.2533	30.8746	30.6858	28.7973	23.944	42.3206	1.76748	32.707	5.31182	16.2406	32.707	5.03153
Potri.001G118900.1.v3.0	2113	-	Potri.001G118900.v3.0	Chr01:9543724-9547988	24.269	36.3138	36.7551	32.6508	36.5522	38.2753	48.0432	34.1097	37.3521	43.4147	35.146	31.5106	24.269	48.0432	1.97961	36.1994	5.88379	16.2538	36.1994	5.17789
Potri.005G257700.1.v3.0	1363	+	Potri.005G257700.v3.0	Chr05:25718042-25720777	31.4387	38.8594	46.9983	48.0258	44.1583	51.6324	53.5987	34.1759	39.0569	48.2552	43.813	36.6524	31.4387	53.5987	1.70486	43.0554	7.0207	16.3062	43.0554	5.42812
Potri.001G265200.1.v3.0	1467	+	Potri.001G265200.v3.0	Chr01:27330332-27334181	20.5593	20.2099	22.7807	20.8068	14.8291	20.9938	15.1336	12.4519	19.9424	20.337	18.4012	19.6841	12.4519	22.7807	1.8295	18.8441	3.07279	16.3063	18.8441	4.23604
Potri.001G355800.1.v3.0	2050	-	Potri.001G355800.v3.0	Chr01:36381066-36386710	3.97303	4.20124	6.36792	3.75802	5.30081	4.60717	5.03617	5.06093	5.65805	3.94706	4.9064	4.3688	3.75802	6.36792	1.69449	4.76547	0.777235	16.3097	4.76547	2.25262
Potri.001G294400.1.v3.0	2658	-	Potri.001G294400.v3.0	Chr01:29928154-29935412	32.2781	46.9263	48.0515	38.6055	43.4153	46.5628	38.4038	42.4846	36.7241	45.4532	60.3803	46.7592	32.2781	60.3803	1.87063	43.8371	7.15201	16.315	43.8371	5.45408
Potri.008G142800.1.v3.0	1974	+	Potri.008G142800.v3.0	Chr08:9566090-9573873	22.1175	15.0111	14.3227	16.6413	15.435	13.9482	14.801	19.8758	16.6455	18.9077	21.5708	18.4577	13.9482	22.1175	1.58569	17.3112	2.8273	16.3322	17.3112	4.11363
Potri.016G052800.1.v3.0	1550	+	Potri.016G052800.v3.0	Chr16:3412777-3416331	60.048	45.2912	44.7932	56.7524	61.2506	38.9495	51.8977	43.0592	49.0546	62.2329	54.6743	40.4112	38.9495	62.2329	1.59778	50.7012	8.28327	16.3374	50.7012	5.66395
Potri.011G066600.1.v3.0	1072	+	Potri.011G066600.v3.0	Chr11:6198597-6199723	5.32961	4.49763	5.92209	4.14316	3.90552	4.23677	3.62117	4.96921	4.30888	3.34716	4.63818	4.07614	3.34716	5.92209	1.76929	4.41629	0.721952	16.3475	4.41629	2.14284
Potri.004G047700.1.v3.0	2182	+	Potri.004G047700.v3.0	Chr04:3675920-3680076	8.95283	6.41432	6.74513	9.05971	6.08393	7.43502	10.1968	9.32258	8.96017	9.63699	7.67974	8.03553	6.08393	10.1968	1.67602	8.21023	1.3437	16.3661	8.21023	3.03742
Potri.007G064800.1.v3.0	1366	-	Potri.007G064800.v3.0	Chr07:8186997-8189111	12.0506	7.6111	9.24957	13.873	10.7804	12.4005	10.6992	9.41469	10.1713	10.0214	12.197	9.16275	7.6111	13.873	1.82273	10.636	1.74205	16.3789	10.636	3.41088
Potri.001G386700.1.v3.0	1624	-	Potri.001G386700.v3.0	Chr01:40271787-40280270	17.0229	10.2425	10.7643	11.9563	11.2327	13.9795	10.556	14.9767	11.1135	11.7212	12.8638	12.0459	10.2425	17.0229	1.66199	12.3729	2.02806	16.3911	12.3729	3.62912
Potri.008G033200.1.v3.0	2287	-	Potri.008G033200.v3.0	Chr08:1834187-1838785	3.2392	2.43972	3.39533	2.78414	2.79759	2.54151	3.67918	2.94697	3.73871	2.68385	3.98121	2.84572	2.43972	3.98121	1.63183	3.08943	0.506821	16.405	3.08943	1.62734
Potri.002G073200.1.v3.0	1496	-	Potri.002G073200.v3.0	Chr02:5071021-5073879	13.5941	22.9759	22.7853	18.2126	17.3721	20.2446	21.0934	16.5164	17.6546	20.2915	20.2601	13.9899	13.5941	22.9759	1.69014	18.7492	3.07692	16.4109	18.7492	4.22876
Potri.003G097700.2.v3.0	2212	+	Potri.003G097700.v3.0	Chr03:12432610-12437661	36.9313	45.5865	43.8537	40.6315	39.1376	37.6085	55.5446	55.5507	32.8239	43.4007	50.2993	41.656	32.8239	55.5507	1.69239	43.5854	7.15681	16.4202	43.5854	5.44577
Potri.006G258800.1.v3.0	1744	+	Potri.006G258800.v3.0	Chr06:26248275-26252212	33.0273	43.6129	37.541	43.7812	44.3285	47.7503	35.7301	38.4991	31.9404	45.1204	46.3673	27.5811	27.5811	47.7503	1.73127	39.6066	6.5045	16.4228	39.6066	5.30767
Potri.004G228800.2.v3.0	2590	-	Potri.004G228800.v3.0	Chr04:23373435-23384004	21.9781	30.3374	37.8594	24.1348	30.7874	32.8208	36.4885	34.5872	34.8014	37.8759	39.6073	33.2461	21.9781	39.6073	1.80213	32.877	5.40159	16.4297	32.877	5.03901
Potri.010G098300.1.v3.0	1931	-	Potri.010G098300.v3.0	Chr10:12009254-12013160	25.3869	20.3071	17.3406	24.839	24.9829	20.5274	30.7046	23.8151	17.8945	24.344	25.8182	20.9756	17.3406	30.7046	1.77068	23.078	3.79318	16.4364	23.078	4.52845
Potri.010G163000.1.v3.0	2247	+	Potri.010G163000.v3.0	Chr10:16770595-16774139	12.6516	10.7158	12.5318	13.435	19.0004	12.1173	14.5912	12.6973	14.3373	16.1389	13.3977	11.4927	10.7158	19.0004	1.77312	13.5923	2.23641	16.4536	13.5923	3.76471
Potri.005G101200.1.v3.0	1292	-	Potri.005G101200.v3.0	Chr05:7733471-7735646	36.8196	31.3821	45.5316	36.1209	30.5287	27.5456	41.8089	41.473	32.5754	38.9549	44.125	30.2373	27.5456	45.5316	1.65295	36.4252	5.9961	16.4614	36.4252	5.18687
Potri.006G115800.1.v3.0	2883	-	Potri.006G115800.v3.0	Chr06:9092612-9107159	15.1885	14.3627	14.8498	15.1998	12.3424	11.2703	14.1764	16.5197	18.893	20.3534	17.4456	16.6456	11.2703	20.3534	1.80593	15.6039	2.5689	16.4632	15.6039	3.96384
Potri.001G102100.3.v3.0	2364	+	Potri.001G102000.v3.0	Chr01:8144299-8163887	87.393	90.6254	105.787	73.7869	85.3563	94.5236	114.237	83.7273	67.9735	68.7533	85.8306	73.9465	67.9735	114.237	1.68061	85.995	14.1656	16.4725	85.995	6.42618
Potri.009G060500.2.v3.0	2111	+	Potri.009G060500.v3.0	Chr09:6255532-6264075	22.3553	29.6065	30.6002	30.1702	36.1924	37.9361	28.5392	22.6855	25.2852	34.7513	30.9987	28.1371	22.3553	37.9361	1.69696	29.7715	4.90449	16.4738	29.7715	4.89586
Potri.004G122100.2.v3.0	1472	+	Potri.004G122100.v3.0	Chr04:11557079-11562290	26.148	22.4491	27.3525	30.6112	22.7349	26.758	32.6176	19.5686	21.431	30.4741	26.9135	21.0233	19.5686	32.6176	1.66683	25.6735	4.23546	16.4974	25.6735	4.68221
Potri.001G276700.2.v3.0	1648	+	Potri.001G276700.v3.0	Chr01:28326099-28332403	22.6954	24.0776	19.6817	24.128	25.2675	23.5026	28.5929	20.7988	14.9084	29.4879	23.1128	25.179	14.9084	29.4879	1.97794	23.4527	3.87211	16.5103	23.4527	4.55168
Potri.008G205700.1.v3.0	2481	-	Potri.008G205700.v3.0	Chr08:14916170-14922456	30.0438	19.2057	18.4525	25.1005	23.932	16.2802	21.7048	23.7999	19.3831	21.7986	23.7242	20.8139	16.2802	30.0438	1.84542	22.0199	3.64003	16.5306	22.0199	4.46074
Potri.019G055000.2.v3.0	1929	-	Potri.019G055000.v3.0	Chr19:8491576-8498218	43.5542	42.2093	50.332	50.777	42.4784	32.6382	35.3814	39.8152	39.1007	47.2621	47.0826	28.7464	28.7464	50.777	1.76638	41.6148	6.88328	16.5405	41.6148	5.37902
Potri.002G022300.1.v3.0	1651	+	Potri.002G022300.v3.0	Chr02:1348497-1352389	23.9112	26.9349	23.7729	23.4899	25.5665	34.6868	30.7562	21.6656	25.0016	27.949	35.9867	29.8466	21.6656	35.9867	1.66101	27.464	4.54434	16.5465	27.464	4.77947
Potri.006G212100.1.v3.0	801	+	Potri.006G212100.v3.0	Chr06:22606986-22617725	5.39456	5.23985	4.22139	3.4752	4.61585	5.01905	3.71694	4.29081	3.84168	3.09799	4.25862	4.85376	3.09799	5.39456	1.74131	4.33548	0.718131	16.5641	4.33548	2.11619
Potri.001G013800.1.v3.0	2090	-	Potri.001G013800.v3.0	Chr01:941307-945753	13.6478	13.3024	16.4059	10.5296	13.1725	9.21855	10.9038	10.7424	10.0197	13.7195	12.4379	13.2829	9.21855	16.4059	1.77966	12.2819	2.03698	16.5852	12.2819	3.61846
Potri.001G399000.1.v3.0	1874	+	Potri.001G399000.v3.0	Chr01:41999696-42008211	31.2226	40.1986	48.0322	39.6613	41.1849	45.4336	38.6538	37.4957	31.6084	49.5292	49.8028	52.2756	31.2226	52.2756	1.67429	42.0916	6.98205	16.5878	42.0916	5.39546
Potri.018G024600.1.v3.0	1348	-	Potri.018G024600.v3.0	Chr18:1961582-1965056	34.4589	26.3445	23.11	31.9096	24.4472	31.7744	28.5594	25.0794	18.73	28.7672	24.0442	24.3708	18.73	34.4589	1.83977	26.7996	4.4458	16.589	26.7996	4.74414
Potri.014G156000.2.v3.0	957	-	Potri.014G156000.v3.0	Chr14:12162841-12165951	5.99617	8.17251	8.41303	8.1596	7.84605	7.75881	8.7271	11.4442	7.84057	10.2764	7.81319	7.44872	5.99617	11.4442	1.90858	8.3247	1.38154	16.5957	8.3247	3.0574
Potri.004G186500.1.v3.0	2457	-	Potri.004G186500.v3.0	Chr04:20233892-20240048	9.73492	11.8534	12.8164	9.3613	14.1017	11.7425	9.98049	8.94034	10.249	13.8741	13.4134	13.8365	8.94034	14.1017	1.57731	11.6587	1.93662	16.611	11.6587	3.54333
Potri.008G215300.2.v3.0	2806	-	Potri.008G215300.v3.0	Chr08:17419579-17426079	6.6365	7.53226	6.85836	7.42912	5.93639	5.98576	6.65056	8.27312	5.19408	6.83323	6.48414	4.22063	4.22063	8.27312	1.96016	6.50285	1.08027	16.6122	6.50285	2.70107
Potri.014G177500.1.v3.0	1992	-	Potri.014G177500.v3.0	Chr14:14557954-14562861	29.4358	24.4918	23.2352	31.1951	20.3164	23.9534	21.3124	21.8055	19.0664	27.7372	20.6373	20.2643	19.0664	31.1951	1.63613	23.6209	3.9266	16.6234	23.6209	4.56199
Potri.004G237100.1.v3.0	1536	-	Potri.004G237100.v3.0	Chr04:24261414-24264652	33.4129	25.6283	27.7436	35.312	37.3793	30.5493	27.594	27.857	20.2332	30.609	35.647	26.1546	20.2332	37.3793	1.84742	29.8433	4.96669	16.6425	29.8433	4.89934
Potri.002G184300.4.v3.0	1613	+	Potri.002G184300.v3.0	Chr02:14392280-14396263	157.381	112.766	115.404	173.474	126.633	135.188	124.288	126.693	102.31	158.923	136.567	109.254	102.31	173.474	1.69557	131.573	21.9061	16.6494	131.573	7.03972
Potri.012G072600.1.v3.0	1706	+	Potri.012G072600.v3.0	Chr12:9810187-9813291	17.6252	11.6744	11.7479	12.6824	10.3145	12.5322	12.4503	10.1276	12.1795	10.9369	11.4642	10.1361	10.1276	17.6252	1.74031	11.9893	2.00075	16.6879	11.9893	3.58367
Potri.006G006700.1.v3.0	1471	+	Potri.006G006700.v3.0	Chr06:458614-462436	94.7382	65.9933	72.2155	102.395	75.8633	78.6957	88.5008	69.7838	56.5056	88.3334	81.2274	68.8446	56.5056	102.395	1.81212	78.5914	13.1237	16.6987	78.5914	6.2963
Potri.017G070300.1.v3.0	1178	-	Potri.017G070300.v3.0	Chr17:8054307-8060983	27.6282	29.1515	30.9334	36.6623	34.6908	37.4512	27.6816	24.6324	22.1663	34.0818	28.5876	24.488	22.1663	37.4512	1.68956	29.8463	4.98575	16.7048	29.8463	4.89948
Potri.006G004900.1.v3.0	1570	+	Potri.006G004900.v3.0	Chr06:348174-351093	5.72055	5.27113	5.51744	4.51456	6.32255	6.80217	6.28847	4.60317	4.72634	4.2576	4.66744	4.2658	4.2576	6.80217	1.59765	5.24643	0.876855	16.7133	5.24643	2.39134
Potri.004G155000.1.v3.0	2143	+	Potri.004G155000.v3.0	Chr04:17611079-17619268	18.6362	27.5774	25.6736	20.441	26.6749	21.7058	29.3252	25.0377	19.5213	24.4561	29.166	18.5328	18.5328	29.3252	1.58234	23.8957	3.99548	16.7205	23.8957	4.57868
Potri.011G090700.1.v3.0	1480	-	Potri.011G090700.v3.0	Chr11:10902941-10907058	13.1831	13.319	13.4157	16.3216	15.1538	14.4281	17.6568	15.6775	11.9167	20.8209	17.2444	12.8381	11.9167	20.8209	1.7472	15.1646	2.54107	16.7565	15.1646	3.92264
Potri.005G226100.1.v3.0	2698	-	Potri.005G226100.v3.0	Chr05:23634027-23642143	73.7704	63.5748	59.5427	65.4308	72.7916	55.371	67.2635	70.3654	64.5632	94.3861	90.9092	63.4661	55.371	94.3861	1.70461	70.1196	11.7516	16.7594	70.1196	6.13175
Potri.014G036300.2.v3.0	1748	-	Potri.014G036300.v3.0	Chr14:2958336-2960316	9.77509	12.5882	12.585	12.2394	11.3236	13.5331	9.00263	11.4187	11.2181	6.84429	10.7783	12.6479	6.84429	13.5331	1.97728	11.1629	1.87134	16.764	11.1629	3.48063
Potri.011G044400.1.v3.0	1516	+	Potri.011G044400.v3.0	Chr11:3767861-3775483	13.9639	12.4443	12.9809	13.8614	14.5826	13.0899	14.3749	17.308	10.4258	19.4703	14.1903	17.0133	10.4258	19.4703	1.86751	14.4755	2.42773	16.7714	14.4755	3.85554
Potri.010G098200.2.v3.0	2495	+	Potri.010G098200.v3.0	Chr10:12003121-12006978	23.6568	15.692	14.4098	21.9765	22.002	15.4631	17.4042	17.6048	21.5146	21.8781	22.6311	22.057	14.4098	23.6568	1.64172	19.6908	3.30265	16.7725	19.6908	4.29945
Potri.010G255300.1.v3.0	1479	+	Potri.010G255300.v3.0	Chr10:22538622-22540903	19.3523	15.5588	17.0441	19.4215	18.6195	19.4609	14.5132	17.6564	11.8484	19.9053	23.2221	15.9606	11.8484	23.2221	1.95994	17.7136	2.97618	16.8017	17.7136	4.14678
Potri.T158700.1.v3.0	804	-	Potri.T158700.v3.0	scaffold_702:103-4052	6.62024	6.06509	5.1608	6.13013	5.74156	5.41045	7.65201	5.03199	5.09692	4.69103	5.21552	4.13993	4.13993	7.65201	1.84834	5.57964	0.937814	16.8078	5.57964	2.48017
Potri.003G169200.2.v3.0	1882	+	Potri.003G169200.v3.0	Chr03:17921942-17928956	10.2177	16.3289	15.2323	12.8511	11.7438	15.7057	17.6201	10.2064	13.2519	13.8083	13.4606	13.3498	10.2064	17.6201	1.72638	13.648	2.29403	16.8085	13.648	3.77062
Potri.015G121000.1.v3.0	2140	-	Potri.015G121000.v3.0	Chr15:13547456-13554010	29.3069	20.5152	20.2631	23.8432	18.1863	17.3567	19.0427	24.0822	20.3972	19.637	26.7641	25.001	17.3567	29.3069	1.68851	22.033	3.7055	16.818	22.033	4.46159
Potri.009G022900.1.v3.0	2314	+	Potri.009G022900.v3.0	Chr09:3463688-3469280	12.885	12.2933	10.6094	10.3637	10.7163	10.0763	17.6647	12.7504	11.141	13.45	12.6804	11.7225	10.0763	17.6647	1.75309	12.1961	2.05382	16.84	12.1961	3.60835
Potri.009G027900.2.v3.0	1136	-	Potri.009G027900.v3.0	Chr09:3873124-3876865	45.9122	44.6127	37.5032	43.2465	33.1278	35.4926	46.8215	38.8879	30.2621	33.4642	31.5038	29.26	29.26	46.8215	1.60019	37.5079	6.3164	16.8402	37.5079	5.22912
Potri.011G068600.6.v3.0	1960	+	Potri.011G068600.v3.0	Chr11:6419965-6424707	9.22107	10.7432	11.5898	7.59703	9.00002	7.13045	6.89126	8.25843	8.92645	9.52905	9.90204	7.16851	6.89126	11.5898	1.68181	8.82978	1.48815	16.8538	8.82978	3.14238
Potri.013G112500.3.v3.0	2051	-	Potri.013G112500.v3.0	Chr13:12601120-12607006	14.0149	17.8125	15.7758	11.3172	15.7627	9.17823	15.0759	17.9539	14.6846	14.0796	14.6242	13.8349	9.17823	17.9539	1.95614	14.5095	2.44596	16.8576	14.5095	3.85893
Potri.001G230500.2.v3.0	1902	-	Potri.001G230500.v3.0	Chr01:24229840-24236294	19.3045	29.9286	22.7862	26.8059	26.5349	31.756	21.4518	26.3079	20.5162	29.8818	32.6751	26.9896	19.3045	32.6751	1.69262	26.2449	4.42511	16.8608	26.2449	4.71396
Potri.015G038600.1.v3.0	2397	+	Potri.015G038600.v3.0	Chr15:3432190-3440797	15.9406	22.3992	22.548	21.2461	30.4429	24.5916	24.9094	21.0531	21.2217	27.0049	29.3862	26.1486	15.9406	30.4429	1.90977	23.9077	4.03231	16.8662	23.9077	4.5794
Potri.019G077000.1.v3.0	1749	+	Potri.019G077000.v3.0	Chr19:11100107-11103953	51.6366	43.9587	39.431	49.7495	48.1344	42.1505	45.0381	42.8664	33.3843	49.1685	47.7325	26.5444	26.5444	51.6366	1.94529	43.3162	7.30849	16.8724	43.3162	5.43684
Potri.015G055300.3.v3.0	1599	-	Potri.015G055300.v3.0	Chr15:7523699-7529824	41.9492	33.8378	32.2366	41.9149	47.8874	43.5757	46.9188	41.4492	38.1914	49.9788	39.5877	26.6389	26.6389	49.9788	1.87616	40.3472	6.8142	16.8889	40.3472	5.3344
Potri.001G058700.1.v3.0	1456	-	Potri.001G058700.v3.0	Chr01:4493773-4500515	10.1814	8.64672	10.6036	10.2297	9.88915	11.1445	11.316	7.40446	6.39823	9.31395	9.68043	7.35987	6.39823	11.316	1.76861	9.34733	1.58046	16.9081	9.34733	3.22455
Potri.001G231800.1.v3.0	2524	-	Potri.001G231800.v3.0	Chr01:24359291-24364055	5.76736	5.06553	5.40845	5.12409	6.63507	7.57304	5.13529	5.60161	4.98469	7.58642	7.32212	6.77983	4.98469	7.58642	1.52194	6.08196	1.0292	16.9222	6.08196	2.60454
Potri.007G019100.1.v3.0	1216	-	Potri.007G019100.v3.0	Chr07:1459941-1462752	5.53177	8.86051	6.30646	8.33209	8.60025	9.4339	8.72149	6.08277	7.90897	7.57222	7.4517	6.18038	5.53177	9.4339	1.7054	7.58188	1.28377	16.9321	7.58188	2.92255
Potri.011G047600.1.v3.0	2117	-	Potri.011G047600.v3.0	Chr11:4071035-4077856	8.5486	9.57211	13.5341	9.89521	12.3115	9.68305	15.0228	10.6504	11.7859	13.6143	12.7663	11.588	8.5486	15.0228	1.75734	11.581	1.96137	16.9361	11.581	3.53369
Potri.001G109500.1.v3.0	2329	-	Potri.001G109500.v3.0	Chr01:8701837-8706336	17.1597	14.5926	14.7512	13.8777	14.1574	16.0219	20.1928	21.7249	17.1507	20.151	19.5929	21.8162	13.8777	21.8162	1.57203	17.5991	2.98094	16.9381	17.5991	4.13743
Potri.008G178700.2.v3.0	2034	+	Potri.008G178700.v3.0	Chr08:12209695-12214295	27.5234	42.4383	37.9043	35.1554	34.9554	35.8434	38.3737	28.336	30.7302	33.923	34.0768	21.2899	21.2899	42.4383	1.99335	33.3792	5.66388	16.9683	33.3792	5.06088
Potri.009G052000.1.v3.0	1289	+	Potri.009G052000.v3.0	Chr09:5662550-5668672	64.5126	71.9817	63.7456	71.4612	62.6684	82.9624	80.7577	56.7481	48.4234	63.5486	47.6008	61.5319	47.6008	82.9624	1.74288	64.6619	10.9837	16.9864	64.6619	6.01484
Potri.003G144400.1.v3.0	2859	-	Potri.003G144400.v3.0	Chr03:16066642-16071129	13.5485	14.8126	17.2049	15.6298	16.3159	11.7002	16.8531	22.1297	14.8053	17.1995	16.676	20.3386	11.7002	22.1297	1.8914	16.4345	2.7925	16.9917	16.4345	4.03866
Potri.017G102700.1.v3.0	1000	+	Potri.017G102700.v3.0	Chr17:11935479-11941100	0.00106889	0.000478819	0.00108239	0.00109288	0.00108222	0.00108784	0.00110053	0.00109019	0.00106561	0.00110981	0.00109995	0.00108374	0.000478819	0.00110981	2.31781	0.00103691	0.000176204	16.9933	0.00103691	-9.9135
Potri.002G097200.3.v3.0	1905	+	Potri.002G097200.v3.0	Chr02:7009906-7014474	13.9724	19.2141	21.1718	19.4182	18.7669	15.4931	21.7952	24.8867	14.2423	17.3972	20.8036	19.6722	13.9724	24.8867	1.78113	18.9028	3.21685	17.0178	18.9028	4.24053
Potri.002G150700.1.v3.0	2128	+	Potri.002G150700.v3.0	Chr02:11354483-11360891	40.102	38.2285	39.2668	47.123	52.6536	42.7567	45.3537	44.3338	35.9779	44.6084	62.7906	37.1498	35.9779	62.7906	1.74525	44.1954	7.52761	17.0326	44.1954	5.46582
Potri.013G127300.1.v3.0	1730	+	Potri.013G127300.v3.0	Chr13:13997478-14003288	90.7905	62.8456	72.6689	80.7506	80.8673	84.5464	102.93	73.7723	70.5834	107.993	68.486	73.7383	62.8456	107.993	1.71839	80.831	13.7734	17.0398	80.831	6.33684
Potri.007G102000.1.v3.0	2858	-	Potri.007G102000.v3.0	Chr07:12699495-12703734	8.3173	9.22091	7.95105	8.02918	8.57821	7.57326	10.0876	12.0452	10.8163	10.1327	12.4004	11.0448	7.57326	12.4004	1.63739	9.68308	1.65018	17.0419	9.68308	3.27547
Potri.006G026900.1.v3.0	1258	-	Potri.006G026900.v3.0	Chr06:1809846-1814178	16.3404	19.3836	17.8927	15.1906	17.1436	18.8987	14.9168	15.1637	11.2931	13.6777	11.0255	16.1228	11.0255	19.3836	1.75807	15.5874	2.65692	17.0452	15.5874	3.96231
Potri.007G069300.1.v3.0	1594	+	Potri.007G069300.v3.0	Chr07:9042435-9052698	49.6962	35.7792	35.0399	55.2921	43.387	43.9009	47.7271	47.9112	32.8672	52.8187	45.9026	56.2561	32.8672	56.2561	1.71162	45.5482	7.77043	17.0598	45.5482	5.50932
Potri.006G118400.1.v3.0	2376	-	Potri.006G118400.v3.0	Chr06:9336398-9341032	91.4005	91.3454	62.8279	101.215	78.0558	85.5032	64.2985	76.3501	86.833	103.99	98.9454	66.9486	62.8279	103.99	1.65516	83.9761	14.3316	17.0662	83.9761	6.39191
Potri.001G051700.1.v3.0	2374	-	Potri.001G051700.v3.0	Chr01:3921938-3927505	12.6936	14.6477	16.5631	11.8878	17.1994	16.7989	12.8394	12.0681	10.4738	12.1221	16.8971	12.7535	10.4738	17.1994	1.64214	13.912	2.37642	17.0817	13.912	3.79826
Potri.016G123900.2.v3.0	2111	+	Potri.016G123900.v3.0	Chr16:12766908-12770610	20.532	15.1133	18.1147	20.8825	26.9974	18.3244	18.8166	18.1698	17.7266	16.9956	25.0993	19.3922	15.1133	26.9974	1.78633	19.6804	3.36234	17.0847	19.6804	4.29869
Potri.007G006300.1.v3.0	1263	-	Potri.007G006300.v3.0	Chr07:445131-448413	11.6929	10.3122	9.14616	8.77021	13.8542	8.97653	13.1107	8.50914	9.29422	11.615	10.429	9.24185	8.50914	13.8542	1.62816	10.4127	1.77937	17.0885	10.4127	3.38027
Potri.010G254500.1.v3.0	1583	-	Potri.010G254500.v3.0	Chr10:22496645-22501584	28.3698	34.9245	34.8068	28.9075	27.5792	27.9756	31.7928	24.6862	19.6681	27.1179	31.2239	20.6945	19.6681	34.9245	1.77569	28.1456	4.80997	17.0896	28.1456	4.81484
Potri.017G070100.1.v3.0	2654	-	Potri.017G070100.v3.0	Chr17:8031199-8036522	6.43075	5.37876	4.97263	6.09519	7.04648	5.42212	5.0514	5.34274	7.39612	6.8208	8.18477	5.33711	4.97263	8.18477	1.64596	6.12324	1.04665	17.093	6.12324	2.6143
Potri.003G038700.2.v3.0	2517	-	Potri.003G038700.v3.0	Chr03:5116738-5120589	102.583	74.7687	76.9174	89.6339	87.9944	68.7627	108.765	105.846	98.578	125.431	105.167	98.0597	68.7627	125.431	1.82411	95.2089	16.2878	17.1074	95.2089	6.57302
Potri.018G074100.2.v3.0	1563	+	Potri.018G074100.v3.0	Chr18:9701091-9709774	8.88164	10.7111	12.8954	8.1009	11.2837	11.7859	12.2032	8.54727	8.54946	8.00568	9.13447	10.2574	8.00568	12.8954	1.61078	10.0297	1.71714	17.1206	10.0297	3.3262
Potri.005G171700.2.v3.0	1686	-	Potri.005G171700.v3.0	Chr05:18628251-18634381	24.1812	20.817	27.7498	22.3172	25.7743	23.0414	14.2485	20.0981	21.8913	22.6764	28.3657	19.1604	14.2485	28.3657	1.99078	22.5268	3.86212	17.1446	22.5268	4.49357
Potri.004G112200.1.v3.0	2262	+	Potri.004G112200.v3.0	Chr04:10161531-10164827	25.8956	36.6869	31.1404	21.7113	34.7682	31.9287	32.5616	24.4	31.8307	33.7625	31.9473	41.4516	21.7113	41.4516	1.90922	31.5071	5.40307	17.1488	31.5071	4.9776
Potri.012G068900.3.v3.0	1760	+	Potri.012G068900.v3.0	Chr12:9154857-9157939	7.62159	8.41939	11.4235	10.9244	10.2532	10.8961	7.65129	9.55743	6.86004	10.3483	11.3095	11.5117	6.86004	11.5117	1.67808	9.73137	1.67142	17.1756	9.73137	3.28264
Potri.005G168800.1.v3.0	1742	-	Potri.005G168800.v3.0	Chr05:17986532-17991422	31.403	39.1371	35.1136	39.3306	37.9582	34.9743	46.951	37.826	36.2864	57.8155	42.4657	40.4717	31.403	57.8155	1.84108	39.9778	6.86842	17.1806	39.9778	5.32113
Potri.006G279600.3.v3.0	1966	-	Potri.006G279600.v3.0	Chr06:27777073-27782692	19.2717	16.8472	20.2463	20.4913	16.5438	14.9745	21.7208	19.0218	19.1144	21.9697	28.1959	18.0166	14.9745	28.1959	1.88293	19.7012	3.39238	17.2192	19.7012	4.30021
Potri.001G149600.2.v3.0	1906	-	Potri.001G149600.v3.0	Chr01:12329640-12332726	19.447	16.3849	17.0806	22.0573	15.837	13.2944	16.3952	14.3324	13.188	19.5663	20.3032	14.4502	13.188	22.0573	1.67253	16.8614	2.90476	17.2273	16.8614	4.07565
Potri.001G072100.1.v3.0	1495	-	Potri.001G072100.v3.0	Chr01:5727770-5732489	11.1842	8.83987	7.76983	10.5832	8.63438	9.2859	11.4765	10.6869	8.78793	10.9057	13.0457	7.28357	7.28357	13.0457	1.79111	9.87364	1.70139	17.2316	9.87364	3.30358
Potri.004G039000.1.v3.0	2193	-	Potri.004G039000.v3.0	Chr04:2957304-2964593	28.7985	31.7949	35.2951	24.2369	30.0438	31.6677	35.3642	27.9538	22.179	31.468	19.981	34.6629	19.981	35.3642	1.76989	29.4538	5.07693	17.2369	29.4538	4.88038
Potri.008G043000.1.v3.0	2208	+	Potri.008G043000.v3.0	Chr08:2454283-2459939	15.1106	20.2458	23.3116	19.1564	21.4651	26.1848	18.8162	15.4027	18.1939	21.9025	25.4998	18.876	15.1106	26.1848	1.73288	20.3471	3.51007	17.251	20.3471	4.34675
Potri.001G031700.1.v3.0	2368	+	Potri.001G031700.v3.0	Chr01:2324585-2335177	15.7712	25.7006	25.0284	17.2453	16.9775	25.0431	26.2864	21.7424	25.0765	24.9173	20.9556	25.6746	15.7712	26.2864	1.66673	22.5349	3.88858	17.2558	22.5349	4.49409
Potri.008G194900.1.v3.0	1286	-	Potri.008G194900.v3.0	Chr08:13595673-13600100	75.0413	69.3382	52.2499	83.5719	76.6221	88.5305	80.1299	70.4938	58.2326	97.0423	88.0084	66.232	52.2499	97.0423	1.85727	75.4577	13.0245	17.2607	75.4577	6.2376
Potri.013G004700.3.v3.0	1699	-	Potri.013G004700.v3.0	Chr13:312587-317124	37.8165	38.9424	46.0928	27.769	31.2369	35.5846	34.8876	42.6031	43.2506	31.1421	43.2885	49.5925	27.769	49.5925	1.78589	38.5172	6.6557	17.2798	38.5172	5.26743
Potri.006G025600.1.v3.0	2347	+	Potri.006G025600.v3.0	Chr06:1752996-1758114	82.9718	76.9015	76.3528	90.6427	97.9204	68.8737	100.24	102.452	92.6688	114.349	124.686	90.6	68.8737	124.686	1.81036	93.2216	16.1119	17.2834	93.2216	6.54259
Potri.004G232900.1.v3.0	1425	-	Potri.004G232900.v3.0	Chr04:23935449-23938309	3.97047	6.40478	4.81976	5.43791	5.57597	6.65757	3.7089	5.19645	4.57436	5.56492	5.64449	4.53298	3.7089	6.65757	1.79503	5.17405	0.895071	17.2992	5.17405	2.37129
Potri.003G075000.1.v3.0	1665	+	Potri.003G075000.v3.0	Chr03:10357250-10363336	12.9098	14.3809	18.1701	12.9286	14.813	16.201	21.0203	13.1257	11.6193	16.5858	14.2679	14.8031	11.6193	21.0203	1.80908	15.0688	2.60748	17.3039	15.0688	3.91349
Potri.006G039700.1.v3.0	2145	+	Potri.006G039700.v3.0	Chr06:2820011-2825623	4.22357	5.25894	6.62055	5.23968	5.95113	5.00942	4.86924	5.3631	5.5574	3.08171	5.59332	5.93716	3.08171	6.62055	2.14834	5.22544	0.905447	17.3277	5.22544	2.38555
Potri.009G009900.1.v3.0	2984	+	Potri.009G009900.v3.0	Chr09:1802569-1808688	12.968	9.66497	10.4012	10.4733	11.3557	6.57699	13.569	13.1164	12.4062	12.3868	11.892	13.2375	6.57699	13.569	2.0631	11.504	1.99349	17.3287	11.504	3.52406
Potri.006G148600.5.v3.0	1771	+	Potri.006G148600.v3.0	Chr06:12776354-12780771	66.6219	57.8271	64.0724	68.7465	58.0629	57.8793	89.4676	61.4709	55.36	81.5657	85.4999	62.2795	55.36	89.4676	1.61611	67.4045	11.6952	17.3507	67.4045	6.07477
Potri.T147900.2.v3.0	775	+	Potri.T147900.v3.0	scaffold_480:26310-29375	164.266	188.744	182.778	169.02	174.508	274.474	188.49	204.619	148.24	175.382	198.944	160.636	148.24	274.474	1.85155	185.842	32.2495	17.3532	185.842	7.53793
Potri.017G123900.1.v3.0	1792	-	Potri.017G123900.v3.0	Chr17:13616979-13623505	6.3142	8.64599	8.75597	8.55251	7.08111	9.24925	8.27091	6.37687	4.72718	7.24275	7.20295	7.11656	4.72718	9.24925	1.95661	7.46135	1.29572	17.3657	7.46135	2.89944
Potri.T145100.1.v3.0	1336	+	Potri.T145100.v3.0	scaffold_422:5997-8482	8.56299	13.3596	12.3786	11.977	13.4531	13.8367	11.0497	8.44487	8.57206	10.7139	11.301	10.233	8.44487	13.8367	1.63847	11.1569	1.93808	17.3712	11.1569	3.47986
Potri.015G004600.3.v3.0	1323	+	Potri.015G004600.v3.0	Chr15:301951-306693	26.8162	18.8007	25.829	25.4339	19.9412	20.4912	26.4282	19.4298	20.2087	31.3932	28.0517	21.5284	18.8007	31.3932	1.66979	23.696	4.1163	17.3713	23.696	4.56657
Potri.002G146200.1.v3.0	1868	+	Potri.002G146200.v3.0	Chr02:10885166-10888052	12.1827	10.6816	9.45265	13.2443	10.9402	15.7034	12.5103	13.0033	9.14001	13.4918	15.5885	10.9087	9.14001	15.7034	1.71809	12.2373	2.12585	17.3719	12.2373	3.61321
Potri.006G139300.1.v3.0	1604	-	Potri.006G139300.v3.0	Chr06:11648932-11653687	96.0002	99.697	106.555	96.9463	100.875	112.305	118.44	79.0468	76.2797	91.4545	81.1411	62.1545	62.1545	118.44	1.90557	93.4079	16.2419	17.3881	93.4079	6.54547
Potri.018G068200.2.v3.0	1950	+	Potri.018G068200.v3.0	Chr18:8703536-8711104	76.2801	50.3553	52.5247	77.7336	62.4492	49.9677	55.4841	66.0349	55.9941	78.6616	67.5754	53.8508	49.9677	78.6616	1.57425	62.2426	10.8336	17.4054	62.2426	5.95983
Potri.001G367400.2.v3.0	2541	+	Potri.001G367400.v3.0	Chr01:38008594-38017822	95.1806	106.114	124.042	82.383	122.295	136.511	126.16	101.34	101.217	100.954	108.721	152.995	82.383	152.995	1.85712	113.159	19.7119	17.4196	113.159	6.82221
Potri.009G040700.2.v3.0	2012	+	Potri.009G040700.v3.0	Chr09:4804577-4811454	21.7607	21.725	22.4589	24.4887	22.7377	17.7464	18.2932	17.1842	15.3934	27.486	25.6554	19.0294	15.3934	27.486	1.78557	21.1633	3.68825	17.4276	21.1633	4.40349
Potri.006G276900.2.v3.0	1878	+	Potri.006G276900.v3.0	Chr06:27641813-27647737	20.9946	41.3473	39.6284	33.7208	44.2316	36.3586	39.4309	33.7013	33.1088	40.4158	33.4162	30.237	20.9946	44.2316	2.10681	35.5493	6.19653	17.4308	35.5493	5.15175
Potri.019G131400.3.v3.0	1502	-	Potri.019G131400.v3.0	Chr19:15706341-15710178	52.0527	37.1688	44.2367	37.3408	23.6089	45.2384	46.3753	45.8852	37.7691	37.9916	43.9768	40.5129	23.6089	52.0527	2.20479	41.0131	7.15075	17.4353	41.0131	5.35801
Potri.009G115800.2.v3.0	1859	-	Potri.009G115800.v3.0	Chr09:9785183-9789331	60.2471	52.5244	68.3674	51.9932	58.7791	55.0201	44.808	42.6375	40.4089	42.2858	43.6106	44.8407	40.4089	68.3674	1.69189	50.4602	8.80365	17.4467	50.4602	5.65707
Potri.003G119500.1.v3.0	2007	+	Potri.003G119500.v3.0	Chr03:14213656-14218221	4.24678	5.39392	5.71279	4.79596	4.1632	2.84853	4.62492	4.88955	4.02479	4.6343	5.0294	3.58897	2.84853	5.71279	2.00552	4.49609	0.785304	17.4664	4.49609	2.16867
Potri.005G100200.3.v3.0	2446	+	Potri.005G100200.v3.0	Chr05:7654920-7659816	99.994	62.08	64.3318	74.5026	71.899	49.4737	84.6917	76.098	77.6993	85.7327	86.9427	81.8444	49.4737	99.994	2.02115	76.2742	13.3297	17.4761	76.2742	6.25312
Potri.015G013600.1.v3.0	2497	+	Potri.015G013600.v3.0	Chr15:891615-895340	10.588	9.86255	8.5558	14.0437	7.93512	10.3312	9.60553	11.5137	9.16052	8.33067	8.44003	8.91142	7.93512	14.0437	1.76982	9.77319	1.70866	17.4832	9.77319	3.28883
Potri.004G143900.1.v3.0	1214	+	Potri.004G143900.v3.0	Chr04:16749403-16752724	25.3928	18.6001	20.7555	30.7045	18.8826	23.6793	19.2084	19.7948	16.5997	22.3272	21.6598	20.1256	16.5997	30.7045	1.8497	21.4775	3.75627	17.4893	21.4775	4.42476
Potri.001G030900.1.v3.0	1861	+	Potri.001G030900.v3.0	Chr01:2278793-2286830	81.052	76.7043	71.8089	103.369	83.4353	65.744	101.058	81.4344	68.1678	97.2476	70.014	61.5899	61.5899	103.369	1.67834	80.1354	14.0182	17.4932	80.1354	6.32437
Potri.002G245300.1.v3.0	1812	-	Potri.002G245300.v3.0	Chr02:23675766-23680588	8.51564	8.21956	6.64599	8.50565	8.78295	8.65848	11.1166	7.55742	6.08488	10.8562	8.5243	7.41681	6.08488	11.1166	1.82692	8.40704	1.47128	17.5005	8.40704	3.0716
Potri.002G097600.1.v3.0	1888	-	Potri.002G097600.v3.0	Chr02:7028656-7031536	25.6775	17.3378	19.8498	26.2316	18.0142	24.628	22.124	19.3562	14.5196	20.7834	20.5586	17.4673	14.5196	26.2316	1.80663	20.5457	3.59629	17.5039	20.5457	4.36076
Potri.012G120000.1.v3.0	2740	+	Potri.012G120000.v3.0	Chr12:13982542-13987971	16.001	17.8304	15.7125	13.6539	15.5499	13.9928	21.0373	17.8488	17.2188	24.1211	20.8805	19.0694	13.6539	24.1211	1.76661	17.743	3.1069	17.5106	17.743	4.14918
Potri.004G043200.5.v3.0	2517	-	Potri.004G043200.v3.0	Chr04:3269931-3279359	24.9266	19.0307	13.5562	21.9998	20.3082	17.9874	17.9802	16.1227	15.9466	14.5518	19.6978	17.0808	13.5562	24.9266	1.83876	18.2657	3.19979	17.518	18.2657	4.19107
Potri.002G051800.1.v3.0	2179	+	Potri.002G051800.v3.0	Chr02:3419531-3426010	9.3944	7.95369	10.5281	5.61546	11.2663	10.5292	10.3051	11.0992	8.86127	9.31744	7.67844	9.22286	5.61546	11.2663	2.0063	9.31429	1.63362	17.5389	9.31429	3.21945
Potri.015G130600.1.v3.0	1290	-	Potri.015G130600.v3.0	Chr15:14165922-14168780	23.2918	27.2496	34.714	24.2698	26.1824	32.6759	26.1409	24.9632	16.7667	25.9768	22.8264	26.5111	16.7667	34.714	2.07041	25.9641	4.5636	17.5766	25.9641	4.69844
Potri.006G023900.1.v3.0	1733	+	Potri.006G023900.v3.0	Chr06:1679273-1684819	15.7231	16.8568	15.3002	16.5821	10.4409	14.0524	19.1878	12.0087	11.9157	15.6889	16.3126	12.11	10.4409	19.1878	1.83775	14.6816	2.5863	17.6159	14.6816	3.87594
Potri.006G249700.2.v3.0	2718	+	Potri.006G249700.v3.0	Chr06:25610004-25616347	8.41384	6.13923	9.4359	5.85037	8.39364	6.85661	7.89986	8.4635	5.96983	7.74171	10.2261	7.65963	5.85037	10.2261	1.74794	7.75418	1.36642	17.6217	7.75418	2.95498
Potri.015G062700.2.v3.0	1415	+	Potri.015G062700.v3.0	Chr15:8598015-8601839	27.9331	40.2268	34.2544	35.6366	36.54	47.4005	41.9578	30.5997	25.3972	38.9319	30.8137	34.3187	25.3972	47.4005	1.86637	35.3342	6.2265	17.6217	35.3342	5.14299
Potri.004G036100.2.v3.0	1487	-	Potri.004G036100.v3.0	Chr04:2689712-2693021	38.884	37.8778	38.8112	51.4526	36.1343	46.9786	39.5865	32.8657	28.5596	52.9032	42.0636	38.1851	28.5596	52.9032	1.85238	40.3585	7.11224	17.6226	40.3585	5.3348
Potri.010G244800.2.v3.0	2876	-	Potri.010G244800.v3.0	Chr10:21987170-21991958	21.0449	18.2215	17.8943	17.5183	18.9641	14.3654	19.2659	21.7743	18.3003	20.4673	28.9178	20.3203	14.3654	28.9178	2.01302	19.7545	3.48204	17.6265	19.7545	4.30411
Potri.013G009100.1.v3.0	1226	-	Potri.013G009100.v3.0	Chr13:596075-598519	12.4305	8.5862	8.72935	13.6284	10.5015	12.1204	9.83283	8.98893	8.17332	10.6733	8.65922	8.97678	8.17332	13.6284	1.66743	10.1084	1.78319	17.6407	10.1084	3.33748
Potri.008G189500.1.v3.0	1660	+	Potri.008G189500.v3.0	Chr08:13132748-13137915	7.3292	7.27641	6.005	5.47705	4.88722	6.6837	9.54892	7.77409	6.40898	6.7841	7.98761	7.18244	4.88722	9.54892	1.95386	6.94539	1.2256	17.6462	6.94539	2.79606
Potri.006G219400.1.v3.0	1796	+	Potri.006G219400.v3.0	Chr06:23178510-23183039	5.37581	5.74864	5.38504	4.82062	4.94076	4.85633	6.14442	7.65786	6.45079	7.94431	5.25397	6.31521	4.82062	7.94431	1.64799	5.90781	1.04267	17.649	5.90781	2.56262
Potri.014G147100.1.v3.0	1612	+	Potri.014G147100.v3.0	Chr14:11246968-11252585	39.0399	35.8473	36.6783	46.1805	36.095	44.4401	38.8837	33.0677	25.5499	48.2372	43.1122	29.776	25.5499	48.2372	1.88796	38.0757	6.72918	17.6732	38.0757	5.2508
Potri.016G066100.2.v3.0	1662	+	Potri.016G066100.v3.0	Chr16:4663719-4669374	11.6798	14.8202	12.1753	14.8416	15.8426	15.9647	15.9194	15.2105	8.94266	17.2172	17.3923	12.388	8.94266	17.3923	1.94487	14.3662	2.5392	17.6748	14.3662	3.84461
Potri.008G051700.2.v3.0	1198	-	Potri.008G051700.v3.0	Chr08:3058448-3063691	239.1	195.466	176.009	290.242	209.509	226.395	217.375	166.966	160.536	239.367	223.505	179.823	160.536	290.242	1.80796	210.358	37.2073	17.6876	210.358	7.7167
Potri.008G132100.1.v3.0	2429	+	Potri.008G132100.v3.0	Chr08:8715475-8722554	38.6447	32.4196	29.9924	38.3612	29.3159	22.7217	39.7574	37.5677	31.3666	40.7586	44.8241	32.1826	22.7217	44.8241	1.97274	34.826	6.17221	17.723	34.826	5.12209
Potri.003G114000.10.v3.0	1586	+	Potri.003G114000.v3.0	Chr03:13748189-13752100	144.793	141.613	170.117	159.941	94.8557	185.889	185.436	135.148	126.281	126.198	146.565	144.45	94.8557	185.889	1.9597	146.774	26.0297	17.7346	146.774	7.19745
Potri.004G075600.1.v3.0	2237	-	Potri.004G075600.v3.0	Chr04:6300120-6308679	15.6007	14.2737	16.2806	16.1323	15.9344	16.2012	17.6524	16.0431	13.7886	19.9794	23.4042	22.5772	13.7886	23.4042	1.69736	17.3223	3.07243	17.7368	17.3223	4.11456
Potri.012G062500.1.v3.0	1607	-	Potri.012G062500.v3.0	Chr12:7043248-7047036	5.65683	4.21327	4.99295	3.97329	4.37519	4.38158	5.05214	3.78547	3.31595	4.85328	3.39157	3.31898	3.31595	5.65683	1.70595	4.27587	0.758787	17.7458	4.27587	2.09622
Potri.006G252500.1.v3.0	2090	-	Potri.006G252500.v3.0	Chr06:25796056-25798145	49.8258	57.1766	51.6615	59.3171	63.6082	47.5978	61.4362	43.5653	36.6635	51.7429	52.9781	35.3242	35.3242	63.6082	1.8007	50.9081	9.04283	17.7631	50.9081	5.66982
Potri.014G028100.1.v3.0	3180	+	Potri.014G028100.v3.0	Chr14:2402611-2406970	20.5301	21.0702	20.0964	18.1951	22.9902	13.0886	20.7211	21.7847	23.2333	25.2813	28.7617	20.5632	13.0886	28.7617	2.19746	21.3597	3.79418	17.7633	21.3597	4.41682
Potri.006G106000.1.v3.0	3216	-	Potri.006G106000.v3.0	Chr06:8195653-8204773	9.28254	9.0017	9.45576	7.48827	11.9915	8.85446	7.37769	9.8898	6.11527	8.43439	11.1247	9.68867	6.11527	11.9915	1.96091	9.05873	1.6112	17.7861	9.05873	3.17931
Potri.001G300300.1.v3.0	1174	+	Potri.001G300300.v3.0	Chr01:30455209-30457195	24.8565	26.0104	24.8863	29.5866	23.1486	30.9632	24.9857	17.3262	18.8989	17.903	25.3322	22.5577	17.3262	30.9632	1.78707	23.8713	4.24632	17.7884	23.8713	4.5772
Potri.001G109200.1.v3.0	1714	-	Potri.001G109200.v3.0	Chr01:8682484-8688191	14.5606	19.2524	18.5277	18.6997	17.7118	16.3708	17.6448	19.055	14.2258	22.7534	22.632	12.14	12.14	22.7534	1.87425	17.7978	3.16639	17.7909	17.7978	4.15363
Potri.016G070700.1.v3.0	1967	-	Potri.016G070700.v3.0	Chr16:5204715-5208047	9.11431	7.53511	4.40914	8.62293	7.08749	6.81043	8.23589	6.79077	9.28391	8.52229	7.55444	9.0277	4.40914	9.28391	2.10561	7.74953	1.37936	17.7992	7.74953	2.95411
Potri.017G085600.1.v3.0	1474	-	Potri.017G085600.v3.0	Chr17:10303917-10305390	19.1737	14.1345	17.1679	17.4805	13.6512	11.8146	15.8969	16.2942	17.5621	16.2453	21.4022	11.7625	11.7625	21.4022	1.81953	16.0488	2.85803	17.8084	16.0488	4.00439
Potri.019G073000.1.v3.0	1654	+	Potri.019G073000.v3.0	Chr19:10671714-10677127	7.43982	6.06834	6.97222	9.79799	8.10171	11.0564	6.41179	7.27138	8.02754	8.20786	8.72507	9.37912	6.06834	11.0564	1.82198	8.1216	1.44706	17.8174	8.1216	3.02176
Potri.011G090100.1.v3.0	2504	+	Potri.011G090100.v3.0	Chr11:10846951-10850923	27.492	21.0243	20.3304	26.8763	21.1928	15.1311	22.8249	25.6062	22.7094	30.3266	26.6654	20.3332	15.1311	30.3266	2.00426	23.376	4.1654	17.8191	23.376	4.54696
Potri.009G150100.1.v3.0	1855	-	Potri.009G150100.v3.0	Chr09:11820271-11824546	10.9122	13.323	12.3858	13.2843	10.1619	8.97305	11.8871	8.61499	7.44729	11.4409	8.98566	10.3592	7.44729	13.323	1.78897	10.6479	1.89798	17.8249	10.6479	3.4125
Potri.007G037800.2.v3.0	1169	-	Potri.007G037800.v3.0	Chr07:2955182-2959873	9.75019	7.83246	8.79732	13.4123	7.62741	10.5601	9.78276	9.74287	10.012	8.13632	9.73627	7.18583	7.18583	13.4123	1.86649	9.38132	1.67268	17.8299	9.38132	3.22979
Potri.005G093900.2.v3.0	1584	+	Potri.005G093900.v3.0	Chr05:7024373-7029304	96.9968	78.1632	80.2616	113.896	99.7413	78.3969	115.511	108.672	90.1254	136.038	117.523	95.6569	78.1632	136.038	1.74044	100.915	17.9981	17.8349	100.915	6.657
Potri.004G161300.1.v3.0	1614	-	Potri.004G161300.v3.0	Chr04:18183092-18187124	25.684	18.3759	20.9221	20.937	17.088	19.9661	21.7123	18.9098	11.8967	16.1132	17.7773	21.281	11.8967	25.684	2.15892	19.222	3.42932	17.8407	19.222	4.26468
Potri.006G217100.1.v3.0	1770	-	Potri.006G217100.v3.0	Chr06:22982499-22988133	14.3199	10.1264	10.8914	11.6841	10.759	13.4425	8.13859	10.2282	7.87313	12.4125	11.3332	9.36399	7.87313	14.3199	1.81883	10.8811	1.94147	17.8426	10.8811	3.44375
Potri.005G126000.2.v3.0	1728	-	Potri.005G126000.v3.0	Chr05:9856358-9862272	7.0783	8.37634	8.65016	9.38804	6.45975	6.27052	10.3668	8.5288	7.59876	7.60445	10.6085	10.3645	6.27052	10.6085	1.69181	8.44124	1.5064	17.8457	8.44124	3.07746
Potri.014G042200.1.v3.0	1973	+	Potri.014G042200.v3.0	Chr14:3420633-3425010	10.8708	7.91342	11.0214	9.33917	7.81046	8.08865	11.7989	9.78154	9.68987	13.2801	12.8249	10.2557	7.81046	13.2801	1.7003	10.2229	1.82477	17.8498	10.2229	3.35373
Potri.002G205600.1.v3.0	1710	+	Potri.002G205600.v3.0	Chr02:16882188-16886849	19.0406	11.7987	10.5824	16.4559	15.5961	12.926	12.6468	12.1009	13.0974	17.0988	16.4298	14.3081	10.5824	19.0406	1.79927	14.3401	2.56074	17.8572	14.3401	3.84199
Potri.009G070600.1.v3.0	1447	-	Potri.009G070600.v3.0	Chr09:6946772-6950830	22.3561	32.3791	27.478	30.7289	31.9359	36.7458	22.5293	26.1165	20.6564	24.2068	26.9643	24.3011	20.6564	36.7458	1.77891	27.1998	4.85793	17.8601	27.1998	4.76553
Potri.004G121500.1.v3.0	2023	+	Potri.004G121500.v3.0	Chr04:11503605-11506184	9.0124	11.9614	13.4584	9.08995	11.1385	9.51113	12.249	11.8989	10.111	14.5687	12.8558	8.17566	8.17566	14.5687	1.78196	11.1692	1.99486	17.8603	11.1692	3.48146
Potri.016G046600.1.v3.0	1454	-	Potri.016G046600.v3.0	Chr16:2934205-2938021	19.9818	14.0266	11.2336	15.5083	14.8209	16.5289	14.8374	12.1178	14.3166	19.8365	15.1139	12.7025	11.2336	19.9818	1.77875	15.0854	2.69639	17.8742	15.0854	3.91508
Potri.006G118800.1.v3.0	2194	-	Potri.006G118800.v3.0	Chr06:9388710-9394218	3.90585	4.89563	6.45341	4.06017	5.44511	4.02274	5.4678	4.5737	3.64489	3.99229	4.66861	4.2649	3.64489	6.45341	1.77054	4.61626	0.825303	17.8782	4.61626	2.20672
Potri.003G104900.1.v3.0	2039	+	Potri.003G104900.v3.0	Chr03:12949183-12953515	30.6812	23.2955	26.5634	31.4866	22.8255	20.7514	36.9648	23.6497	25.7567	32.752	32.5318	31.163	20.7514	36.9648	1.78132	28.2018	5.04362	17.884	28.2018	4.81772
Potri.007G025600.1.v3.0	1255	+	Potri.007G025600.v3.0	Chr07:1915644-1916898	5.7371	4.32755	5.52253	7.03316	6.09971	7.32798	7.15359	4.28373	5.20813	6.61291	7.01843	7.0448	4.28373	7.32798	1.71065	6.11413	1.09489	17.9075	6.11413	2.61215
Potri.010G073600.2.v3.0	2270	+	Potri.010G073600.v3.0	Chr10:10002082-10016283	6.10947	9.04305	10.2696	6.30418	8.98765	9.07207	7.55098	7.44784	5.73539	8.16278	6.75988	8.22595	5.73539	10.2696	1.79057	7.80574	1.40166	17.9568	7.80574	2.96453
Potri.007G098400.2.v3.0	2443	-	Potri.007G098400.v3.0	Chr07:12449054-12456686	13.9852	17.4702	15.1951	16.4614	22.8836	17.6299	14.0666	14.7828	16.4252	21.4821	22.5719	18.0893	13.9852	22.8836	1.63627	17.5869	3.16099	17.9735	17.5869	4.13643
Potri.018G070400.1.v3.0	1751	+	Potri.018G070400.v3.0	Chr18:8937803-8949570	20.3383	15.655	13.1643	17.3907	16.1501	17.0876	14.3996	14.9702	16.7329	19.6717	23.9623	14.2154	13.1643	23.9623	1.82025	16.9782	3.05795	18.0111	16.9782	4.08561
Potri.003G127400.1.v3.0	2310	+	Potri.003G127400.v3.0	Chr03:14790129-14796671	17.3662	15.7312	18.6621	23.701	21.2148	13.926	20.3259	21.0015	20.1742	27.1819	23.1586	23.3912	13.926	27.1819	1.95188	20.4862	3.69736	18.0481	20.4862	4.35658
Potri.015G096100.1.v3.0	2199	-	Potri.015G096100.v3.0	Chr15:11656480-11660882	7.40789	10.6186	9.66411	7.70958	8.01588	11.1629	9.43597	6.3268	7.3873	9.79326	8.95544	6.77987	6.3268	11.1629	1.76438	8.6048	1.55302	18.0482	8.6048	3.10514
Potri.008G104500.1.v3.0	1140	-	Potri.008G104500.v3.0	Chr08:6632280-6633949	10.5781	11.2864	14.0127	11.3307	9.22872	11.7948	14.9931	15.2048	16.1975	10.0075	13.6256	14.5176	9.22872	16.1975	1.75512	12.7315	2.29883	18.0563	12.7315	3.67033
Potri.006G032200.1.v3.0	2084	-	Potri.006G032200.v3.0	Chr06:2171710-2177717	8.60449	6.4725	8.22492	8.79606	7.39286	5.71384	6.37571	7.05544	6.81303	6.50998	8.45108	4.56883	4.56883	8.79606	1.92523	7.08156	1.27891	18.0597	7.08156	2.82407
Potri.002G011000.1.v3.0	1526	-	Potri.002G011000.v3.0	Chr02:642308-645292	8.86218	6.49349	7.67977	8.25468	8.40215	7.62919	8.16502	4.91767	5.74611	7.10085	9.91016	8.22079	4.91767	9.91016	2.01521	7.61517	1.37564	18.0645	7.61517	2.92888
Potri.013G095300.1.v3.0	1275	-	Potri.013G095300.v3.0	Chr13:10274074-10279096	3.71996	5.50328	4.18372	5.39823	4.11153	4.48354	3.29532	4.89051	4.45394	3.01867	4.86776	3.78587	3.01867	5.50328	1.82308	4.30936	0.779416	18.0866	4.30936	2.10747
Potri.015G058300.1.v3.0	1370	-	Potri.015G058300.v3.0	Chr15:7962514-7963976	5.91231	7.14538	7.59872	7.23814	5.37192	7.6161	6.91097	7.33259	6.84015	5.40973	3.883	7.78872	3.883	7.78872	2.00585	6.58731	1.19151	18.088	6.58731	2.71969
Potri.008G215200.1.v3.0	3033	+	Potri.008G215200.v3.0	Chr08:17417813-17421801	1.83145	3.92859	3.1744	3.59896	3.38349	3.62753	3.45156	2.73799	3.8855	3.90127	3.1789	2.96778	1.83145	3.92859	2.14507	3.30562	0.598406	18.1027	3.30562	1.72492
Potri.001G112300.1.v3.0	2486	-	Potri.001G112300.v3.0	Chr01:8957012-8964739	10.0159	9.03227	7.33509	8.12323	8.8225	8.63359	12.8664	9.81394	10.2422	13.0033	11.6071	11.3936	7.33509	13.0033	1.77275	10.0741	1.82415	18.1073	10.0741	3.33258
Potri.014G193300.1.v3.0	1611	-	Potri.014G193300.v3.0	Chr14:18048318-18053156	10.4898	13.2529	12.5805	10.7404	10.62	6.85498	15.0075	14.2692	12.4922	13.8515	13.1278	12.4687	6.85498	15.0075	2.18928	12.1463	2.20019	18.1141	12.1463	3.60244
Potri.004G198200.1.v3.0	2089	-	Potri.004G198200.v3.0	Chr04:21065054-21071210	5.43596	6.33371	6.4176	4.84019	5.97285	4.85713	7.50017	6.59699	5.82431	8.16972	8.167	7.61318	4.84019	8.16972	1.68789	6.4774	1.17414	18.1267	6.4774	2.69542
Potri.003G166400.3.v3.0	1716	-	Potri.003G166400.v3.0	Chr03:17703383-17708171	84.6681	75.493	80.722	82.0305	79.6	66.8193	81.6328	101.421	76.5358	96.5592	125.142	76.1307	66.8193	125.142	1.87284	85.5629	15.5207	18.1395	85.5629	6.41891
Potri.009G115500.2.v3.0	1959	-	Potri.009G115500.v3.0	Chr09:9767292-9771420	41.0481	27.828	28.5982	35.4067	25.6042	26.4113	41.1922	31.0646	28.3079	39.6609	39.1241	30.9645	25.6042	41.1922	1.60881	32.9342	5.98206	18.1637	32.9342	5.04152
Potri.019G065400.1.v3.0	959	+	Potri.019G065400.v3.0	Chr19:9834703-9838910	2.39571	3.85426	3.90505	2.9357	3.7784	4.46981	2.94279	3.6353	3.10342	3.96331	3.50674	2.61396	2.39571	4.46981	1.86576	3.42537	0.622641	18.1773	3.42537	1.77626
Potri.014G194300.1.v3.0	2519	-	Potri.014G194300.v3.0	Chr14:18186795-18200154	5.44263	5.7139	4.66544	3.39226	6.44572	4.97329	4.42413	5.60636	6.19289	3.80528	4.61061	5.37376	3.39226	6.44572	1.90013	5.05386	0.919452	18.1931	5.05386	2.33738
Potri.016G049000.1.v3.0	2259	-	Potri.016G049000.v3.0	Chr16:3109611-3116201	19.5812	20.5883	16.9587	19.6148	22.0027	14.9654	20.792	22.5524	20.345	25.1713	30.2643	22.0818	14.9654	30.2643	2.02228	21.2432	3.86623	18.1999	21.2432	4.40893
Potri.011G082900.1.v3.0	1993	+	Potri.011G082900.v3.0	Chr11:8341124-8343679	25.1385	17.8297	19.669	19.7583	20.9993	12.815	16.276	23.8867	25.2961	22.5126	21.0118	18.3214	12.815	25.2961	1.97394	20.2929	3.69341	18.2005	20.2929	4.3429
Potri.001G037200.1.v3.0	1740	+	Potri.001G037200.v3.0	Chr01:2629062-2631057	23.2319	21.6762	17.8638	32.5192	19.9376	22.6726	17.6505	19.8956	22.3652	24.2531	21.3738	18.662	17.6505	32.5192	1.8424	21.8418	3.97584	18.2029	21.8418	4.44902
Potri.007G005500.1.v3.0	1862	-	Potri.007G005500.v3.0	Chr07:395705-399630	7.16354	10.2538	9.40563	5.50978	9.84881	7.51894	9.06643	6.94128	6.49317	9.432	9.1788	8.77506	5.50978	10.2538	1.86102	8.29894	1.51066	18.2031	8.29894	3.05293
Potri.006G132800.1.v3.0	1870	+	Potri.006G132800.v3.0	Chr06:10920509-10924595	23.1064	24.3874	25.5267	26.4554	23.6832	27.129	28.895	25.7935	28.3063	35.3943	40.5657	26.41	23.1064	40.5657	1.7556	27.9711	5.09678	18.2216	27.9711	4.80586
Potri.009G058600.1.v3.0	1858	-	Potri.009G058600.v3.0	Chr09:6124032-6130450	123.147	115.023	119.044	108.602	93.9901	112.96	113.783	68.414	87.6439	104.912	78.8886	78.2793	68.414	123.147	1.80003	100.391	18.2963	18.2252	100.391	6.64948
Potri.008G018800.1.v3.0	1743	+	Potri.008G018800.v3.0	Chr08:991235-994434	194.46	277.241	242.752	291.302	220.149	252.623	274.922	205.687	245.727	339.78	227.673	181.568	181.568	339.78	1.87136	246.157	44.8743	18.23	246.157	7.94343
Potri.003G043500.1.v3.0	1856	+	Potri.003G043500.v3.0	Chr03:5819571-5823536	53.6527	39.7237	39.6877	43.1252	47.3234	34.0442	27.4842	45.0391	36.5813	36.7231	52.7311	41.2928	27.4842	53.6527	1.95213	41.4507	7.55827	18.2344	41.4507	5.37332
Potri.008G213300.1.v3.0	1967	+	Potri.008G213300.v3.0	Chr08:16814294-16818853	17.9231	11.7215	12.7487	16.4299	13.2067	13.6699	9.49971	10.0294	12.0693	12.9154	12.5348	12.1161	9.49971	17.9231	1.8867	12.9054	2.35547	18.2518	12.9054	3.6899
Potri.009G139000.2.v3.0	1862	-	Potri.009G139000.v3.0	Chr09:11119909-11123593	42.1631	22.2343	25.713	29.5228	29.8781	24.8989	24.7881	30.5403	25.8759	34.0858	29.5821	32.5153	22.2343	42.1631	1.89631	29.3165	5.3508	18.2519	29.3165	4.87364
Potri.010G119600.1.v3.0	2863	-	Potri.010G119600.v3.0	Chr10:13670937-13678062	5.47971	8.6984	8.65256	6.5835	8.77751	9.67847	7.58957	7.74302	6.61905	9.58169	10.0331	10.2171	5.47971	10.2171	1.86453	8.30447	1.51578	18.2526	8.30447	3.05389
Potri.004G175300.1.v3.0	1687	-	Potri.004G175300.v3.0	Chr04:19369926-19374576	20.7888	18.3393	17.465	24.548	17.5277	21.2991	22.3178	23.9214	18.312	31.0987	19.9487	19.6166	17.465	31.0987	1.78063	21.2653	3.88482	18.2684	21.2653	4.41043
Potri.009G139600.1.v3.0	1824	-	Potri.009G139600.v3.0	Chr09:11156034-11158632	10.0501	9.62428	5.70778	12.1953	11.2513	10.4664	8.20273	7.72897	9.80311	10.1504	9.25283	8.39813	5.70778	12.1953	2.13661	9.40261	1.71783	18.2697	9.40261	3.23306
Potri.001G185600.2.v3.0	1712	+	Potri.001G185600.v3.0	Chr01:16266149-16273000	18.6935	23.0064	23.6496	24.9521	26.5921	22.3859	23.9472	24.563	16.4977	28.91	24.566	14.5486	14.5486	28.91	1.98713	22.6927	4.14896	18.2832	22.6927	4.50415
Potri.004G062500.1.v3.0	2035	-	Potri.004G062500.v3.0	Chr04:5160233-5163993	6.88044	4.82373	5.24731	7.93565	4.07135	6.55349	6.67315	5.53863	5.48173	5.68976	4.8579	6.12299	4.07135	7.93565	1.94914	5.82301	1.06483	18.2866	5.82301	2.54177
Potri.011G122500.2.v3.0	2603	-	Potri.011G122500.v3.0	Chr11:14741145-14750605	5.22759	7.13948	6.36634	6.42169	6.74387	5.31921	9.73132	7.25903	7.65536	8.14792	8.15178	6.11867	5.22759	9.73132	1.86153	7.02352	1.28483	18.2932	7.02352	2.81219
Potri.T046300.1.v3.0	1862	-	Potri.T046300.v3.0	scaffold_42:305469-309262	25.0386	20.2793	20.8618	26.4694	26.7165	21.063	25.2963	25.9894	20.6682	32.6879	34.6205	23.1055	20.2793	34.6205	1.70718	25.233	4.6166	18.2959	25.233	4.65724
Potri.018G083000.1.v3.0	3311	-	Potri.018G083000.v3.0	Chr18:10981851-10991436	2.32744	2.89513	3.00651	3.36942	3.7194	2.27467	2.89417	2.10072	3.16566	3.44488	2.6093	2.34664	2.10072	3.7194	1.77054	2.84616	0.520863	18.3006	2.84616	1.50902
Potri.008G077100.1.v3.0	2826	-	Potri.008G077100.v3.0	Chr08:4789010-4797555	15.8887	26.1639	29.2013	16.2913	23.2014	20.4632	28.2353	27.3915	25.5163	22.4966	26.2269	25.0088	15.8887	29.2013	1.83787	23.8404	4.36693	18.3173	23.8404	4.57534
Potri.004G076600.1.v3.0	1966	+	Potri.004G076600.v3.0	Chr04:6370249-6375300	33.0511	26.0949	30.8824	29.0648	27.1812	24.4482	31.8288	21.1678	23.4954	36.1763	37.5125	23.5406	21.1678	37.5125	1.77215	28.7037	5.26381	18.3385	28.7037	4.84316
Potri.001G338200.2.v3.0	1362	+	Potri.001G338200.v3.0	Chr01:34194038-34196569	13.1152	15.0753	12.9812	14.4938	13.555	12.4144	13.1881	9.52643	8.2461	16.201	16.4035	12.421	8.2461	16.4035	1.98924	13.1351	2.40926	18.3422	13.1351	3.71535
Potri.004G190800.1.v3.0	1068	-	Potri.004G190800.v3.0	Chr04:20538658-20539725	19.798	19.7029	19.5233	21.5777	15.3367	17.6052	28.8367	18.1626	20.3115	23.5377	20.0016	15.1748	15.1748	28.8367	1.9003	19.9641	3.66395	18.3527	19.9641	4.31933
Potri.015G121600.3.v3.0	1325	-	Potri.015G121600.v3.0	Chr15:13584432-13587362	37.3392	31.5727	25.1248	42.4364	29.5117	33.104	28.5063	31.0583	23.1762	30.9379	41.8328	30.8129	23.1762	42.4364	1.83103	32.1178	5.89525	18.3551	32.1178	5.0053
Potri.007G082500.7.v3.0	2965	+	Potri.007G082500.v3.0	Chr07:10670307-10686233	0.00062999	0.000623039	0.000530936	0.000736934	0.000736684	0.000746986	0.000778113	0.000641003	0.000693046	0.000357978	0.000629367	0.000779208	0.000357978	0.000779208	2.17669	0.00065694	0.000120585	18.3555	0.00065694	-10.572
Potri.009G036700.1.v3.0	1803	-	Potri.009G036700.v3.0	Chr09:4577225-4584635	28.5224	21.0205	18.8947	25.1254	24.0085	21.5738	22.4871	19.2298	20.4921	32.554	29.848	22.1362	18.8947	32.554	1.72292	23.8244	4.37316	18.3558	23.8244	4.57437
Potri.001G121100.1.v3.0	1708	-	Potri.001G121100.v3.0	Chr01:9756575-9760725	27.667	32.6911	38.8944	31.4402	29.3695	49.7894	37.8886	29.1295	33.4418	44.0457	38.3432	38.8775	27.667	49.7894	1.7996	35.9648	6.60215	18.3572	35.9648	5.16851
Potri.014G114900.1.v3.0	3090	+	Potri.014G114900.v3.0	Chr14:8956571-8961662	12.0436	13.1116	13.5973	11.6722	15.4521	8.13351	17.6851	12.0836	12.1503	14.7678	15.6969	13.1931	8.13351	17.6851	2.17435	13.2989	2.44239	18.3653	13.2989	3.73324
Potri.009G090400.1.v3.0	2094	+	Potri.009G090400.v3.0	Chr09:8309285-8311731	4.5085	8.62643	7.82738	8.39769	6.49124	6.97763	6.74859	6.23843	8.15292	8.70569	5.74361	6.37379	4.5085	8.70569	1.93095	7.06599	1.29862	18.3784	7.06599	2.82089
Potri.015G053100.1.v3.0	1874	+	Potri.015G053100.v3.0	Chr15:6913759-6922121	14.2052	15.6383	19.7971	14.1639	12.8884	19.0021	17.6633	14.6658	10.4517	17.3321	18.8018	13.2249	10.4517	19.7971	1.89415	15.6529	2.87696	18.3798	15.6529	3.96836
Potri.010G012800.1.v3.0	2080	-	Potri.010G012800.v3.0	Chr10:1641924-1647929	49.1616	52.7691	57.8099	54.4083	49.1837	67.3397	39.9262	40.7023	33.5174	51.7539	54.6093	43.5827	33.5174	67.3397	2.0091	49.5637	9.1102	18.3808	49.5637	5.63121
Potri.016G037900.1.v3.0	1637	-	Potri.016G037900.v3.0	Chr16:2315506-2318716	28.7285	23.8092	19.7261	31.1141	37.2536	31.4839	20.3168	29.9246	28.06	33.1629	33.9531	30.136	19.7261	37.2536	1.88854	28.9724	5.32631	18.3841	28.9724	4.85661
Potri.009G156500.1.v3.0	1455	+	Potri.009G156500.v3.0	Chr09:12170800-12175454	14.9532	13.2755	16.0648	16.3869	16.9166	19.0922	11.2817	12.67	19.9022	13.9293	11.3675	16.5036	11.2817	19.9022	1.76411	15.1953	2.79421	18.3887	15.1953	3.92555
Potri.017G071100.1.v3.0	1313	+	Potri.017G071100.v3.0	Chr17:8171145-8174612	50.9829	41.3686	38.6188	51.2891	36.9359	57.9965	34.3878	39.5317	29.7977	44.5406	45.2473	45.442	29.7977	57.9965	1.94634	43.0116	7.91917	18.4117	43.0116	5.42665
Potri.018G009100.1.v3.0	2432	+	Potri.018G009100.v3.0	Chr18:629858-633564	32.0083	26.3595	31.0731	23.0368	33.4926	25.1545	23.982	27.8434	24.6119	26.1057	20.9502	16.5849	16.5849	33.4926	2.01946	25.9336	4.77779	18.4232	25.9336	4.69675
Potri.003G221400.1.v3.0	1433	-	Potri.003G221400.v3.0	Chr03:21637264-21639267	9.37965	7.19778	10.5232	10.4967	9.69508	12.4789	7.05739	7.63195	9.54165	9.54394	12.2575	11.2168	7.05739	12.4789	1.7682	9.75171	1.7969	18.4265	9.75171	3.28566
Potri.014G149500.2.v3.0	2001	-	Potri.014G149500.v3.0	Chr14:11444427-11446519	4.14051	4.9295	5.30638	3.22544	4.75141	5.20306	3.16374	4.10856	5.2519	4.41936	6.02385	4.93237	3.16374	6.02385	1.90403	4.62134	0.852217	18.4409	4.62134	2.20831
Potri.004G203200.1.v3.0	2346	-	Potri.004G203200.v3.0	Chr04:21352550-21356489	8.32446	7.83343	9.22609	4.39445	9.35993	5.70618	7.67819	7.18994	7.96146	6.9687	7.57377	8.25622	4.39445	9.35993	2.12994	7.5394	1.39067	18.4454	7.5394	2.91445
Potri.008G144200.1.v3.0	2844	-	Potri.008G144200.v3.0	Chr08:9676808-9680418	33.1554	30.6332	30.3855	34.4151	26.0497	24.6565	46.9715	35.5518	35.1294	39.862	42.1044	35.6489	24.6565	46.9715	1.90504	34.547	6.37403	18.4503	34.547	5.11049
Potri.006G059700.2.v3.0	2750	-	Potri.006G059700.v3.0	Chr06:4346390-4356553	27.8438	51.3753	55.2775	34.736	49.0735	39.576	53.736	49.9987	43.9235	54.3415	46.848	42.383	27.8438	55.2775	1.98527	45.7594	8.44792	18.4616	45.7594	5.516
Potri.006G117600.1.v3.0	1608	+	Potri.006G117600.v3.0	Chr06:9270879-9273915	26.111	19.9059	17.2681	26.93	24.1905	25.9682	17.9048	20.1853	17.3701	29.0039	27.232	24.1783	17.2681	29.0039	1.67962	23.0207	4.25011	18.4622	23.0207	4.52486
Potri.006G218900.8.v3.0	2652	-	Potri.006G218900.v3.0	Chr06:23130527-23135888	65.2474	54.0864	53.9994	68.2729	62.4507	57.7374	60.7416	45.0226	40.604	68.3664	49.1708	39.0357	39.0357	68.3664	1.75138	55.3946	10.231	18.4693	55.3946	5.79167
Potri.012G003700.2.v3.0	1964	-	Potri.012G003700.v3.0	Chr12:312318-318650	32.428	48.5337	50.371	48.2725	44.4931	49.0379	38.2838	31.883	34.5331	44.468	40.7024	29.1886	29.1886	50.371	1.72571	41.0163	7.57802	18.4756	41.0163	5.35812
Potri.001G229000.1.v3.0	2379	+	Potri.001G229000.v3.0	Chr01:24086627-24092129	13.3703	10.5859	12.8902	13.3773	9.00679	11.4941	13.5109	11.4393	8.97181	12.4867	14.4353	7.66494	7.66494	14.4353	1.88329	11.6028	2.14511	18.4878	11.6028	3.5364
Potri.014G170100.1.v3.0	1939	+	Potri.014G170100.v3.0	Chr14:13603530-13606505	14.9796	15.3501	19.2921	19.2209	20.0827	19.697	10.0677	13.8	14.0155	15.0845	16.6829	17.9226	10.0677	20.0827	1.99477	16.3496	3.02289	18.489	16.3496	4.03119
Potri.008G034500.1.v3.0	1981	+	Potri.008G034500.v3.0	Chr08:1903259-1906518	7.10076	4.73122	4.09959	5.93528	5.15399	3.30798	4.84221	5.2863	4.87653	4.97058	5.55199	4.65528	3.30798	7.10076	2.14655	5.04264	0.933335	18.5088	5.04264	2.33418
Potri.009G149100.1.v3.0	2988	+	Potri.009G149100.v3.0	Chr09:11749484-11757389	21.983	19.1753	23.8108	20.3355	28.8171	17.2516	18.0611	17.057	17.9744	20.4038	25.5571	16.5853	16.5853	28.8171	1.73751	20.5843	3.80995	18.509	20.5843	4.36347
Poplar_newGene_1301.1	1738	+	Poplar_newGene_1301	Chr02:3248600-3250781	10.2606	13.0059	13.6168	12.5665	14.0502	16.3564	9.31237	8.22058	11.9812	11.0337	12.918	14.1169	8.22058	16.3564	1.98969	12.2866	2.27504	18.5164	12.2866	3.61901
Potri.009G100800.1.v3.0	2037	-	Potri.009G100800.v3.0	Chr09:8921145-8924721	5.35447	9.61251	9.66265	6.83845	9.00223	9.20362	8.63466	7.71698	6.69365	6.85313	6.22247	8.90232	5.35447	9.66265	1.8046	7.89143	1.46172	18.5229	7.89143	2.98029
Potri.009G061600.1.v3.0	1633	-	Potri.009G061600.v3.0	Chr09:6348317-6353340	80.4526	95.0428	81.8062	118.05	84.5648	124.679	91.4069	76.8366	69.4029	96.4114	77.4399	82.9001	69.4029	124.679	1.79645	89.9161	16.6553	18.5231	89.9161	6.49051
Potri.006G040300.1.v3.0	1607	-	Potri.006G040300.v3.0	Chr06:2864288-2868132	8.02688	8.32969	5.62499	6.17764	5.90851	6.7069	6.4455	9.50577	5.24359	6.50567	8.37615	7.31507	5.24359	9.50577	1.81284	7.01386	1.29941	18.5263	7.01386	2.81021
Potri.015G095400.2.v3.0	1883	+	Potri.015G095400.v3.0	Chr15:11617574-11621926	15.7991	12.7647	14.0097	9.3356	12.6146	11.4503	11.026	12.7773	13.5301	16.6953	18.1522	12.5314	9.3356	18.1522	1.94441	13.3905	2.48093	18.5275	13.3905	3.74314
Potri.014G129700.1.v3.0	1479	+	Potri.014G129600.v3.0	Chr14:9904043-9913132	10.5635	12.6665	9.72456	12.3298	11.5458	12.3603	10.2644	8.43981	7.99778	14.2487	14.8669	11.2252	7.99778	14.8669	1.85888	11.3528	2.10377	18.5309	11.3528	3.50497
Potri.007G025800.2.v3.0	1516	-	Potri.007G025800.v3.0	Chr07:1927405-1931419	0.00070028	0.000657751	0.000693246	0.000628675	0.000617891	0.00105248	0.000877595	0.00063014	0.000801263	0.000674473	0.00062063	0.000629261	0.000617891	0.00105248	1.70334	0.000715307	0.000132706	18.5523	0.000715307	-10.4491
Potri.005G074100.1.v3.0	1598	-	Potri.005G074100.v3.0	Chr05:5395785-5401632	1.50497	2.84672	1.85157	2.17312	2.68527	2.07261	1.72133	2.19011	2.15659	2.72754	2.05518	2.32466	1.50497	2.84672	1.89155	2.19247	0.406805	18.5546	2.19247	1.13256
Potri.008G194700.3.v3.0	2467	+	Potri.008G194700.v3.0	Chr08:13584832-13592752	8.10512	4.9937	4.73769	5.33628	5.90764	4.56819	5.19598	5.53818	5.15238	5.51858	4.97454	7.18093	4.56819	8.10512	1.77425	5.60077	1.03924	18.5553	5.60077	2.48562
Potri.013G076900.1.v3.0	1569	-	Potri.013G076900.v3.0	Chr13:6617550-6622079	17.1464	16.6646	19.176	18.4341	18.6775	11.1156	16.0963	16.6906	12.9545	14.835	20.825	11.8907	11.1156	20.825	1.87349	16.2089	3.00841	18.5603	16.2089	4.01871
Potri.003G037900.1.v3.0	1633	-	Potri.003G037900.v3.0	Chr03:4917499-4924249	8.0707	5.07169	6.51596	9.56602	6.23545	6.45707	6.28711	7.14782	5.58724	7.8181	8.7585	7.53665	5.07169	9.56602	1.88616	7.08769	1.31585	18.5653	7.08769	2.82532
Potri.014G195600.2.v3.0	1926	+	Potri.014G195600.v3.0	Chr14:18453799-18457026	2.08954	2.66217	3.48306	2.44879	2.56006	3.3347	1.87794	2.43777	3.2374	3.01069	2.34456	2.67219	1.87794	3.48306	1.85472	2.67991	0.497717	18.5722	2.67991	1.42218
Potri.006G005800.1.v3.0	1768	+	Potri.006G005800.v3.0	Chr06:386364-390167	16.0616	12.347	11.263	14.5732	11.7501	7.83432	9.52703	14.4201	11.3217	12.6872	14.1845	11.9079	7.83432	16.0616	2.05016	12.3231	2.28889	18.5739	12.3231	3.6233
Potri.018G068600.1.v3.0	2016	-	Potri.018G068600.v3.0	Chr18:8742566-8747063	18.2133	11.8836	12.534	15.589	15.2082	11.7261	14.8402	9.96243	12.2723	13.7215	9.5836	13.4665	9.5836	18.2133	1.90047	13.2501	2.46145	18.5769	13.2501	3.72793
Potri.002G170100.1.v3.0	1887	-	Potri.002G170100.v3.0	Chr02:12926548-12933087	36.2746	31.9598	35.564	33.5576	26.3718	31.8165	21.6161	21.644	21.9251	25.1113	29.8305	29.6063	21.6161	36.2746	1.67813	28.7731	5.34812	18.5872	28.7731	4.84665
Potri.018G043600.1.v3.0	1343	-	Potri.018G043600.v3.0	Chr18:3780578-3784698	7.33245	8.21425	7.07596	11.4044	8.07711	9.92807	8.15226	7.18268	6.74827	10.2935	8.72639	6.41395	6.41395	11.4044	1.77806	8.29577	1.54244	18.5931	8.29577	3.05238
Potri.004G158600.1.v3.0	1819	-	Potri.004G158600.v3.0	Chr04:17998421-18002338	7.54415	8.50989	8.0441	8.52775	6.09919	6.79869	8.51344	8.20885	5.36363	8.17547	7.0659	4.47118	4.47118	8.52775	1.90727	7.27685	1.3532	18.596	7.27685	2.86331
Potri.003G032100.1.v3.0	1708	-	Potri.003G032100.v3.0	Chr03:4028927-4034083	23.0797	16.5913	15.5853	17.2984	18.2234	16.3462	25.2761	22.1054	13.0508	19.711	21.1051	17.6653	13.0508	25.2761	1.93675	18.8365	3.50935	18.6306	18.8365	4.23546
Potri.017G112800.1.v3.0	2147	-	Potri.017G112800.v3.0	Chr17:12832975-12836330	12.8798	11.5303	10.5035	11.7894	13.6299	10.1605	10.2427	13.4177	10.6577	15.2276	18.0835	12.5635	10.1605	18.0835	1.77978	12.5572	2.34011	18.6356	12.5572	3.65044
Potri.016G048100.1.v3.0	1638	+	Potri.016G048100.v3.0	Chr16:3052363-3056655	8.56879	6.73136	7.55873	9.33422	9.02946	6.63264	9.98358	7.73012	10.0073	8.46845	4.99794	9.47935	4.99794	10.0073	2.00228	8.21016	1.53043	18.6406	8.21016	3.03741
Potri.017G061100.1.v3.0	1766	-	Potri.017G061100.v3.0	Chr17:5620014-5625274	41.413	32.8167	30.2439	39.5801	25.5158	34.1173	38.7468	31.7545	23.3499	31.6288	29.7939	23.7791	23.3499	41.413	1.77358	31.895	5.94827	18.6495	31.895	4.99526
Potri.011G095800.1.v3.0	2013	+	Potri.011G095800.v3.0	Chr11:11669493-11677342	10.1353	8.99792	6.69482	7.82678	8.40985	5.87453	10.9453	8.63637	8.33345	9.51291	10.9606	7.09733	5.87453	10.9606	1.86578	8.61876	1.60793	18.6562	8.61876	3.10748
Potri.011G041900.1.v3.0	1398	+	Potri.011G041900.v3.0	Chr11:3559752-3563131	47.0051	47.5054	39.9673	57.5081	34.5931	33.6083	38.8908	45.0274	36.7865	57.9746	49.9531	39.7818	33.6083	57.9746	1.72501	44.0501	8.22531	18.6726	44.0501	5.46107
Potri.010G209300.1.v3.0	2174	-	Potri.010G209300.v3.0	Chr10:19866012-19877484	13.9205	12.3377	14.6405	17.89	13.3421	13.9241	9.12062	10.428	15.7658	15.0232	12.5037	10.5124	9.12062	17.89	1.96149	13.2841	2.48146	18.68	13.2841	3.73162
Potri.014G195700.1.v3.0	2040	+	Potri.014G195700.v3.0	Chr14:18488553-18493696	32.9617	34.3315	32.288	39.2575	40.7518	26.3708	37.8752	45.9015	32.8741	50.4281	48.3312	39.0842	26.3708	50.4281	1.91227	38.3713	7.16873	18.6825	38.3713	5.26196
Potri.004G094100.1.v3.0	1854	+	Potri.004G094100.v3.0	Chr04:8033945-8036462	8.16873	10.3053	9.57647	10.4201	8.46255	13.1261	8.19358	7.64475	12.3674	9.52478	7.47156	10.53	7.47156	13.1261	1.75681	9.64928	1.80347	18.6902	9.64928	3.27042
Potri.004G225700.4.v3.0	1996	-	Potri.004G225700.v3.0	Chr04:23148199-23158052	51.5968	69.1902	70.1859	66.6154	66.186	45.6403	52.6013	51.715	46.1902	48.6966	53.4176	39.4327	39.4327	70.1859	1.77989	55.1223	10.3122	18.7079	55.1223	5.78457
Potri.009G137800.3.v3.0	2064	+	Potri.009G137800.v3.0	Chr09:11055459-11061107	95.8542	62.3448	68.3736	104.15	83.2641	63.1498	79.658	83.5813	69.9441	105.903	101.081	83.5204	62.3448	105.903	1.69867	83.402	15.6059	18.7117	83.402	6.38201
Potri.009G157900.1.v3.0	2285	-	Potri.009G157900.v3.0	Chr09:12243258-12245742	14.101	10.7057	9.14478	11.8325	11.2381	9.08552	15.5103	12.3534	11.3884	9.42886	8.91886	9.87121	8.91886	15.5103	1.73905	11.1316	2.08351	18.7171	11.1316	3.47658
Potri.010G233500.2.v3.0	2471	+	Potri.010G233500.v3.0	Chr10:21426269-21429536	0.00148737	0.00151979	0.00151273	0.00076457	0.000927391	0.00151989	0.00151894	0.00150783	0.00151908	0.00134103	0.00150512	0.00151294	0.00076457	0.00151989	1.9879	0.00138639	0.000259582	18.7236	0.00138639	-9.49445
Potri.017G033300.2.v3.0	1572	-	Potri.017G033300.v3.0	Chr17:2867574-2871419	6.19929	7.98569	6.64472	8.60289	9.00209	7.60135	9.373	6.38909	5.69445	7.15912	9.2908	5.5013	5.5013	9.373	1.70378	7.45365	1.39599	18.7289	7.45365	2.89795
Potri.009G044900.1.v3.0	1758	-	Potri.009G044900.v3.0	Chr09:5101650-5105697	8.67201	14.1188	13.958	17.9054	12.5237	11.1247	14.7777	11.7878	12.6327	14.0714	11.5472	10.3682	8.67201	17.9054	2.06473	12.7906	2.39566	18.7298	12.7906	3.67702
Potri.006G116500.1.v3.0	1520	+	Potri.006G116500.v3.0	Chr06:9148860-9152092	64.0517	46.2967	46.6205	47.5177	33.1339	44.4059	40.94	42.806	30.9055	43.4275	41.6141	42.0032	30.9055	64.0517	2.0725	43.6436	8.17736	18.7367	43.6436	5.4477
Potri.003G107300.1.v3.0	1512	+	Potri.003G107300.v3.0	Chr03:13115093-13119759	5.93155	6.51954	6.44696	6.81915	6.33324	7.40305	4.51937	4.64142	5.21929	5.32048	5.42197	8.38795	4.51937	8.38795	1.856	6.08033	1.13991	18.7474	6.08033	2.60415
Potri.001G051200.1.v3.0	2255	-	Potri.001G051200.v3.0	Chr01:3885844-3891261	23.1435	25.6681	32.8102	28.367	25.6059	31.7915	26.8274	23.2673	30.1982	41.7834	23.8253	32.5994	23.1435	41.7834	1.80541	28.8239	5.40561	18.7539	28.8239	4.8492
Potri.015G141400.1.v3.0	2415	-	Potri.015G141400.v3.0	Chr15:14846705-14852759	12.1023	14.5211	14.2175	13.5181	15.2537	14.5215	20.8569	19.5383	19.589	17.9358	20.7229	19.9333	12.1023	20.8569	1.72338	16.8925	3.16822	18.7552	16.8925	4.07831
Potri.013G060500.1.v3.0	1836	-	Potri.013G060500.v3.0	Chr13:4559856-4562467	42.1353	22.351	32.3601	30.947	22.5106	24.0816	27.6577	29.3106	27.2707	26.2981	31.8872	27.524	22.351	42.1353	1.88516	28.6945	5.39118	18.7882	28.6945	4.8427
Potri.017G076500.1.v3.0	1724	-	Potri.017G076500.v3.0	Chr17:8985530-8988481	70.7234	42.9053	45.798	57.6647	48.6486	48.0423	49.1686	48.8776	46.9083	59.1371	74.1322	48.3814	42.9053	74.1322	1.72781	53.3656	10.0268	18.7889	53.3656	5.73784
Potri.008G042800.1.v3.0	1213	-	Potri.008G042800.v3.0	Chr08:2447488-2449873	9.60262	8.18854	8.91255	13.615	9.41097	10.6995	8.43863	7.92055	9.99059	13.2921	10.1341	8.57469	7.92055	13.615	1.71895	9.89832	1.85991	18.7901	9.89832	3.30718
Potri.003G059500.1.v3.0	1833	-	Potri.003G059500.v3.0	Chr03:8732212-8737393	5.95711	10.2657	8.50015	7.28859	9.52312	11.0272	9.10058	6.6691	7.68116	7.41559	10.1706	7.58108	5.95711	11.0272	1.8511	8.43166	1.58469	18.7945	8.43166	3.07582
Potri.010G121500.2.v3.0	1990	-	Potri.010G121500.v3.0	Chr10:13801106-13805587	4.04178	6.16065	6.34914	5.71693	7.51847	5.59527	7.03244	6.32862	7.4936	7.8947	8.83612	6.91863	4.04178	8.83612	2.1862	6.6572	1.25159	18.8006	6.6572	2.73491
Potri.008G084800.2.v3.0	2257	+	Potri.008G084800.v3.0	Chr08:5323572-5329195	21.1229	15.6036	12.5758	21.4342	14.6623	14.4763	12.6516	14.4509	13.5255	18.7586	16.0598	16.386	12.5758	21.4342	1.7044	15.9756	3.00391	18.8031	15.9756	3.9978
Potri.001G204200.3.v3.0	2427	+	Potri.001G204200.v3.0	Chr01:20265022-20271666	4.61369	7.1457	5.17547	3.92665	4.94631	5.55696	7.07183	4.80936	4.62124	4.48437	5.03561	5.8057	3.92665	7.1457	1.8198	5.26607	0.990328	18.8058	5.26607	2.39673
Potri.008G192500.1.v3.0	1644	+	Potri.008G192500.v3.0	Chr08:13394877-13400736	92.0687	78.0795	79.2658	112.205	101.971	84.4693	83.0294	93.1095	72.4827	109.24	134.76	89.8993	72.4827	134.76	1.8592	94.215	17.7204	18.8084	94.215	6.55789
Potri.007G085900.1.v3.0	1963	+	Potri.007G085900.v3.0	Chr07:11159989-11167075	7.60242	11.4074	10.5975	11.2367	9.44203	10.9498	13.9762	15.3809	13.5683	13.5345	10.062	11.2889	7.60242	15.3809	2.02316	11.5872	2.1795	18.8096	11.5872	3.53446
Potri.018G039000.1.v3.0	1633	+	Potri.018G039000.v3.0	Chr18:3212276-3215851	10.7047	7.90055	10.8017	8.44714	7.38645	10.825	7.41556	10.0201	6.09881	8.10295	8.97374	6.93929	6.09881	10.825	1.77494	8.63467	1.62422	18.8105	8.63467	3.11014
Potri.004G115900.1.v3.0	2287	-	Potri.004G115900.v3.0	Chr04:10708917-10715356	17.1628	13.845	16.9871	14.3314	18.3144	14.6167	11.7213	11.4016	14.2305	16.884	20.2754	11.5485	11.4016	20.2754	1.77829	15.1099	2.84409	18.8227	15.1099	3.91742
Potri.001G337600.1.v3.0	2739	+	Potri.001G337600.v3.0	Chr01:34094560-34117748	7.68087	8.16716	9.88527	5.42409	8.37943	7.56759	8.69957	6.70113	5.31152	8.49187	9.93338	7.57104	5.31152	9.93338	1.87016	7.81774	1.47155	18.8232	7.81774	2.96675
Potri.015G012200.2.v3.0	1769	+	Potri.015G012200.v3.0	Chr15:780206-786078	21.2869	16.7405	21.064	23.9158	17.0745	20.3755	27.8916	19.9246	14.0092	25.9849	19.6865	19.9435	14.0092	27.8916	1.99095	20.6581	3.88869	18.824	20.6581	4.36864
Potri.003G146000.1.v3.0	2853	+	Potri.003G146000.v3.0	Chr03:16179041-16188448	8.90607	10.3367	12.319	7.8494	9.29977	7.07507	8.69615	11.578	10.1339	10.347	13.7593	11.1441	7.07507	13.7593	1.94476	10.1204	1.90584	18.8317	10.1204	3.33919
Potri.005G073500.1.v3.0	1390	-	Potri.005G073500.v3.0	Chr05:5353731-5356819	2.08903	3.29652	3.63613	2.6388	4.10845	3.53233	3.94745	3.1783	2.91707	2.65952	3.98396	3.25708	2.08903	4.10845	1.96668	3.27039	0.616011	18.836	3.27039	1.70946
Potri.012G000800.1.v3.0	1408	-	Potri.012G000800.v3.0	Chr12:98906-101864	10.379	10.5408	10.5588	17.8819	11.5648	10.5092	10.9646	11.3026	13.0913	10.4799	13.0827	9.88663	9.88663	17.8819	1.8087	11.6869	2.20257	18.8466	11.6869	3.54681
Potri.001G072400.4.v3.0	2245	-	Potri.001G072400.v3.0	Chr01:5749088-5754434	6.2693	7.94815	8.22726	7.2941	11.5966	7.08245	8.39676	8.62397	6.00725	8.10819	9.69425	7.23947	6.00725	11.5966	1.93043	8.04065	1.51609	18.8554	8.04065	3.00731
Potri.015G017500.5.v3.0	4123	+	Potri.015G017500.v3.0	Chr15:1268751-1280174	31.6899	37.9429	46.2554	32.8285	42.1715	52.3703	41.4472	32.1426	35.0645	29.5653	44.5271	48.7142	29.5653	52.3703	1.77134	39.56	7.46369	18.8668	39.56	5.30597
Potri.016G059300.1.v3.0	2432	-	Potri.016G059300.v3.0	Chr16:4089475-4092745	27.747	23.0541	21.0164	26.8752	25.5015	20.565	26.0102	19.7303	18.0346	27.5176	34.2145	30.1156	18.0346	34.2145	1.89716	25.0318	4.72275	18.867	25.0318	4.64569
Potri.006G152900.1.v3.0	1266	-	Potri.006G152900.v3.0	Chr06:13610915-13615203	18.5546	16.2872	14.348	24.8089	20.6577	21.285	18.3495	18.2563	14.0167	19.5585	24.914	16.1056	14.0167	24.914	1.77745	18.9285	3.57166	18.8692	18.9285	4.24249
Potri.007G056200.1.v3.0	1677	+	Potri.007G056200.v3.0	Chr07:5919389-5925909	11.4804	7.74128	9.30531	14.0984	10.7412	9.90047	9.95774	8.61392	7.31487	12.3554	11.4444	11.2307	7.31487	14.0984	1.92736	10.3487	1.95297	18.8717	10.3487	3.37137
Potri.003G135300.1.v3.0	2299	+	Potri.003G135300.v3.0	Chr03:15453653-15457521	7.10649	5.90254	6.29962	4.94653	6.72312	5.61558	8.26757	5.77281	4.41384	5.32222	4.96086	7.45343	4.41384	8.26757	1.8731	6.06538	1.1447	18.8727	6.06538	2.6006
Potri.002G051500.1.v3.0	1627	+	Potri.002G051500.v3.0	Chr02:3403115-3406906	18.7088	13.972	13.7285	14.8762	17.3401	11.2846	17.2479	19.1232	18.0488	19.5135	21.7466	21.8505	11.2846	21.8505	1.93631	17.2867	3.26332	18.8776	17.2867	4.11159
Potri.014G122600.1.v3.0	1658	-	Potri.014G122600.v3.0	Chr14:9493156-9497596	17.1799	23.7254	19.0881	24.6989	14.1392	18.7064	15.9572	15.6605	14.474	21.5788	21.3416	17.2102	14.1392	24.6989	1.74684	18.6467	3.52362	18.8968	18.6467	4.22085
Potri.003G069000.6.v3.0	1820	+	Potri.003G069000.v3.0	Chr03:9727729-9733257	157.483	111.152	110.616	142.023	156.858	112.241	141.814	163.751	140.47	192.412	189.045	134.217	110.616	192.412	1.73946	146.007	27.6021	18.9047	146.007	7.18989
Potri.003G193000.1.v3.0	1445	-	Potri.003G193000.v3.0	Chr03:19688944-19693000	9.98378	9.24632	8.95851	8.79051	9.41522	5.53794	11.752	11.1154	9.68227	11.473	11.4256	7.49035	5.53794	11.752	2.12209	9.57258	1.81134	18.9222	9.57258	3.25891
Potri.010G187300.1.v3.0	1530	-	Potri.010G187300.v3.0	Chr10:18335010-18338178	1.54409	2.27273	2.08349	1.78911	1.6934	1.89698	1.73696	1.94248	1.88548	2.1971	1.48578	2.83714	1.48578	2.83714	1.90953	1.94706	0.368579	18.93	1.94706	0.961299
Potri.018G149100.2.v3.0	2216	-	Potri.018G149100.v3.0	Chr18:16721021-16725346	8.25287	9.37825	10.8764	9.97747	7.35552	13.5153	9.00658	11.6148	13.1019	12.9746	12.0332	9.73566	7.35552	13.5153	1.83744	10.6519	2.01646	18.9305	10.6519	3.41304
Potri.014G150600.1.v3.0	1994	-	Potri.014G150600.v3.0	Chr14:11543574-11551485	19.8827	16.1704	17.5824	19.535	20.2938	20.1735	13.9921	18.471	23.4532	27.6157	25.6852	22.2893	13.9921	27.6157	1.97366	20.4287	3.86794	18.9338	20.4287	4.35252
Potri.001G087600.1.v3.0	2720	+	Potri.001G087600.v3.0	Chr01:6932301-6936763	7.00553	10.3803	8.91419	6.80544	9.1225	8.367	11.1545	5.25639	8.32992	8.12562	9.04634	7.76755	5.25639	11.1545	2.12208	8.35627	1.58231	18.9356	8.35627	3.06286
Potri.T054400.1.v3.0	2033	+	Potri.T054400.v3.0	scaffold_49:199945-205851	3.59709	4.21105	3.26664	3.27326	4.92358	3.71946	4.91486	4.12934	4.05396	4.51963	6.04222	4.92453	3.26664	6.04222	1.84967	4.29797	0.814146	18.9426	4.29797	2.10365
Potri.010G097800.1.v3.0	1941	-	Potri.010G097800.v3.0	Chr10:11967535-11973593	3.36896	3.4685	3.072	4.54402	3.88676	4.73728	4.71869	5.3546	5.87512	4.66475	4.03222	4.58094	3.072	5.87512	1.91247	4.35865	0.825647	18.9427	4.35865	2.12388
Potri.005G087100.1.v3.0	1875	+	Potri.005G087100.v3.0	Chr05:6514775-6520536	99.6046	66.5101	68.2858	91.6408	69.1089	81.5312	57.2794	69.2636	57.6644	93.885	66.8752	69.0314	57.2794	99.6046	1.73893	74.2234	14.0626	18.9463	74.2234	6.2138
Potri.001G279900.1.v3.0	1359	-	Potri.001G279900.v3.0	Chr01:28648178-28651007	5.59539	8.57736	9.19319	5.74672	8.76842	8.08216	5.92866	5.57144	8.15279	6.54579	8.71006	7.50073	5.57144	9.19319	1.65006	7.36439	1.39628	18.9599	7.36439	2.88057
Potri.011G132400.1.v3.0	1467	+	Potri.011G132400.v3.0	Chr11:15728883-15732291	76.6921	53.297	57.656	85.8564	54.1077	72.2735	99.1903	73.0368	64.7748	85.4535	72.8251	71.6248	53.297	99.1903	1.86109	72.2323	13.6965	18.9617	72.2323	6.17457
Potri.001G330300.2.v3.0	1470	+	Potri.001G330300.v3.0	Chr01:33395264-33399119	142.712	103.53	111.542	142.431	120.396	111.035	86.2363	90.7846	82.9061	100.884	117.266	85.8699	82.9061	142.712	1.72137	107.966	20.4756	18.9649	107.966	6.75443
Potri.014G194700.1.v3.0	1928	+	Potri.014G194700.v3.0	Chr14:18287763-18293588	78.3931	70.14	66.9989	104.43	87.6362	79.9873	107.197	97.7507	97.1565	129.347	103.68	100.301	66.9989	129.347	1.93058	93.5848	17.7521	18.969	93.5848	6.5482
Potri.006G219900.1.v3.0	1560	+	Potri.006G219900.v3.0	Chr06:23228474-23231975	101.962	60.3657	74.4116	85.5877	69.5842	70.9072	61.5598	72.4989	48.9558	78.1049	86.5739	67.7829	48.9558	101.962	2.08274	73.1912	13.8867	18.9732	73.1912	6.1936
Potri.001G166100.4.v3.0	1998	-	Potri.001G166100.v3.0	Chr01:13935000-13940574	64.6266	40.8127	38.3261	57.3931	47.2925	41.8627	54.0375	56.7256	43.2549	64.8529	65.9047	53.6733	38.3261	65.9047	1.71958	52.3969	9.94521	18.9805	52.3969	5.71141
Potri.001G001500.2.v3.0	1619	+	Potri.001G001500.v3.0	Chr01:109341-111897	14.3347	8.49301	7.49356	11.0158	7.78059	10.8938	10.2456	8.23284	9.39387	9.35585	9.58649	10.5492	7.49356	14.3347	1.91294	9.78128	1.85775	18.9929	9.78128	3.29002
Potri.006G149500.1.v3.0	1724	+	Potri.006G149500.v3.0	Chr06:12968648-12981642	55.817	44.1872	38.4472	53.7879	44.4227	47.6418	48.0002	63.4008	46.9083	69.899	63.5604	66.1373	38.4472	69.899	1.81805	53.5175	10.167	18.9975	53.5175	5.74194
Potri.015G109300.6.v3.0	2418	-	Potri.015G109300.v3.0	Chr15:12609603-12616723	82.6481	70.6762	60.94	93.5678	84.7092	73.2758	70.0035	50.3979	64.5696	74.2643	93.5856	55.9988	50.3979	93.5856	1.85693	72.8864	13.8476	18.9988	72.8864	6.18758
Potri.010G056100.1.v3.0	1700	-	Potri.010G056000.v3.0	Chr10:8557321-8562052	40.9292	43.2659	41.6393	43.4128	41.9688	44.1956	56.828	48.4796	32.2247	49.9596	58.3807	30.0675	30.0675	58.3807	1.94165	44.2793	8.41445	19.0031	44.2793	5.46856
Potri.007G079500.1.v3.0	1320	-	Potri.007G079500.v3.0	Chr07:10344222-10359347	188.375	142.62	142.456	173.211	142.596	172.679	140.404	118.596	119.737	152.276	101.237	108.457	101.237	188.375	1.86073	141.887	26.9765	19.0127	141.887	7.1486
Potri.014G019000.1.v3.0	1459	-	Potri.014G019000.v3.0	Chr14:1762388-1764781	9.35767	8.63275	7.70132	9.90244	9.06458	7.34659	8.07374	8.35395	10.111	10.9589	12.7113	12.9007	7.34659	12.9007	1.75601	9.59291	1.82456	19.0199	9.59291	3.26197
Potri.010G190100.1.v3.0	2620	-	Potri.010G190100.v3.0	Chr10:18551826-18557732	10.9428	10.6064	10.0641	10.1313	10.8466	8.42863	12.3766	8.44257	12.1912	13.6315	6.60712	12.4985	6.60712	13.6315	2.06315	10.5639	2.01053	19.032	10.5639	3.40108
Potri.015G066100.1.v3.0	1573	-	Potri.015G066100.v3.0	Chr15:9079653-9083570	6.92761	8.43164	7.01182	12.271	7.86405	9.49503	8.07622	7.45972	10.5378	6.8583	8.9242	8.09346	6.8583	12.271	1.78922	8.4959	1.61699	19.0326	8.4959	3.08677
Potri.013G123500.1.v3.0	2542	-	Potri.013G123500.v3.0	Chr13:13717584-13723733	33.8903	40.6843	34.4174	37.3425	31.3584	31.6059	54.9362	48.0563	45.7132	50.6852	47.1864	41.4437	31.3584	54.9362	1.75188	41.4433	7.88959	19.0371	41.4433	5.37307
Potri.012G088600.1.v3.0	1600	+	Potri.012G088600.v3.0	Chr12:11561916-11570288	8.25968	13.516	11.3354	10.6354	11.7747	11.6771	12.0208	7.95855	7.14485	10.7583	9.40889	8.61426	7.14485	13.516	1.89171	10.2587	1.95367	19.0441	10.2587	3.35877
Potri.018G064100.1.v3.0	2062	+	Potri.018G064100.v3.0	Chr18:8105004-8109917	12.2771	14.9102	13.7786	9.91593	13.4643	16.417	16.2132	15.5046	17.435	14.4803	14.4174	21.54	9.91593	21.54	2.17226	15.0295	2.86284	19.0482	15.0295	3.90972
Potri.013G094900.1.v3.0	1868	-	Potri.013G094900.v3.0	Chr13:10240472-10242705	5.96173	11.4914	12.7786	8.44892	11.1426	11.5027	11.4486	9.24066	9.25571	9.59103	8.23881	9.37266	5.96173	12.7786	2.14344	9.87279	1.88099	19.0523	9.87279	3.30346
Potri.007G009700.4.v3.0	1888	-	Potri.007G009700.v3.0	Chr07:760400-765430	16.0165	21.9392	22.9587	16.4468	17.6392	13.7346	18.0431	13.7693	19.3575	21.9377	16.342	13.1912	13.1912	22.9587	1.74046	17.6147	3.35907	19.0698	17.6147	4.1387
Potri.011G098000.1.v3.0	1661	-	Potri.011G098000.v3.0	Chr11:11928077-11932393	7.14041	7.40714	6.71709	7.10513	7.7007	5.0165	5.49212	6.4215	5.05617	5.77265	9.5375	6.74537	5.0165	9.5375	1.90123	6.67602	1.27348	19.0754	6.67602	2.73899
Potri.001G435700.1.v3.0	1063	-	Potri.001G435700.v3.0	Chr01:46704679-46707748	13.1499	14.6765	12.4724	18.3974	16.3215	13.6452	13.5649	20.2973	12.6145	21.2311	14.8591	15.0198	12.4724	21.2311	1.70225	15.5208	2.96102	19.0778	15.5208	3.95613
Potri.006G234000.2.v3.0	1596	+	Potri.006G234000.v3.0	Chr06:24353320-24359368	39.3183	33.8107	35.4045	39.7216	21.3446	37.1814	41.6374	29.7982	37.9367	49.6779	33.74	33.1197	21.3446	49.6779	2.32742	36.0576	6.87967	19.0797	36.0576	5.17223
Potri.003G200600.7.v3.0	2866	-	Potri.003G200600.v3.0	Chr03:20294387-20302160	15.6214	17.7607	19.6614	15.7527	21.8694	11.0248	16.4482	14.1621	14.8229	18.7354	21.2191	14.0281	11.0248	21.8694	1.98366	16.7588	3.1991	19.089	16.7588	4.06685
Potri.011G064600.1.v3.0	2610	+	Potri.011G064600.v3.0	Chr11:5916605-5921693	2.26607	2.59232	2.19796	1.83869	2.1943	3.16609	1.81199	2.28447	1.91329	1.56666	2.42151	2.06912	1.56666	3.16609	2.02092	2.19354	0.418753	19.0903	2.19354	1.13326
Potri.005G005300.1.v3.0	3237	-	Potri.005G005300.v3.0	Chr05:303748-309203	7.72334	5.94793	8.91829	6.41768	6.60895	4.97273	8.07175	8.28638	6.21216	5.58035	8.16451	9.04479	4.97273	9.04479	1.81888	7.1624	1.36755	19.0934	7.1624	2.84044
Potri.004G029600.1.v3.0	1259	+	Potri.004G029600.v3.0	Chr04:2159539-2161246	18.8813	10.5655	14.9236	14.4625	14.7162	15.553	14.544	9.14482	10.8322	12.4866	13.5179	14.531	9.14482	18.8813	2.0647	13.6799	2.61279	19.0995	13.6799	3.77398
Potri.010G216500.1.v3.0	1662	+	Potri.010G216500.v3.0	Chr10:20345466-20348498	3.10511	2.59555	2.19563	1.95347	3.29543	2.46708	2.2648	2.39815	3.431	2.05463	2.97439	3.08424	1.95347	3.431	1.75636	2.65162	0.506479	19.1007	2.65162	1.40688
Potri.008G185200.2.v3.0	2142	+	Potri.008G185200.v3.0	Chr08:12696931-12702690	37.6813	42.0002	46.2211	31.9045	57.9454	38.9981	55.5484	42.3999	38.4159	52.9522	56.9197	41.2471	31.9045	57.9454	1.81621	45.1861	8.63142	19.1019	45.1861	5.49781
Potri.014G167400.1.v3.0	1467	-	Potri.014G167400.v3.0	Chr14:13277605-13282277	6.82466	6.95399	5.12114	4.624	3.67663	6.10575	5.28772	4.87883	4.18634	4.67624	6.15972	5.62412	3.67663	6.95399	1.8914	5.34326	1.0208	19.1044	5.34326	2.41772
Potri.008G202700.1.v3.0	1533	+	Potri.008G202700.v3.0	Chr08:14442026-14446853	2.90545	2.96388	2.90536	3.52454	4.14866	2.91291	3.52603	3.11482	3.10021	3.16506	2.45177	4.76498	2.45177	4.76498	1.94349	3.29031	0.629062	19.1186	3.29031	1.71822
Potri.008G161700.2.v3.0	1256	-	Potri.008G161700.v3.0	Chr08:10996325-10999683	17.5021	8.52513	10.982	14.3093	10.793	11.57	10.5744	13.4504	10.2239	13.4813	12.6212	12.3981	8.52513	17.5021	2.053	12.2026	2.33346	19.1227	12.2026	3.60911
Potri.013G042800.1.v3.0	1714	-	Potri.013G042800.v3.0	Chr13:3005016-3009431	49.6291	70.1806	90.7017	58.9824	51.3882	57.8818	55.9464	52.6035	50.0213	58.7762	57.9729	56.86	49.6291	90.7017	1.82759	59.2453	11.3331	19.1291	59.2453	5.88863
Potri.006G066300.2.v3.0	1474	+	Potri.006G066300.v3.0	Chr06:4941215-4946962	45.8134	57.4205	62.6976	49.3965	58.2221	62.5319	44.8918	39.3906	37.5185	40.6074	52.7387	38.5097	37.5185	62.6976	1.67111	49.1449	9.40141	19.13	49.1449	5.61897
Potri.002G090500.1.v3.0	1421	+	Potri.002G090500.v3.0	Chr02:6441972-6445603	5.54799	7.63795	6.13328	9.04084	6.20924	8.34038	7.44212	4.71751	6.54555	8.07817	5.56887	6.34958	4.71751	9.04084	1.91644	6.80096	1.30117	19.1321	6.80096	2.76574
Potri.015G035600.2.v3.0	4595	-	Potri.015G035600.v3.0	Chr15:3088424-3101002	13.1234	11.1056	12.9964	8.94618	10.0138	7.91959	12.9933	15.2445	14.1824	14.7285	14.4647	12.9302	7.91959	15.2445	1.92491	12.3874	2.37095	19.1401	12.3874	3.6308
Potri.002G199300.2.v3.0	2885	+	Potri.002G199300.v3.0	Chr02:16022014-16028831	7.52822	5.66312	5.08057	7.02644	5.64264	4.17319	7.42936	4.57901	6.18636	7.7725	6.69415	6.05563	4.17319	7.7725	1.86248	6.1526	1.17771	19.1417	6.1526	2.6212
Potri.002G074500.1.v3.0	1771	+	Potri.002G074500.v3.0	Chr02:5146988-5151195	17.248	19.3515	25.439	30.8596	20.8992	22.5876	32.9266	21.235	23.3953	28.6278	25.6095	23.702	17.248	32.9266	1.90901	24.3234	4.65607	19.1423	24.3234	4.60427
Potri.004G116800.1.v3.0	1136	+	Potri.004G116800.v3.0	Chr04:10815328-10818637	12.8173	16.9979	14.6415	18.6923	15.5494	17.248	16.1014	12.642	7.65284	15.2486	15.8137	15.7322	7.65284	18.6923	2.44253	14.9281	2.8576	19.1424	14.9281	3.89996
Potri.003G145100.1.v3.0	1774	+	Potri.003G145100.v3.0	Chr03:16131437-16134125	19.7086	16.3715	18.1464	14.8202	19.1299	16.1761	10.2675	15.3034	20.6477	14.9914	20.2313	22.2592	10.2675	22.2592	2.16793	17.3378	3.32059	19.1523	17.3378	4.11585
Potri.001G146500.1.v3.0	1728	-	Potri.001G146500.v3.0	Chr01:11933065-11938402	8.15047	9.16367	10.4008	9.34622	10.0308	11.2139	9.39037	7.24354	6.42387	9.40677	13.3802	8.94969	6.42387	13.3802	2.08289	9.42502	1.80542	19.1556	9.42502	3.2365
Potri.005G177400.1.v3.0	1899	+	Potri.005G177400.v3.0	Chr05:19329700-19334608	18.9738	17.9263	20.7105	17.1346	17.9306	13.6162	23.4852	19.1394	18.3344	23.0372	28.7374	20.097	13.6162	28.7374	2.11053	19.9269	3.81716	19.1558	19.9269	4.31664
Potri.013G099200.1.v3.0	1454	-	Potri.013G099200.v3.0	Chr13:10849178-10852707	94.6762	72.1579	71.9756	117.177	75.8417	82.041	75.8068	70.7027	56.6009	97.1056	90.372	85.3119	56.6009	117.177	2.07023	82.4808	15.8141	19.1731	82.4808	6.36599
Potri.017G129800.1.v3.0	1864	-	Potri.017G129800.v3.0	Chr17:14062414-14069724	16.7246	22.359	21.5451	17.3937	20.7962	14.4268	27.9497	21.5208	16.2707	21.7847	25.8451	22.9233	14.4268	27.9497	1.93735	20.795	3.98746	19.1751	20.795	4.37816
Potri.001G228000.1.v3.0	2038	-	Potri.001G228000.v3.0	Chr01:23998370-24001629	6.58653	6.2644	4.60858	5.49242	6.05315	3.61777	6.15827	6.9305	5.51312	6.76103	8.0703	6.85282	3.61777	8.0703	2.23074	6.07574	1.1653	19.1796	6.07574	2.60306
Potri.005G114800.1.v3.0	2373	-	Potri.005G114800.v3.0	Chr05:8871908-8876229	28.4128	23.2096	22.7903	31.0809	29.1993	25.8236	29.0644	28.7281	17.0541	37.6696	31.9894	32.9653	17.0541	37.6696	2.20883	28.1656	5.40323	19.1838	28.1656	4.81586
Potri.001G115500.1.v3.0	1120	-	Potri.001G115500.v3.0	Chr01:9240591-9243072	30.5445	29.6493	39.4006	29.9737	23.6882	30.7933	31.9777	27.7619	18.7436	27.0035	37.323	24.8952	18.7436	39.4006	2.10208	29.3129	5.62369	19.1851	29.3129	4.87346
Potri.014G031800.1.v3.0	1838	-	Potri.014G031800.v3.0	Chr14:2643533-2647797	7.33683	3.73267	4.68821	5.65784	5.43613	4.78888	5.48915	6.7237	7.1872	5.89573	5.4132	4.74628	3.73267	7.33683	1.96557	5.59132	1.07312	19.1926	5.59132	2.48319
Potri.003G068400.1.v3.0	1330	+	Potri.003G068400.v3.0	Chr03:9671116-9674650	19.6081	21.227	17.731	22.4811	14.1419	18.2241	19.4226	19.1017	11.7744	13.8582	22.0224	15.3842	11.7744	22.4811	1.90932	17.9147	3.44004	19.2023	17.9147	4.16307
Potri.010G138900.1.v3.0	2719	+	Potri.010G138900.v3.0	Chr10:15156349-15166079	17.2072	14.6938	17.265	12.6647	14.7821	8.67568	14.5172	11.3499	11.2701	15.3222	16.0332	11.7795	8.67568	17.265	1.99005	13.7967	2.64971	19.2054	13.7967	3.78625
Potri.015G079300.2.v3.0	2518	+	Potri.015G079300.v3.0	Chr15:10421326-10429907	8.30038	5.12541	6.54949	5.71262	6.50216	5.66342	4.43807	3.98897	5.73336	6.59691	6.8107	6.41397	3.98897	8.30038	2.08083	5.98629	1.14987	19.2084	5.98629	2.58166
Potri.018G128300.3.v3.0	2015	+	Potri.018G128300.v3.0	Chr18:15050542-15054004	4.94294	6.60965	5.24418	6.1391	7.7583	5.74477	8.52724	8.27897	5.6094	8.719	6.84312	7.06344	4.94294	8.719	1.76393	6.79001	1.30436	19.21	6.79001	2.76341
Potri.002G105100.1.v3.0	1976	-	Potri.002G105100.v3.0	Chr02:7637718-7643338	30.2081	21.0029	19.0516	24.7702	17.654	16.5918	22.1942	20.8409	18.6662	26.0264	27.4508	19.6328	16.5918	30.2081	1.82066	22.0075	4.23075	19.2242	22.0075	4.45992
Potri.005G033700.1.v3.0	2408	-	Potri.005G033700.v3.0	Chr05:2505349-2512471	15.9407	21.5503	22.7872	13.7977	15.0211	18.2694	21.1734	15.4198	12.9979	18.8335	22.7366	20.0713	12.9979	22.7872	1.75314	18.2166	3.50292	19.2293	18.2166	4.18718
Potri.011G145500.1.v3.0	1288	-	Potri.011G145500.v3.0	Chr11:16548537-16550849	27.0208	20.9819	22.6962	24.2211	26.5871	21.4741	32.4885	30.9434	28.3541	35.0472	38.2063	29.1581	20.9819	38.2063	1.82092	28.0982	5.4037	19.2314	28.0982	4.81241
Potri.003G087600.2.v3.0	2494	+	Potri.003G087600.v3.0	Chr03:11496671-11503483	67.992	81.1246	70.8118	86.5385	93.0448	83.58	98.209	84.0038	78.1863	125.989	117.174	89.1039	67.992	125.989	1.853	89.6465	17.2406	19.2318	89.6465	6.48617
Potri.003G033700.1.v3.0	1828	+	Potri.003G033700.v3.0	Chr03:4235078-4245290	19.1239	34.1676	33.3438	27.1936	27.5377	38.0899	32.3457	26.5305	22.5908	34.4767	33.3985	24.8467	19.1239	38.0899	1.99174	29.4704	5.66844	19.2343	29.4704	4.8812
Potri.010G052300.1.v3.0	1568	-	Potri.010G052300.v3.0	Chr10:8274683-8277990	73.0848	44.6432	45.8033	55.8732	61.9513	36.1124	54.4886	58.0561	44.7058	52.1444	61.8975	45.1726	36.1124	73.0848	2.02381	52.8278	10.1622	19.2366	52.8278	5.72322
Potri.001G135000.2.v3.0	1223	+	Potri.001G135000.v3.0	Chr01:10843652-10845969	14.7913	13.862	12.9982	17.2306	14.6292	11.094	13.1109	11.2514	12.791	8.5678	13.4443	9.02627	8.5678	17.2306	2.01109	12.7331	2.45001	19.2413	12.7331	3.67051
Potri.004G235200.2.v3.0	3730	+	Potri.004G235200.v3.0	Chr04:24089065-24098768	21.0308	16.3609	16.8721	13.7916	19.4149	14.1372	15.1849	19.2177	18.4609	13.7795	22.2639	11.8318	11.8318	22.2639	1.8817	16.8622	3.24602	19.2503	16.8622	4.07572
Potri.014G087200.1.v3.0	1977	+	Potri.014G087200.v3.0	Chr14:6875236-6878618	10.5434	8.1931	9.8723	13.1298	9.45925	7.6322	7.95135	8.49802	8.33314	12.2944	11.6296	8.25477	7.6322	13.1298	1.72032	9.64928	1.85844	19.2599	9.64928	3.27042
Potri.018G066100.1.v3.0	2047	-	Potri.018G066100.v3.0	Chr18:8370389-8381925	16.9065	18.4244	20.1975	19.273	20.8251	18.1811	13.7026	12.8109	13.4157	20.4745	20.3388	12.1315	12.1315	20.8251	1.71661	17.2235	3.31725	19.2601	17.2235	4.1063
Potri.010G136800.1.v3.0	3216	-	Potri.010G136800.v3.0	Chr10:15004039-15010595	21.8982	21.0935	20.9966	27.2358	34.6047	32.0101	22.567	20.9125	19.9787	25.1684	29.7971	25.4415	19.9787	34.6047	1.73208	25.142	4.84424	19.2675	25.142	4.65203
Potri.008G047300.1.v3.0	1879	+	Potri.008G047300.v3.0	Chr08:2770948-2775402	36.051	21.794	22.2383	21.3775	20.4475	20.5014	26.367	25.9912	18.8027	21.2876	25.1126	24.9973	18.8027	36.051	1.91733	23.7473	4.576	19.2695	23.7473	4.56969
Potri.002G138600.1.v3.0	1957	-	Potri.002G138600.v3.0	Chr02:10292958-10296168	3.26052	5.71106	6.0253	4.11922	7.08345	6.89773	5.69722	5.83123	5.76687	6.00905	6.9783	5.91322	3.26052	7.08345	2.17249	5.77443	1.11333	19.2804	5.77443	2.52968
Potri.003G037000.1.v3.0	2200	+	Potri.003G037000.v3.0	Chr03:4809367-4823584	4.1074	5.24254	4.89386	2.76212	4.70878	3.78831	4.31187	3.70482	4.39154	5.56432	5.88487	4.98716	2.76212	5.88487	2.13056	4.52897	0.873255	19.2815	4.52897	2.17918
Potri.004G233300.1.v3.0	2458	-	Potri.004G233300.v3.0	Chr04:23963735-23969925	2.96702	5.51873	4.76216	3.07944	3.49123	4.11526	4.54925	4.78922	3.4186	3.5981	4.15191	3.72594	2.96702	5.51873	1.86002	4.01391	0.774244	19.2891	4.01391	2.00501
Potri.016G117200.1.v3.0	2244	-	Potri.016G117200.v3.0	Chr16:12234530-12241141	25.7535	20.7303	20.5494	22.0886	24.283	17.4352	24.8623	23.7993	16.594	22.7725	33.1277	19.6313	16.594	33.1277	1.99637	22.6356	4.36622	19.2892	22.6356	4.50052
Potri.006G193600.1.v3.0	2015	+	Potri.006G193600.v3.0	Chr06:20839144-20841612	25.6363	23.7376	20.3487	26.9176	20.7131	18.4494	29.5867	29.6495	36.1295	28.6063	23.0701	29.0959	18.4494	36.1295	1.9583	25.9951	5.01583	19.2953	25.9951	4.70017
Potri.009G002000.1.v3.0	1423	-	Potri.009G002000.v3.0	Chr09:612299-617844	4.4188	3.52033	3.5123	3.88862	3.99837	3.6272	3.58761	2.71555	2.28656	4.37957	4.4637	2.86654	2.28656	4.4637	1.95215	3.60543	0.695836	19.2997	3.60543	1.85017
Potri.003G051200.1.v3.0	1698	+	Potri.003G051200.v3.0	Chr03:7539242-7542748	6.71037	7.98421	6.06629	7.86413	7.07736	4.25885	5.81201	8.68144	8.58101	7.98666	8.86161	6.4497	4.25885	8.86161	2.08075	7.19447	1.38883	19.3041	7.19447	2.84689
Potri.T134200.1.v3.0	1348	+	Potri.T134200.v3.0	scaffold_273:9703-15525	8.40082	7.75224	8.65176	10.4462	7.68575	8.60461	7.0687	7.23244	5.08534	8.13957	11.2423	7.67126	5.08534	11.2423	2.21073	8.16508	1.5771	19.3152	8.16508	3.02947
Potri.015G045800.1.v3.0	1969	-	Potri.015G045800.v3.0	Chr15:4554466-4560593	13.9312	15.4191	13.1234	14.9118	14.9712	11.2014	21.4589	18.1889	19.7691	19.8088	13.9579	15.7821	11.2014	21.4589	1.91573	16.0436	3.09927	19.3177	16.0436	4.00393
Potri.018G016800.1.v3.0	1006	+	Potri.018G016800.v3.0	Chr18:1316790-1320869	49.2117	43.471	39.3203	51.4163	45.2898	62.1689	45.2939	40.7135	31.9064	58.7284	59.5811	41.6088	31.9064	62.1689	1.94848	47.3925	9.15597	19.3195	47.3925	5.56659
Potri.006G263000.1.v3.0	1402	-	Potri.006G263000.v3.0	Chr06:26582875-26585580	11.0603	10.1119	11.1569	11.2418	11.6221	8.53313	7.94419	7.5982	11.4718	7.96661	7.14908	7.32105	7.14908	11.6221	1.62568	9.43142	1.82212	19.3196	9.43142	3.23748
Potri.005G120600.1.v3.0	2723	-	Potri.005G120600.v3.0	Chr05:9390210-9394566	9.69125	9.93351	7.07908	10.6021	8.66074	5.3729	11.5031	8.46012	10.4848	11.4304	10.7	9.04524	5.3729	11.5031	2.14095	9.4136	1.8187	19.32	9.4136	3.23475
Potri.006G277100.1.v3.0	1095	+	Potri.006G277100.v3.0	Chr06:27658927-27660403	9.78154	6.68097	7.96563	8.28652	7.35273	8.53826	9.03531	5.56291	5.70565	7.97239	6.94464	5.25729	5.25729	9.78154	1.86057	7.42365	1.43438	19.3218	7.42365	2.89213
Potri.001G373200.2.v3.0	1619	-	Potri.001G373200.v3.0	Chr01:38760349-38764746	11.4591	8.96818	7.05308	9.09545	8.3718	7.78345	6.10257	6.77956	7.62801	10.4123	9.6206	10.7035	6.10257	11.4591	1.87775	8.6648	1.67505	19.3316	8.6648	3.11517
Potri.002G076900.2.v3.0	2493	-	Potri.002G076900.v3.0	Chr02:5312017-5316346	4.13075	4.2742	6.21408	5.35932	4.76905	6.27926	4.03868	5.87846	6.94324	6.05846	5.30665	7.19844	4.03868	7.19844	1.78237	5.53755	1.07142	19.3483	5.53755	2.46925
Potri.013G064600.1.v3.0	1428	-	Potri.013G064600.v3.0	Chr13:4960166-4962425	5.72112	4.81805	5.52035	7.51702	6.51059	5.34048	4.89132	4.05687	5.73254	5.61745	7.96349	6.8256	4.05687	7.96349	1.96296	5.87624	1.13929	19.3881	5.87624	2.55489
Potri.006G280000.2.v3.0	1890	+	Potri.006G279900.v3.0	Chr06:27813572-27824115	33.3252	28.6229	34.2643	33.8223	34.8513	29.2436	34.8342	33.5399	37.2428	36.6027	39.8544	15.0859	15.0859	39.8544	2.64183	32.6075	6.32285	19.3908	32.6075	5.02713
Potri.016G142100.1.v3.0	1218	+	Potri.016G142100.v3.0	Chr16:14341677-14343170	21.4466	13.2015	14.734	20.3692	13.7812	18.0483	19.7446	12.3656	13.6338	18.3266	13.8662	15.6264	12.3656	21.4466	1.73438	16.262	3.15393	19.3945	16.262	4.02343
Potri.019G083700.1.v3.0	2284	-	Potri.019G083700.v3.0	Chr19:11658660-11666676	14.9013	26.2557	23.4233	20.687	27.5035	21.5711	27.3724	17.0043	18.7375	26.4697	27.1154	20.2887	14.9013	27.5035	1.84571	22.6108	4.38785	19.406	22.6108	4.49894
Potri.008G124000.1.v3.0	2178	+	Potri.008G124000.v3.0	Chr08:8079708-8084341	8.85259	6.76872	7.05297	7.41558	8.54186	4.93954	5.76125	7.46721	8.53804	9.65068	9.80035	9.01797	4.93954	9.80035	1.98406	7.81723	1.51742	19.4112	7.81723	2.96666
Potri.015G041800.1.v3.0	1283	+	Potri.015G041800.v3.0	Chr15:3941855-3946475	17.0108	31.7666	28.124	32.6782	29.6193	31.0779	24.7456	22.4855	24.1115	33.138	35.8571	24.7157	17.0108	35.8571	2.1079	27.9442	5.42678	19.4201	27.9442	4.80448
Potri.017G144700.1.v3.0	1800	-	Potri.017G144700.v3.0	Chr17:15254831-15260627	65.1907	39.4361	41.0987	51.5945	31.2935	44.9112	44.1797	43.2038	46.7946	59.1754	42.3843	51.4693	31.2935	65.1907	2.0832	46.7277	9.07616	19.4235	46.7277	5.5462
Potri.008G137000.2.v3.0	2048	-	Potri.008G137000.v3.0	Chr08:9116816-9123268	28.7164	20.9431	22.5061	25.9728	23.46	23.7044	23.4377	28.9755	24.2833	31.8993	38.058	20.8413	20.8413	38.058	1.82609	26.0665	5.06326	19.4244	26.0665	4.70412
Potri.006G218400.1.v3.0	2179	+	Potri.006G218400.v3.0	Chr06:23074443-23086026	12.2344	18.0718	20.1513	16.219	15.7697	17.1827	20.8934	18.2347	16.5908	25.5306	20.2896	14.1647	12.2344	25.5306	2.08679	17.9444	3.48669	19.4305	17.9444	4.16546
Potri.007G127500.1.v3.0	1521	+	Potri.007G127500.v3.0	Chr07:14349815-14352537	23.9737	15.4819	14.0761	25.0737	18.8123	18.5894	22.9675	18.2298	19.7131	27.8962	22.2137	19.8359	14.0761	27.8962	1.98181	20.5719	3.99787	19.4336	20.5719	4.36261
Potri.009G042300.1.v3.0	950	-	Potri.009G042300.v3.0	Chr09:4905073-4906582	8.47384	9.84676	10.3638	8.85033	8.50938	8.34539	10.4247	5.63473	8.24715	7.8064	9.06842	5.15066	5.15066	10.4247	2.02395	8.39346	1.63204	19.4442	8.39346	3.06927
Potri.001G322500.1.v3.0	1802	-	Potri.001G322400.v3.0	Chr01:32673539-32679638	22.3083	19.8572	22.8694	25.0842	18.0703	20.8866	26.0547	19.2383	12.0048	18.5389	21.5977	15.5358	12.0048	26.0547	2.17036	20.1705	3.92395	19.4539	20.1705	4.33418
Potri.008G176500.1.v3.0	1008	-	Potri.008G176500.v3.0	Chr08:12053629-12054636	25.9494	32.2243	26.8089	35.8791	32.927	35.215	49.1852	45.9748	30.8741	39.7245	38.6873	39.3085	25.9494	49.1852	1.89543	36.0632	7.01579	19.4542	36.0632	5.17245
Potri.009G037700.1.v3.0	1567	-	Potri.009G037700.v3.0	Chr09:4635088-4641244	17.8695	13.2427	14.8334	15.1256	18.001	14.4351	10.0833	12.9925	10.0319	14.0376	16.5156	10.9007	10.0319	18.001	1.79438	14.0057	2.726	19.4634	14.0057	3.80795
Potri.015G111200.1.v3.0	2055	+	Potri.015G111200.v3.0	Chr15:12720420-12725187	14.8004	12.7824	13.6886	9.48028	14.3253	11.2814	12.5357	14.3282	9.34785	15.3241	18.6881	15.1083	9.34785	18.6881	1.99919	13.4742	2.623	19.4668	13.4742	3.75213
Potri.019G081800.1.v3.0	2227	-	Potri.019G081800.v3.0	Chr19:11505280-11507506	10.985	7.55287	8.75694	7.94143	8.98551	7.93284	13.0672	11.1125	8.71391	8.8166	12.9308	10.2563	7.55287	13.0672	1.7301	9.75432	1.89916	19.4699	9.75432	3.28604
Potri.009G045100.1.v3.0	2462	+	Potri.009G045100.v3.0	Chr09:5122450-5125973	20.4657	13.2554	14.5842	21.2603	19.0719	19.0186	13.3337	14.5893	16.1893	16.5439	14.6796	11.2276	11.2276	21.2603	1.89357	16.185	3.15132	19.4706	16.185	4.01658
Potri.006G267500.1.v3.0	2688	+	Potri.006G267500.v3.0	Chr06:26900377-26905335	55.6682	60.1163	62.1916	65.444	76.1127	64.1798	66.1022	61.6285	56.5375	86.2191	101.689	73.6871	55.6682	101.689	1.8267	69.1313	13.465	19.4774	69.1313	6.11127
Potri.015G047900.1.v3.0	1541	+	Potri.015G047900.v3.0	Chr15:4918578-4920430	14.2806	10.4569	10.6179	13.231	12.0742	9.36655	7.52932	10.6235	8.21515	9.5667	13.7873	11.2566	7.52932	14.2806	1.89667	10.9171	2.12672	19.4806	10.9171	3.44852
Potri.006G192200.1.v3.0	1185	-	Potri.006G192200.v3.0	Chr06:20691353-20697064	4.85471	2.61119	3.10389	3.3927	3.30404	3.58211	4.22199	3.55769	2.34822	4.19947	3.76096	3.82414	2.34822	4.85471	2.0674	3.56343	0.694401	19.4869	3.56343	1.83326
Potri.005G059600.1.v3.0	1865	+	Potri.005G059600.v3.0	Chr05:4191754-4198842	2.8564	2.83807	2.4895	2.36805	3.0358	2.4818	2.12153	3.76944	1.71131	2.97515	3.08768	2.64666	1.71131	3.76944	2.20266	2.69845	0.525967	19.4915	2.69845	1.43213
Potri.013G029300.1.v3.0	865	-	Potri.013G029300.v3.0	Chr13:1939389-1941664	6.82214	7.82896	8.5108	8.71189	8.81754	7.76987	5.67478	5.67944	4.48616	8.40329	6.95455	6.43003	4.48616	8.81754	1.9655	7.17412	1.40064	19.5236	7.17412	2.8428
Potri.002G095100.2.v3.0	1401	-	Potri.002G095100.v3.0	Chr02:6847397-6851457	13.3917	14.5053	14.1466	17.9565	19.722	24.279	16.8411	22.6219	16.2564	21.8267	21.7352	20.3325	13.3917	24.279	1.81299	18.6346	3.63868	19.5265	18.6346	4.21991
Potri.014G176600.1.v3.0	1209	+	Potri.014G176600.v3.0	Chr14:14487158-14489908	8.24809	8.98566	9.45259	12.2548	8.91387	10.9082	9.92223	5.66685	7.83302	7.29098	8.51104	7.77439	5.66685	12.2548	2.16254	8.81348	1.72098	19.5267	8.81348	3.13971
Potri.011G086800.1.v3.0	1320	-	Potri.011G086800.v3.0	Chr11:10103354-10132972	7.43076	7.16501	7.94355	8.86025	9.67223	10.7316	7.56309	8.39042	7.71274	10.1421	13.225	9.91039	7.16501	13.225	1.84578	9.06226	1.7696	19.5271	9.06226	3.17987
Potri.002G018100.1.v3.0	1246	+	Potri.002G018100.v3.0	Chr02:1046660-1049116	14.2974	19.1804	23.6778	21.628	20.7067	21.5297	14.4303	12.3621	15.2977	16.9843	17.838	16.8119	12.3621	23.6778	1.91535	17.8954	3.49619	19.5368	17.8954	4.16151
Potri.009G120600.1.v3.0	1415	-	Potri.009G120600.v3.0	Chr09:10086718-10089764	5.08324	5.293	6.47895	4.30772	6.26035	5.32823	4.94367	3.18884	3.49208	4.5416	4.95912	5.08745	3.18884	6.47895	2.03176	4.91369	0.96025	19.5424	4.91369	2.29681
Potri.008G214100.1.v3.0	2387	-	Potri.008G214100.v3.0	Chr08:16981692-16986458	26.2938	24.9433	22.6107	24.3921	28.2319	21.7912	28.4357	31.1122	21.0096	28.195	40.5746	25.0243	21.0096	40.5746	1.93124	26.8845	5.2548	19.5458	26.8845	4.7487
Potri.016G076400.1.v3.0	1755	+	Potri.016G076400.v3.0	Chr16:5794258-5799135	18.9759	29.5426	29.7228	22.8732	19.4243	26.7022	34.5958	22.9216	22.1523	25.7332	23.4119	19.4129	18.9759	34.5958	1.82314	24.6224	4.81297	19.5471	24.6224	4.6219
Potri.003G210900.1.v3.0	1722	-	Potri.003G210900.v3.0	Chr03:20984606-20989881	36.3166	48.527	51.3807	46.7659	42.1082	48.2943	54.2678	50.889	27.526	56.9913	33.955	51.4403	27.526	56.9913	2.07045	45.7052	8.93458	19.5483	45.7052	5.51429
Potri.001G237400.1.v3.0	1922	-	Potri.001G237400.v3.0	Chr01:24861842-24868077	14.3114	15.9124	15.7286	13.9909	14.7696	17.7895	23.0286	12.8104	14.2334	17.2611	15.8473	22.4864	12.8104	23.0286	1.79765	16.5141	3.23189	19.5704	16.5141	4.04563
Potri.007G137200.2.v3.0	2183	+	Potri.007G137200.v3.0	Chr07:14938100-14946505	25.0194	19.1056	16.612	28.2899	23.9008	18.4661	19.3755	23.5084	17.9106	26.9934	29.6747	20.382	16.612	29.6747	1.78634	22.4365	4.39258	19.5778	22.4365	4.48778
Potri.010G199200.1.v3.0	1697	-	Potri.010G199200.v3.0	Chr10:19144114-19148514	17.2129	17.2267	10.5018	14.9489	13.2042	14.1039	17.9989	14.7563	15.5547	15.2193	12.7309	8.4147	8.4147	17.9989	2.13898	14.3228	2.80485	19.5832	14.3228	3.84024
Potri.010G244500.1.v3.0	1216	-	Potri.010G244500.v3.0	Chr10:21971600-21973953	6.80833	5.88591	7.73975	7.77049	6.78194	9.84992	4.69953	5.83688	7.02349	7.02569	5.67846	8.1796	4.69953	9.84992	2.09594	6.94	1.35946	19.5887	6.94	2.79494
Potri.010G191200.1.v3.0	1481	+	Potri.010G191200.v3.0	Chr10:18626791-18629083	516.262	434.616	347.392	609.483	589.958	453.24	493.876	558.354	384.014	662.672	565.392	407.01	347.392	662.672	1.90756	501.856	98.3194	19.5912	501.856	8.97113
Potri.006G066200.1.v3.0	1056	+	Potri.006G066200.v3.0	Chr06:4935085-4938653	29.6713	30.7945	33.6166	27.6544	32.0031	21.4603	34.2087	36.7255	25.322	36.3681	46.2076	30.5275	21.4603	46.2076	2.15317	32.0466	6.28376	19.6082	32.0466	5.0021
Potri.015G100400.1.v3.0	2014	-	Potri.015G100400.v3.0	Chr15:11912448-11916303	12.6223	9.84385	10.3623	10.7525	9.47511	9.01884	8.57063	12.9756	9.81771	14.9691	13.9006	8.86827	8.57063	14.9691	1.74656	10.9314	2.14358	19.6094	10.9314	3.45041
Potri.009G096200.2.v3.0	1286	+	Potri.009G096200.v3.0	Chr09:8678227-8681515	6.06863	9.90389	10.02	8.04744	8.55852	10.2197	7.96376	5.78718	7.36147	6.70184	8.06809	6.29029	5.78718	10.2197	1.76592	7.9159	1.55243	19.6115	7.9159	2.98475
Potri.006G277200.1.v3.0	1711	-	Potri.006G277200.v3.0	Chr06:27660517-27664858	9.65692	6.70072	5.9543	8.31704	7.30018	7.79499	8.91824	7.3288	7.90697	8.01558	12.167	9.50928	5.9543	12.167	2.0434	8.2975	1.62741	19.6132	8.2975	3.05268
Potri.003G180000.1.v3.0	1684	-	Potri.003G180000.v3.0	Chr03:18731868-18738320	4.95279	5.24421	5.26057	5.45292	8.27425	4.70517	5.65588	7.27562	4.16045	5.41628	5.72768	5.72411	4.16045	8.27425	1.98879	5.65416	1.10979	19.6279	5.65416	2.49931
Potri.008G200700.1.v3.0	2138	+	Potri.008G200700.v3.0	Chr08:14096002-14101378	15.5052	12.8119	11.0747	14.4321	8.67408	9.93844	13.9158	13.4054	9.80752	15.9666	11.1106	10.4355	8.67408	15.9666	1.84073	12.2565	2.40576	19.6284	12.2565	3.61547
Potri.005G010800.2.v3.0	2666	+	Potri.005G010800.v3.0	Chr05:798250-802735	4.29543	6.96517	6.02597	4.32688	5.62252	7.20569	7.36859	7.26374	6.53802	7.05125	8.14501	8.17845	4.29543	8.17845	1.90399	6.58223	1.29252	19.6366	6.58223	2.71858
Potri.017G041300.1.v3.0	2270	+	Potri.017G041300.v3.0	Chr17:3376738-3381505	6.63165	10.659	10.2341	11.2279	8.61158	7.36165	14.1348	9.63313	9.59884	10.4782	9.4612	9.02943	6.63165	14.1348	2.13142	9.75512	1.9156	19.6368	9.75512	3.28616
Potri.008G024300.2.v3.0	2253	+	Potri.008G024300.v3.0	Chr08:1257099-1265843	8.46103	7.64605	6.19013	7.0988	5.89578	6.02471	6.83056	6.41668	8.72899	10.2545	9.05719	9.70608	5.89578	10.2545	1.73929	7.69254	1.51171	19.6516	7.69254	2.94346
Potri.010G148400.3.v3.0	1491	+	Potri.010G148400.v3.0	Chr10:15758841-15762949	58.6151	51.866	46.4415	62.8746	52.6854	51.3982	57.956	35.0247	32.8095	48.5316	47.0235	37.0482	32.8095	62.8746	1.91635	48.5229	9.5391	19.659	48.5229	5.60059
Potri.007G144800.1.v3.0	2088	+	Potri.007G144800.v3.0	Chr07:15434969-15440495	39.5115	51.3089	45.7191	45.4643	57.02	36.7085	65.6735	58.4683	44.9169	67.9068	63.7787	57.1603	36.7085	67.9068	1.84989	52.8031	10.3891	19.6751	52.8031	5.72255
Potri.010G231900.1.v3.0	1126	-	Potri.010G231800.v3.0	Chr10:21332252-21335673	19.9587	17.19	17.2876	15.8436	24.1436	21.1896	16.2179	15.4342	12.6954	14.7121	21.6313	14.2412	12.6954	24.1436	1.90176	17.5454	3.45242	19.677	17.5454	4.13302
Potri.016G057800.1.v3.0	2016	-	Potri.016G057800.v3.0	Chr16:3877727-3880235	5.7735	4.53382	5.83026	3.82827	5.39785	3.38341	4.91847	5.28619	5.89865	3.891	3.92057	3.75675	3.38341	5.89865	1.7434	4.70156	0.925282	19.6803	4.70156	2.23314
Potri.009G082000.1.v3.0	2340	+	Potri.009G082000.v3.0	Chr09:7775697-7779691	10.405	6.52294	8.60322	8.54644	10.3384	8.31772	4.74936	9.96543	10.2949	9.79426	10.0306	10.1027	4.74936	10.405	2.19082	8.97258	1.766	19.6822	8.97258	3.16552
Potri.009G108500.1.v3.0	1840	+	Potri.009G108500.v3.0	Chr09:9383358-9387223	18.6519	14.5506	12.5757	13.8764	14.8404	13.3405	17.1375	16.2919	14.179	17.974	24.0523	14.5859	12.5757	24.0523	1.9126	16.0047	3.15101	19.688	16.0047	4.00042
Potri.005G161800.1.v3.0	2354	+	Potri.005G161800.v3.0	Chr05:16573190-16577808	3.31562	4.07996	4.17966	4.99564	3.97418	4.81229	3.75055	3.68662	2.57309	3.92827	5.67943	3.99555	2.57309	5.67943	2.20724	4.08091	0.80354	19.6902	4.08091	2.02889
Potri.004G208900.2.v3.0	2064	-	Potri.004G208900.v3.0	Chr04:21709597-21716195	20.6099	31.261	34.2329	28.3306	28.5545	30.5476	30.8314	32.81	30.0706	35.779	47.9235	33.1701	20.6099	47.9235	2.32527	32.0101	6.30773	19.7055	32.0101	5.00045
Potri.010G095800.1.v3.0	1793	+	Potri.010G095700.v3.0	Chr10:11824614-11834280	7.05656	6.42134	7.02379	7.58951	10.4798	6.66168	8.02738	5.85145	5.70604	5.14199	6.63973	6.67801	5.14199	10.4798	2.03808	6.93977	1.3685	19.7197	6.93977	2.79489
Potri.014G069400.1.v3.0	1885	+	Potri.014G069400.v3.0	Chr14:5630227-5636031	15.5466	20.2317	22.1088	19.4402	17.9999	29.02	18.4397	18.1304	15.1928	24.9407	21.8273	24.3853	15.1928	29.02	1.91012	20.6053	4.06348	19.7206	20.6053	4.36494
Potri.003G117300.1.v3.0	1732	-	Potri.003G117300.v3.0	Chr03:14083064-14086679	11.2872	15.953	16.3362	13.5469	17.0971	11.3826	17.742	15.2997	11.5013	14.8914	13.9115	8.75215	8.75215	17.742	2.02716	13.9751	2.75598	19.7207	13.9751	3.80479
Potri.005G144700.1.v3.0	3121	+	Potri.005G144700.v3.0	Chr05:12385501-12395136	8.88131	7.59838	7.30918	8.71004	9.09834	7.66816	11.3078	10.4324	12.5288	12.826	11.6893	10.9745	7.30918	12.826	1.75478	9.91868	1.95812	19.7418	9.91868	3.31015
Potri.001G333500.1.v3.0	1890	-	Potri.001G333500.v3.0	Chr01:33671856-33678759	4.73288	7.85557	7.4859	6.95667	6.67258	7.81787	5.86205	4.78631	5.51475	5.71828	4.49344	5.53281	4.49344	7.85557	1.74823	6.11909	1.20806	19.7425	6.11909	2.61332
Potri.004G142000.1.v3.0	1980	-	Potri.004G142000.v3.0	Chr04:16525810-16530455	18.3387	18.2489	21.822	17.6018	24.3859	19.528	9.99268	16.6975	16.8064	14.5551	18.7763	18.8084	9.99268	24.3859	2.44038	17.9635	3.54713	19.7463	17.9635	4.16699
Potri.005G074400.1.v3.0	2092	+	Potri.005G074400.v3.0	Chr05:5434880-5438880	4.17049	6.69756	6.45347	4.07743	6.45695	7.42978	6.68108	5.35797	5.52346	6.39664	8.25861	6.12054	4.07743	8.25861	2.02544	6.13533	1.21151	19.7464	6.13533	2.61714
Potri.012G064500.1.v3.0	2455	+	Potri.012G064500.v3.0	Chr12:8099816-8104868	7.67904	10.4374	12.0534	11.5329	10.2874	7.00741	10.2551	7.55674	8.13297	9.17278	13.161	9.62111	7.00741	13.161	1.87815	9.74144	1.92402	19.7509	9.74144	3.28413
Potri.017G054300.1.v3.0	932	-	Potri.017G054300.v3.0	Chr17:4780864-4783743	180.422	160.961	174.457	213.857	159.132	160.54	232.126	139.606	130.513	216.52	169.967	126.331	126.331	232.126	1.83744	172.036	33.9856	19.7549	172.036	7.42657
Potri.017G114000.1.v3.0	1641	-	Potri.017G114000.v3.0	Chr17:12929914-12936745	69.3755	56.3795	58.5482	89.0854	69.4008	59.0645	47.6925	54.3894	53.483	78.4931	64.0811	83.3087	47.6925	89.0854	1.86791	65.2751	12.9044	19.7693	65.2751	6.02846
Potri.013G132100.1.v3.0	1703	-	Potri.013G132100.v3.0	Chr13:14309932-14313720	4.74425	4.02785	3.89616	4.21765	4.58291	5.10437	4.10308	2.2586	4.22687	5.52508	4.78423	3.48067	2.2586	5.52508	2.44624	4.24598	0.839446	19.7704	4.24598	2.0861
Potri.003G194300.1.v3.0	1896	-	Potri.003G194300.v3.0	Chr03:19780114-19785252	62.6697	48.8772	53.3178	69.9023	55.9624	48.1731	58.3087	72.9784	55.3467	89.3573	76.362	58.6521	48.1731	89.3573	1.85492	62.4923	12.3565	19.7729	62.4923	5.96561
Potri.008G107100.1.v3.0	1281	-	Potri.008G107000.v3.0	Chr08:6793817-6798853	49.1924	34.911	27.0873	47.5605	39.5158	37.0686	49.1553	34.8343	41.1444	56.9199	50.0175	41.6316	27.0873	56.9199	2.10135	42.4199	8.38811	19.774	42.4199	5.40667
Potri.008G006100.1.v3.0	2281	+	Potri.008G006100.v3.0	Chr08:356288-361920	15.8942	17.1868	17.8331	17.4395	21.0229	16.5471	22.7922	27.8152	15.7239	17.2153	22.0547	15.5416	15.5416	27.8152	1.78973	18.9222	3.74245	19.7781	18.9222	4.24201
Potri.014G095400.1.v3.0	2012	-	Potri.014G095400.v3.0	Chr14:7421464-7427392	37.3423	44.8697	43.7311	56.8013	59.6856	43.5297	56.4889	59.5432	55.2698	76.5665	61.3938	49.1189	37.3423	76.5665	2.0504	53.6951	10.6227	19.7833	53.6951	5.74672
Potri.003G095300.1.v3.0	2006	-	Potri.003G095300.v3.0	Chr03:12201875-12206468	13.3462	17.6192	18.8362	13.6886	15.2108	16.355	17.8199	14.7293	13.7677	15.8098	9.96842	9.45152	9.45152	18.8362	1.99293	14.7169	2.91161	19.7841	14.7169	3.8794
Potri.008G199000.1.v3.0	1558	-	Potri.008G199000.v3.0	Chr08:13963945-13965502	5.49187	5.30427	5.58519	7.7802	3.6606	4.64497	6.57772	4.68827	7.10262	6.39592	5.89372	6.40699	3.6606	7.7802	2.12539	5.79436	1.14767	19.8067	5.79436	2.53465
Potri.007G030100.1.v3.0	1427	+	Potri.007G030100.v3.0	Chr07:2261638-2266986	13.0372	19.2355	17.7032	13.1849	13.4745	15.8289	13.4307	10.7519	10.4527	12.2362	11.0291	14.8577	10.4527	19.2355	1.84024	13.7685	2.72737	19.8087	13.7685	3.7833
Potri.015G068300.1.v3.0	1605	+	Potri.015G068300.v3.0	Chr15:9283824-9286967	21.7712	31.494	34.5759	25.8812	23.0581	32.5677	26.5815	19.7029	21.2144	31.4899	27.4306	20.2974	19.7029	34.5759	1.75486	26.3387	5.21918	19.8156	26.3387	4.71911
Potri.001G319900.1.v3.0	768	+	Potri.001G319800.v3.0	Chr01:32449717-32457127	0.130072	0.12819	0.129473	0.121158	0.107117	0.0699137	0.10632	0.0964727	0.0692467	0.116104	0.0927458	0.109569	0.0692467	0.130072	1.87839	0.106365	0.021077	19.8157	0.106365	-3.2329
Potri.017G091700.1.v3.0	1763	-	Potri.017G091700.v3.0	Chr17:10861242-10864873	2.69701	5.23084	4.04648	3.83762	4.52601	3.28207	2.95593	3.5427	3.88882	2.95541	4.06358	3.22124	2.69701	5.23084	1.9395	3.68731	0.730711	19.8169	3.68731	1.88257
Potri.005G086100.2.v3.0	4914	-	Potri.005G086000.v3.0	Chr05:6387365-6414053	8.88367	13.2296	14.8012	8.87758	15.9991	10.2971	16.2641	15.0548	13.2309	13.8635	15.3839	15.3037	8.87758	16.2641	1.83204	13.4324	2.66215	19.8188	13.4324	3.74765
Potri.005G046300.1.v3.0	1532	+	Potri.005G046300.v3.0	Chr05:3384387-3386638	7.95228	9.65669	11.4968	8.64632	11.8945	13.5747	7.57332	7.06556	10.9339	10.1159	10.0882	11.9612	7.06556	13.5747	1.92125	10.0799	1.99805	19.822	10.0799	3.33342
Potri.008G047100.1.v3.0	1348	+	Potri.008G047100.v3.0	Chr08:2753933-2757762	8.46969	15.551	17.1739	13.0525	14.9355	14.2128	19.2723	13.3035	15.2856	17.4819	16.7749	11.4951	8.46969	19.2723	2.27544	14.7507	2.92562	19.8338	14.7507	3.88271
Potri.001G018600.2.v3.0	1076	-	Potri.001G018600.v3.0	Chr01:1354173-1356810	82.1373	55.6869	65.0969	56.1557	45.1522	45.1466	66.5593	49.4114	51.6911	71.5388	48.5804	54.8959	45.1466	82.1373	1.81935	57.671	11.4384	19.8338	57.671	5.84978
Potri.010G076000.1.v3.0	1087	-	Potri.010G075900.v3.0	Chr10:10204220-10208717	8.22375	6.53602	8.32972	6.89599	10.4148	8.96834	8.44283	5.33913	6.91402	5.57217	8.1314	6.37772	5.33913	10.4148	1.95065	7.51216	1.49036	19.8394	7.51216	2.90923
Potri.013G011100.1.v3.0	1792	-	Potri.013G011100.v3.0	Chr13:699005-703061	3.12315	5.49465	4.58428	4.6052	4.34634	4.22823	5.61068	5.50729	3.99992	3.21333	3.3531	4.67848	3.12315	5.61068	1.79648	4.39539	0.872324	19.8463	4.39539	2.13599
Potri.014G179700.1.v3.0	1767	+	Potri.014G179700.v3.0	Chr14:14861031-14863721	9.78425	14.6977	14.941	16.3895	21.9987	14.3449	13.0357	15.7668	13.6884	17.0239	19.3204	15.2192	9.78425	21.9987	2.24838	15.5175	3.08078	19.8535	15.5175	3.95583
Potri.008G007500.1.v3.0	2212	+	Potri.008G007500.v3.0	Chr08:404473-410117	11.7674	16.5168	13.9248	17.2604	15.3191	14.9436	22.4259	15.7631	12.3766	21.6807	17.9845	15.6032	11.7674	22.4259	1.90577	16.2972	3.23953	19.8779	16.2972	4.02655
Potri.018G032600.1.v3.0	1164	-	Potri.018G032600.v3.0	Chr18:2531316-2533854	18.163	13.2734	13.2131	17.758	10.7691	14.2037	19.413	11.479	13.9959	13.8816	15.9706	10.8524	10.7691	19.413	1.80266	14.4144	2.86801	19.8969	14.4144	3.84944
Potri.005G226900.1.v3.0	2368	+	Potri.005G226900.v3.0	Chr05:23684145-23691147	34.6011	31.3554	31.6835	32.2509	31.7822	25.7101	43.151	33.0876	34.4172	49.4264	46.4036	31.4868	25.7101	49.4264	1.92245	35.4463	7.05309	19.8979	35.4463	5.14756
Potri.006G025400.2.v3.0	1464	-	Potri.006G025400.v3.0	Chr06:1743443-1751604	27.9003	23.1606	23.8296	35.1036	31.2012	34.7971	31.1689	33.4752	23.9388	36.094	40.8193	22.3977	22.3977	40.8193	1.82248	30.3239	6.0353	19.9028	30.3239	4.92238
Potri.006G216600.1.v3.0	1812	+	Potri.006G216600.v3.0	Chr06:22935984-22940464	43.9193	26.2148	23.4984	34.6133	28.329	30.1942	32.0999	34.1206	24.7649	40.3125	37.3555	27.7196	23.4984	43.9193	1.86903	31.9285	6.35521	19.9045	31.9285	4.99677
Potri.014G094300.1.v3.0	1380	-	Potri.014G094300.v3.0	Chr14:7352746-7357216	17.1696	11.4909	15.0858	13.5985	12.4003	15.6046	12.8589	12.5381	8.41391	14.3182	18.8498	16.2451	8.41391	18.8498	2.24031	14.0478	2.79764	19.9151	14.0478	3.81227
Potri.015G073000.1.v3.0	1304	-	Potri.015G073000.v3.0	Chr15:9749802-9756148	15.5665	13.3136	15.3706	13.9856	14.7392	15.5077	18.2813	18.3701	12.2268	17.383	10.3508	9.24683	9.24683	18.3701	1.98664	14.5285	2.89509	19.927	14.5285	3.86081
Potri.017G148100.1.v3.0	1504	-	Potri.017G148100.v3.0	Chr17:15446238-15450009	8.9519	6.60438	7.01508	7.14687	7.30886	7.22284	9.68475	5.48921	5.36429	8.13881	5.93777	9.58594	5.36429	9.68475	1.80541	7.37089	1.46972	19.9395	7.37089	2.88184
Potri.005G164200.2.v3.0	2423	+	Potri.005G164200.v3.0	Chr05:16970372-16973743	4.23026	4.13808	3.35262	3.85674	3.45774	4.28016	5.88817	5.19138	4.77646	3.50598	3.55975	3.17828	3.17828	5.88817	1.85263	4.11797	0.821186	19.9415	4.11797	2.04193
Potri.003G015400.2.v3.0	1868	+	Potri.003G015400.v3.0	Chr03:1936923-1942643	27.8271	28.7201	20.1586	32.8823	22.052	20.0289	21.9849	19.588	18.0486	28.0915	22.8102	19.8147	18.0486	32.8823	1.82188	23.5006	4.68816	19.9491	23.5006	4.55462
Potri.019G064100.1.v3.0	1759	-	Potri.019G064100.v3.0	Chr19:9675545-9680877	4.9545	5.76536	6.96558	3.81205	5.5528	6.60221	8.36186	6.38835	6.8692	6.99953	4.81354	5.97726	3.81205	8.36186	2.19353	6.08852	1.21461	19.9493	6.08852	2.60609
Potri.019G077600.2.v3.0	2018	-	Potri.019G077600.v3.0	Chr19:11154788-11159542	6.08074	6.9272	6.857	6.33344	5.05611	7.21738	6.3272	4.00125	5.41909	7.55251	6.46739	3.84195	3.84195	7.55251	1.9658	6.00677	1.19885	19.9583	6.00677	2.58659
Potri.015G145700.2.v3.0	3340	+	Potri.015G145700.v3.0	Chr15:15093204-15098726	11.9109	12.364	11.4671	10.1601	13.2867	11.9664	13.4752	12.8338	11.6499	15.8724	18.5914	18.279	10.1601	18.5914	1.82984	13.4881	2.69268	19.9634	13.4881	3.75361
Potri.015G017200.2.v3.0	2217	-	Potri.015G017200.v3.0	Chr15:1235518-1241818	6.9252	8.26158	11.4975	8.85079	9.03684	9.68299	7.53272	5.95177	9.87104	6.09118	9.10663	7.09965	5.95177	11.4975	1.93178	8.32566	1.66264	19.9701	8.32566	3.05756
Potri.012G063400.1.v3.0	1489	-	Potri.012G063400.v3.0	Chr12:7426132-7429535	71.1907	54.5333	65.105	73.3189	61.8044	87.1576	60.2784	49.5316	41.6747	57.9929	54.341	52.9285	41.6747	87.1576	2.09138	60.8214	12.1461	19.9701	60.8214	5.92651
Potri.017G001100.1.v3.0	1937	-	Potri.017G001100.v3.0	Chr17:60962-65877	9.02298	15.1085	18.1572	13.651	15.2248	20.0103	16.9338	11.584	15.5551	17.533	19.1261	16.2515	9.02298	20.0103	2.2177	15.6799	3.1313	19.9702	15.6799	3.97084
Potri.004G200800.1.v3.0	2023	-	Potri.004G200800.v3.0	Chr04:21228040-21234322	2.49027	3.6343	3.69248	2.24636	3.6318	2.78183	3.84364	2.34468	3.1263	3.72356	3.74281	4.1454	2.24636	4.1454	1.84539	3.28362	0.656127	19.9818	3.28362	1.71529
Potri.006G081700.1.v3.0	2235	-	Potri.006G081700.v3.0	Chr06:6163347-6167158	16.519	12.5081	10.9874	10.7471	13.7306	9.22556	14.416	15.9682	13.6251	19.2006	15.3413	15.2691	9.22556	19.2006	2.08124	13.9615	2.79157	19.9948	13.9615	3.80338
Potri.016G119500.1.v3.0	1667	+	Potri.016G119500.v3.0	Chr16:12441084-12444284	15.9147	14.468	14.0243	17.5214	20.1294	22.0774	13.4375	12.518	11.7051	13.2822	15.9668	14.7255	11.7051	22.0774	1.88614	15.4809	3.09653	20.0023	15.4809	3.95241
Potri.009G089100.1.v3.0	1722	-	Potri.009G089100.v3.0	Chr09:8218776-8223920	17.3991	13.9877	11.2029	17.8903	11.6329	10.0243	11.9399	12.6119	13.2479	16.5908	16.8201	11.4393	10.0243	17.8903	1.78469	13.7323	2.74723	20.0057	13.7323	3.7795
Potri.001G369500.1.v3.0	1632	-	Potri.001G369500.v3.0	Chr01:38355787-38361447	13.1335	15.585	12.0222	13.4948	13.5105	17.9749	15.3695	10.6324	10.7107	15.2503	20.2207	12.6674	10.6324	20.2207	1.9018	14.2143	2.84429	20.0101	14.2143	3.82927
Potri.002G097500.1.v3.0	1357	-	Potri.002G097500.v3.0	Chr02:7023580-7026403	52.0336	36.3504	39.4258	54.031	29.3721	37.5624	53.2468	38.9877	34.1674	50.706	38.5819	37.206	29.3721	54.031	1.83953	41.8059	8.36682	20.0135	41.8059	5.38564
Potri.014G173900.2.v3.0	1400	+	Potri.014G173900.v3.0	Chr14:14100657-14103545	38.8148	32.5262	25.5408	45.9052	33.6243	37.7614	31.8273	37.1286	32.8647	33.3306	47.5704	23.8707	23.8707	47.5704	1.99284	35.0637	7.02179	20.0258	35.0637	5.13191
Potri.017G051600.1.v3.0	1191	+	Potri.017G051600.v3.0	Chr17:4350170-4353107	38.0265	29.187	30.1093	40.1245	25.9725	37.4456	29.5995	26.2314	26.5965	36.3213	20.4895	25.7822	20.4895	40.1245	1.9583	30.4905	6.109	20.0358	30.4905	4.93029
Potri.010G181900.1.v3.0	1572	+	Potri.010G181900.v3.0	Chr10:17988562-17992549	51.6011	48.6579	46.6563	48.426	37.2062	46.2882	49.3898	40.9169	31.7669	33.0359	30.1771	30.3311	30.1771	51.6011	1.70994	41.2045	8.25753	20.0404	41.2045	5.36473
Potri.001G274900.5.v3.0	3140	+	Potri.001G274900.v3.0	Chr01:28126226-28138746	17.9622	15.1199	15.1427	15.8715	14.8644	12.7493	14.6805	8.45539	12.2895	13.1796	9.23458	12.6065	8.45539	17.9622	2.12435	13.513	2.70828	20.042	13.513	3.75628
Potri.005G148900.1.v3.0	2304	-	Potri.005G148900.v3.0	Chr05:13274976-13279622	15.9764	15.0087	10.0614	11.3716	15.1686	9.96678	17.7853	9.83661	13.8542	16.4686	15.2282	14.5234	9.83661	17.7853	1.80807	13.7708	2.76186	20.0559	13.7708	3.78354
Potri.009G106100.1.v3.0	2202	+	Potri.009G106100.v3.0	Chr09:9246135-9249953	1.83552	1.57441	1.97021	1.80789	1.32182	1.55586	1.19225	1.70603	1.88022	2.31278	1.23506	2.04533	1.19225	2.31278	1.93984	1.70312	0.341616	20.0583	1.70312	0.768176
Potri.015G027300.2.v3.0	1037	-	Potri.015G027000.v3.0	Chr15:2122924-2167461	91.5235	65.3977	65.5575	88.1499	74.6966	110.145	67.2433	93.9138	71.291	107.313	110.621	91.5901	65.3977	110.621	1.69151	86.4535	17.3421	20.0595	86.4535	6.43385
Potri.T012800.1.v3.0	1916	+	Potri.T012800.v3.0	scaffold_25:202598-207090	52.1548	44.718	49.2221	54.7162	52.5306	47.0319	33.1156	37.1133	37.1136	68.0547	53.9304	43.6007	33.1156	68.0547	2.05506	47.7752	9.58591	20.0646	47.7752	5.57819
Potri.002G144800.1.v3.0	1216	-	Potri.002G144800.v3.0	Chr02:10773468-10776735	27.3397	22.657	20.2328	30.5202	21.665	23.1538	21.3753	19.7884	19.3517	27.9431	18.6492	14.5237	14.5237	30.5202	2.10141	22.2667	4.47203	20.084	22.2667	4.47681
Potri.009G137000.1.v3.0	2015	-	Potri.009G137000.v3.0	Chr09:11004227-11008680	15.067	8.91668	11.2597	10.4942	9.91054	10.225	9.88174	7.82069	7.07164	12.0953	10.4493	9.46027	7.07164	15.067	2.13062	10.221	2.05324	20.0884	10.221	3.35347
Potri.018G003700.2.v3.0	2107	+	Potri.018G003700.v3.0	Chr18:274805-280659	16.6677	29.1346	26.3986	28.4927	27.8713	31.5904	33.1287	28.1985	27.4511	39.2359	34.014	21.9534	16.6677	39.2359	2.35401	28.6781	5.76451	20.1007	28.6781	4.84188
Potri.018G055000.4.v3.0	1297	+	Potri.018G055000.v3.0	Chr18:5786534-5791609	19.5303	13.3638	16.0553	11.5349	15.0475	16.0876	16.305	11.5695	9.87265	12.6369	13.3789	11.08	9.87265	19.5303	1.97822	13.8719	2.78916	20.1066	13.8719	3.79409
Potri.002G167200.1.v3.0	2180	+	Potri.002G167200.v3.0	Chr02:12628245-12633232	3.6576	6.40009	4.7116	5.00288	5.58161	6.45466	7.34984	6.80695	6.43443	7.83583	7.25318	7.27096	3.6576	7.83583	2.14234	6.22997	1.25286	20.1103	6.22997	2.63923
Potri.019G072900.1.v3.0	1443	+	Potri.019G072900.v3.0	Chr19:10665012-10670432	15.3911	19.2495	17.5111	15.5421	15.2441	21.5785	17.9042	11.356	10.9683	16.2577	13.1128	13.4874	10.9683	21.5785	1.96735	15.6336	3.14396	20.1103	15.6336	3.96658
Potri.007G094500.1.v3.0	2465	-	Potri.007G094500.v3.0	Chr07:12110258-12118701	45.9831	60.0236	50.7055	44.7168	56.7984	34.5542	53.6364	45.2025	40.4373	50.6013	56.3152	27.9309	27.9309	60.0236	2.149	47.2421	9.50364	20.1169	47.2421	5.562
Potri.006G154800.1.v3.0	1522	-	Potri.006G154800.v3.0	Chr06:13924797-13929199	10.9558	19.5703	17.3597	10.8713	13.2175	20.8019	17.9663	15.7714	13.801	16.7619	15.9938	14.0333	10.8713	20.8019	1.91347	15.592	3.13846	20.1286	15.592	3.96274
Potri.007G070000.1.v3.0	1740	+	Potri.007G070000.v3.0	Chr07:9157696-9162588	17.6871	12.6549	11.2774	19.7835	14.0321	12.1862	17.3005	11.3128	13.0933	16.6081	17.651	12.4007	11.2774	19.7835	1.75426	14.6656	2.95213	20.1296	14.6656	3.87437
Potri.016G062100.1.v3.0	1604	-	Potri.016G062100.v3.0	Chr16:4357848-4362395	22.7105	24.0038	20.833	15.1872	16.4343	12.8806	18.0444	18.0738	14.5652	15.2647	15.6958	14.5617	12.8806	24.0038	1.86356	17.3546	3.49352	20.1302	17.3546	4.11724
Potri.015G146700.1.v3.0	4158	-	Potri.015G146700.v3.0	Chr15:15136426-15144252	11.8527	13.2968	15.2869	8.45265	13.558	8.51643	10.8737	15.3545	13.1178	13.9456	16.7358	14.4834	8.45265	16.7358	1.97995	12.9562	2.60826	20.1313	12.9562	3.69557
Potri.003G212500.1.v3.0	2634	-	Potri.003G212500.v3.0	Chr03:21081006-21087520	3.01982	4.17593	3.6333	3.24881	2.65611	3.21778	4.01744	4.55206	5.15631	4.60677	3.82108	4.87729	2.65611	5.15631	1.9413	3.91522	0.788213	20.132	3.91522	1.9691
Potri.001G149900.1.v3.0	2234	-	Potri.001G149900.v3.0	Chr01:12342259-12348852	17.8025	18.0341	16.2329	17.9039	20.176	20.9003	19.4574	18.9383	11.1104	21.7188	26.432	24.3982	11.1104	26.432	2.37903	19.4254	3.91122	20.1345	19.4254	4.27987
Potri.003G207100.1.v3.0	2626	-	Potri.003G207100.v3.0	Chr03:20769730-20773924	7.07804	5.93965	7.56191	5.55604	6.83606	4.79518	8.63832	6.78463	5.71727	8.65391	8.68331	5.34567	4.79518	8.68331	1.81084	6.79917	1.36904	20.1354	6.79917	2.76536
Potri.005G183600.1.v3.0	1356	-	Potri.005G183600.v3.0	Chr05:19999418-20001530	30.1065	22.2519	21.6839	34.4879	22.3501	16.9431	27.7123	25.2162	28.3584	34.9563	30.2428	29.5367	16.9431	34.9563	2.06316	26.9872	5.43618	20.1436	26.9872	4.7542
Potri.018G018900.1.v3.0	1529	+	Potri.018G018900.v3.0	Chr18:1442604-1444458	5.36771	8.9042	9.8217	7.44829	8.06429	9.93499	9.73429	6.17894	10.1602	7.93993	7.50883	6.23062	5.36771	10.1602	1.89284	8.10783	1.6333	20.1447	8.10783	3.01932
Potri.011G043800.3.v3.0	1219	-	Potri.011G043800.v3.0	Chr11:3721759-3723746	46.808	37.1265	34.3101	43.1977	27.8574	40.238	32.4857	46.5087	27.9251	43.9758	33.9995	26.1923	26.1923	46.808	1.78709	36.7187	7.40148	20.1572	36.7187	5.19844
Potri.T066500.1.v3.0	1534	+	Potri.T066500.v3.0	scaffold_68:141368-142990	1.62044	1.78381	2.78792	1.92646	2.21226	1.88995	1.73188	2.76647	2.02444	1.62521	2.29608	2.59296	1.62044	2.78792	1.72047	2.10482	0.424482	20.1671	2.10482	1.0737
Potri.012G020400.1.v3.0	936	-	Potri.012G020400.v3.0	Chr12:1855288-1856445	7.48896	5.32784	4.93426	6.71322	6.6133	4.6734	7.43011	5.88493	7.19519	6.82547	9.37405	5.67358	4.6734	9.37405	2.00583	6.51119	1.31331	20.17	6.51119	2.70292
Potri.001G149800.1.v3.0	1408	-	Potri.001G149800.v3.0	Chr01:12338604-12341324	16.2843	10.5941	16.8337	14.1795	13.7492	15.8682	11.2833	13.67	10.6966	10.0769	11.9379	18.2989	10.0769	18.2989	1.81593	13.6227	2.75104	20.1945	13.6227	3.76794
Potri.007G051100.1.v3.0	1940	+	Potri.007G051100.v3.0	Chr07:5007375-5011647	9.85098	17.8197	16.0601	13.1349	12.8295	16.5418	11.7512	9.74493	11.8463	12.7884	12.1211	10.6135	9.74493	17.8197	1.82861	12.9252	2.61174	20.2066	12.9252	3.69211
Potri.016G038200.1.v3.0	1777	-	Potri.016G038200.v3.0	Chr16:2348552-2353354	26.3195	35.2701	39.8233	36.5876	41.9266	38.6903	43.6523	37.2287	30.2839	50.1944	53.9465	32.6791	26.3195	53.9465	2.04968	38.8835	7.85737	20.2075	38.8835	5.28109
Potri.001G358900.3.v3.0	3029	+	Potri.001G358900.v3.0	Chr01:36885766-36894696	4.68352	4.78133	4.0781	5.91198	5.06965	3.6984	4.74886	2.85505	4.76965	5.03254	4.45141	2.92757	2.85505	5.91198	2.07071	4.41734	0.892829	20.2119	4.41734	2.14318
Potri.019G065700.2.v3.0	1506	+	Potri.019G065700.v3.0	Chr19:9844897-9848143	33.2655	43.2356	34.0874	34.1375	47.3669	43.0978	40.5193	47.0558	25.5963	48.6171	55.2039	37.7173	25.5963	55.2039	2.15671	40.825	8.25169	20.2123	40.825	5.35138
Potri.015G125400.1.v3.0	2040	-	Potri.015G125400.v3.0	Chr15:13858434-13863890	66.0287	40.6924	39.9813	55.4851	48.4996	35.5159	53.3664	47.8588	39.736	53.6258	62.0045	39.0188	35.5159	66.0287	1.85913	48.4844	9.80536	20.2237	48.4844	5.59945
Potri.008G055400.1.v3.0	1569	+	Potri.008G055400.v3.0	Chr08:3280934-3284242	31.897	18.134	19.4451	26.2823	25.8735	18.0624	22.8932	19.2092	17.6142	19.7455	25.9845	20.2159	17.6142	31.897	1.81087	22.1131	4.47296	20.2277	22.1131	4.46683
Potri.004G119000.2.v3.0	1406	+	Potri.004G119000.v3.0	Chr04:11100567-11104466	21.359	18.5201	15.3431	21.746	15.7134	18.1801	23.4859	19.9517	18.5404	27.5062	18.1948	12.9804	12.9804	27.5062	2.11906	19.2934	3.90372	20.2334	19.2934	4.27004
Potri.005G098500.2.v3.0	2362	-	Potri.005G098500.v3.0	Chr05:7486668-7493254	90.7861	123.689	116.625	112.706	115.31	100.306	156.091	137.887	121.765	167.913	163.526	101.499	90.7861	167.913	1.84955	125.675	25.4292	20.234	125.675	6.97356
Potri.002G062400.1.v3.0	1304	+	Potri.002G062400.v3.0	Chr02:4213796-4218336	13.5102	13.7432	14.3284	17.4077	15.4538	14.6185	19.6198	9.95673	14.4649	15.2828	13.5056	8.7867	8.7867	19.6198	2.2329	14.2232	2.87843	20.2376	14.2232	3.83017
Potri.010G094600.1.v3.0	1992	-	Potri.010G094600.v3.0	Chr10:11713267-11717675	17.0096	26.7415	23.021	27.0499	25.3521	24.6579	21.6562	20.449	15.9401	23.8848	21.2443	13.1776	13.1776	27.0499	2.05272	21.682	4.39237	20.2581	21.682	4.43843
Potri.006G225500.2.v3.0	2851	+	Potri.006G225500.v3.0	Chr06:23714416-23720094	10.1064	10.8709	8.95538	9.7254	10.3278	6.60772	9.75881	7.46887	10.4208	8.77563	11.3692	5.18872	5.18872	11.3692	2.19114	9.1313	1.8503	20.2633	9.1313	3.19082
Potri.017G148700.2.v3.0	1714	+	Potri.017G148700.v3.0	Chr17:15479010-15482186	3.53383	9.3884	9.7275	8.22202	8.731	9.46518	8.2609	10.2222	9.05494	8.51396	9.43456	7.7245	3.53383	10.2222	2.89267	8.52325	1.72734	20.2662	8.52325	3.0914
Potri.006G076900.1.v3.0	3966	-	Potri.006G076900.v3.0	Chr06:5800831-5809286	14.4374	16.6909	19.4449	14.2233	20.0667	14.365	10.4673	14.4202	14.1051	11.6989	20.3994	16.0837	10.4673	20.3994	1.94887	15.5336	3.14934	20.2744	15.5336	3.95732
Potri.018G125500.1.v3.0	1698	-	Potri.018G125500.v3.0	Chr18:14835875-14846384	7.22325	4.70266	4.98886	5.21532	3.55884	5.64947	5.28456	6.5249	5.80571	6.06122	6.78063	3.86727	3.55884	7.22325	2.02966	5.47189	1.10945	20.2755	5.47189	2.45204
Potri.005G083600.1.v3.0	2606	+	Potri.005G083600.v3.0	Chr05:6197445-6203743	12.714	10.8554	8.32295	15.2846	10.9975	6.15973	12.6086	11.7811	10.9943	11.4819	12.131	10.6537	6.15973	15.2846	2.48137	11.1654	2.26459	20.2822	11.1654	3.48096
Potri.017G094900.1.v3.0	1753	+	Potri.017G094900.v3.0	Chr17:11185504-11187486	11.0663	13.3359	13.11	17.6564	15.1666	10.9979	20.4281	18.0059	14.4128	16.5739	13.7483	11.6847	10.9979	20.4281	1.85745	14.6822	2.97847	20.2862	14.6822	3.876
Potri.011G077900.2.v3.0	2365	-	Potri.011G077900.v3.0	Chr11:7710673-7714480	10.0352	8.28983	7.05307	8.79988	8.1633	11.8208	7.11701	6.31112	5.79615	7.50166	7.53902	8.15685	5.79615	11.8208	2.03942	8.04866	1.633	20.2891	8.04866	3.00875
Potri.010G148900.1.v3.0	2413	-	Potri.010G148900.v3.0	Chr10:15782108-15786737	14.5554	17.5864	17.466	15.9702	20.5124	19.9756	20.8758	20.2335	19.7517	23.5689	28.0748	27.5263	14.5554	28.0748	1.92882	20.5081	4.16438	20.306	20.5081	4.35812
Potri.015G004400.2.v3.0	1475	-	Potri.015G004400.v3.0	Chr15:292701-296754	7.62957	8.62536	8.92035	13.436	11.9355	13.1244	9.6635	7.4533	8.54728	10.1851	8.83312	10.8493	7.4533	13.436	1.80269	9.93356	2.01724	20.3073	9.93356	3.31231
Potri.001G327100.1.v3.0	1712	-	Potri.001G327100.v3.0	Chr01:33128474-33130288	25.3777	36.5405	41.8877	26.2569	37.0626	43.1224	35.3947	32.4094	41.2184	37.2669	51.2508	47.307	25.3777	51.2508	2.01952	37.9246	7.70277	20.3107	37.9246	5.24506
Potri.009G006900.1.v3.0	1989	-	Potri.009G006900.v3.0	Chr09:1268549-1271694	32.1428	19.6673	18.6517	25.9241	20.2198	17.1718	28.2777	25.3847	19.3651	23.5162	20.5613	19.0075	17.1718	32.1428	1.87184	22.4908	4.56916	20.3157	22.4908	4.49127
Potri.001G287000.1.v3.0	2017	+	Potri.001G287000.v3.0	Chr01:29308732-29315119	8.3283	12.4965	13.5027	8.49094	8.55933	11.3954	11.0114	12.4462	9.04611	14.1251	13.6056	8.89883	8.3283	14.1251	1.69604	10.9922	2.23461	20.3291	10.9922	3.45841
Potri.006G116800.1.v3.0	1978	-	Potri.006G116800.v3.0	Chr06:9165254-9170017	246.818	205.888	209.555	312.315	252.401	258.605	274.48	307.797	255.309	406.675	346.305	294.72	205.888	406.675	1.97522	280.906	57.1142	20.3322	280.906	8.13394
Potri.013G085000.4.v3.0	2353	+	Potri.013G085000.v3.0	Chr13:7958739-7988164	9.17694	9.81041	8.6025	5.9705	9.69756	8.07852	7.41942	7.57468	7.31302	5.82317	11.6113	9.84381	5.82317	11.6113	1.99398	8.41015	1.71049	20.3384	8.41015	3.07213
Potri.001G056000.3.v3.0	1610	-	Potri.001G056000.v3.0	Chr01:4230830-4236824	4.8384	4.60611	4.14872	2.86588	3.93138	6.14346	3.35799	4.12031	4.18315	4.56338	3.75733	5.41125	2.86588	6.14346	2.14366	4.32728	0.88011	20.3386	4.32728	2.11346
Potri.004G230500.1.v3.0	1685	-	Potri.004G230500.v3.0	Chr04:23572495-23576608	54.4186	63.972	66.7827	63.8525	51.2411	73.9756	58.4172	45.1669	39.6277	45.5032	50.5278	39.9713	39.6277	73.9756	1.86676	54.4547	11.0758	20.3394	54.4547	5.76699
Potri.010G184900.1.v3.0	1791	+	Potri.010G184900.v3.0	Chr10:18185585-18189354	70.0433	60.2582	63.2555	91.5034	71.1725	89.4831	72.1135	54.4114	54.699	87.3759	94.1941	60.0011	54.4114	94.1941	1.73115	72.3759	14.7243	20.3442	72.3759	6.17744
Potri.018G143100.1.v3.0	2984	-	Potri.018G143100.v3.0	Chr18:16280729-16284918	20.1364	25.2587	18.196	21.9836	21.9151	14.8103	32.3829	23.9065	21.0114	24.3417	27.6428	19.4544	14.8103	32.3829	2.18651	22.5867	4.59598	20.3482	22.5867	4.4974
Potri.004G001200.1.v3.0	2004	+	Potri.004G001100.v3.0	Chr04:111922-119075	25.5844	18.4178	17.897	22.2775	16.1115	14.9482	18.7964	18.7656	15.5132	19.4642	20.5659	11.0574	11.0574	25.5844	2.31378	18.2833	3.72039	20.3486	18.2833	4.19245
Potri.016G119200.1.v3.0	1324	+	Potri.016G119200.v3.0	Chr16:12402015-12404601	15.6741	10.5843	12.0563	18.4531	17.7365	15.2551	12.4694	11.4072	10.9793	15.8088	15.1989	18.8199	10.5843	18.8199	1.7781	14.5369	2.95859	20.3523	14.5369	3.86165
Potri.008G132500.3.v3.0	2354	+	Potri.008G132500.v3.0	Chr08:8755087-8765000	106.961	69.9639	78.0657	130.933	92.6074	86.5054	122.521	109.164	83.5845	129.292	114.89	89.2947	69.9639	130.933	1.87144	101.149	20.5923	20.3585	101.149	6.66033
Potri.008G072500.1.v3.0	1452	-	Potri.008G072500.v3.0	Chr08:4481290-4484648	17.007	23.3205	20.6122	21.6637	19.594	24.6475	28.6006	18.5697	16.6376	29.8838	28.247	20.0027	16.6376	29.8838	1.79616	22.3989	4.56131	20.364	22.3989	4.48535
Potri.004G087100.2.v3.0	2331	+	Potri.004G087100.v3.0	Chr04:7283221-7292388	18.4229	13.2164	14.2688	14.631	12.743	13.037	10.2708	14.4076	8.62832	11.5743	13.7711	9.68136	8.62832	18.4229	2.13517	12.8877	2.62545	20.3717	12.8877	3.68792
Potri.014G130700.1.v3.0	979	-	Potri.014G130700.v3.0	Chr14:9964830-9967376	29.4295	25.9805	22.4146	22.3401	30.5595	27.2547	29.7073	22.4782	18.1051	28.737	32.0201	15.687	15.687	32.0201	2.04119	25.3928	5.1744	20.3774	25.3928	4.66635
Potri.006G067400.3.v3.0	745	-	Potri.006G067400.v3.0	Chr06:5050605-5051796	0.000622466	0.000621964	0.000609761	0.000637374	0.000621654	0.000603994	0.0005954	0.00059245	0.000608265	0.00060675	0.000612015	0.000206086	0.000206086	0.000637374	3.09276	0.000578182	0.000117843	20.3816	0.000578182	-10.7562
Potri.008G095800.1.v3.0	3023	+	Potri.008G095800.v3.0	Chr08:5994529-5997551	1.95279	1.93706	2.12374	1.62019	2.1532	1.40243	1.93644	1.92991	2.15484	1.92875	3.08497	1.74973	1.40243	3.08497	2.19973	1.99784	0.407215	20.3828	1.99784	0.998439
Potri.008G155400.2.v3.0	3166	-	Potri.008G155400.v3.0	Chr08:10494304-10499235	6.08625	7.05404	7.43523	5.84591	8.10084	4.82427	8.30406	8.30989	8.84244	9.28849	9.76206	6.14612	4.82427	9.76206	2.02353	7.49997	1.52886	20.3849	7.49997	2.90688
Potri.001G168700.1.v3.0	1459	+	Potri.001G168700.v3.0	Chr01:14207746-14210438	2.66136	2.91164	3.53218	2.11655	3.94648	3.00542	2.32426	3.59073	2.75755	3.80339	3.60939	2.41368	2.11655	3.94648	1.86458	3.05605	0.622989	20.3854	3.05605	1.61167
Potri.003G201400.1.v3.0	3705	+	Potri.003G201400.v3.0	Chr03:20353339-20357659	104.89	158.024	185.611	139.139	162.136	118.359	123.451	137.016	139.4	216.345	167.595	150.832	104.89	216.345	2.06259	150.233	30.6459	20.3989	150.233	7.23106
Potri.001G147000.1.v3.0	1319	-	Potri.001G147000.v3.0	Chr01:11971746-11973064	21.7324	19.2364	15.9509	27.0378	16.0821	15.999	26.4516	16.6061	18.3517	18.2004	17.0304	17.2187	15.9509	27.0378	1.69506	19.1581	3.9082	20.3997	19.1581	4.25988
Potri.015G028400.1.v3.0	2296	-	Potri.015G028400.v3.0	Chr15:2288324-2291876	17.2428	10.5024	9.10968	13.8324	13.5228	9.92811	9.98863	12.1928	9.84674	12.0871	13.9426	9.99038	9.10968	17.2428	1.8928	11.8489	2.41808	20.4077	11.8489	3.56668
Potri.010G036500.1.v3.0	1585	-	Potri.010G036500.v3.0	Chr10:6297556-6302384	12.8092	11.09	13.2168	13.0833	10.8864	9.99027	10.0587	7.69261	7.87284	9.45602	14.1991	8.57186	7.69261	14.1991	1.84581	10.7439	2.19295	20.411	10.7439	3.42545
Potri.010G062600.2.v3.0	1116	+	Potri.010G062600.v3.0	Chr10:9075431-9078146	24.9272	25.5435	31.1843	25.9491	39.9498	22.9917	39.2622	26.3441	35.7924	33.4011	41.0264	30.9731	22.9917	41.0264	1.7844	31.4454	6.41909	20.4134	31.4454	4.97478
Potri.008G179700.1.v3.0	1571	-	Potri.008G179700.v3.0	Chr08:12259950-12265353	10.9161	8.55518	10.7624	12.0458	10.7067	9.13417	10.6214	8.69454	7.24294	10.6908	8.10163	5.29341	5.29341	12.0458	2.27562	9.39709	1.91893	20.4204	9.39709	3.23221
Potri.016G110300.1.v3.0	1277	-	Potri.016G110300.v3.0	Chr16:11282817-11286167	7.52668	7.58283	6.69538	11.8364	7.27212	9.67585	9.08103	8.99227	9.66699	9.7173	11.1843	12.8315	6.69538	12.8315	1.91647	9.33855	1.9074	20.425	9.33855	3.2232
Potri.003G212700.1.v3.0	1830	-	Potri.003G212700.v3.0	Chr03:21090980-21095597	11.7372	8.38238	6.73607	7.18515	7.22039	5.16238	7.74737	8.06415	7.99125	8.11102	10.0073	7.53045	5.16238	11.7372	2.2736	7.98959	1.63382	20.4493	7.98959	2.99812
Potri.001G138500.2.v3.0	1442	+	Potri.001G138500.v3.0	Chr01:11137790-11142109	31.0292	31.3963	26.5879	31.5127	28.6783	30.5194	40.2512	26.0845	24.1163	29.601	20.7974	17.9209	17.9209	40.2512	2.24605	28.2079	5.76987	20.4548	28.2079	4.81803
Potri.002G137100.1.v3.0	3609	+	Potri.002G137100.v3.0	Chr02:10167233-10177078	6.15142	8.3971	9.28936	4.09871	7.65687	7.07516	10.1762	8.57503	9.57933	8.46391	8.65122	8.15035	4.09871	10.1762	2.48278	8.02205	1.64171	20.465	8.02205	3.00397
Potri.007G080100.2.v3.0	1806	+	Potri.007G080100.v3.0	Chr07:10398894-10404563	3.90356	3.72463	5.77149	4.56512	4.30865	3.51035	5.99327	4.88468	3.06395	4.49991	3.63171	4.04997	3.06395	5.99327	1.95606	4.32561	0.885513	20.4714	4.32561	2.1129
Potri.010G174000.1.v3.0	2200	+	Potri.010G174000.v3.0	Chr10:17456522-17465598	32.233	44.0909	49.0793	33.2236	31.3501	44.3913	26.9293	32.0944	25.6618	34.373	33.6102	32.3795	25.6618	49.0793	1.91254	34.9514	7.15507	20.4715	34.9514	5.12728
Potri.018G070200.2.v3.0	2190	-	Potri.018G070200.v3.0	Chr18:8905195-8914592	16.8921	21.2045	22.4261	18.9534	21.1583	19.8506	21.087	21.1529	15.9079	28.0425	32.0069	21.1029	15.9079	32.0069	2.01201	21.6488	4.43288	20.4763	21.6488	4.43621
Potri.001G094100.1.v3.0	1590	+	Potri.001G094100.v3.0	Chr01:7405818-7409550	20.5287	12.3855	14.8493	21.3663	20.0595	19.5475	22.0443	21.3093	19.4998	25.0544	28.1523	17.9249	12.3855	28.1523	2.273	20.2268	4.14185	20.477	20.2268	4.3382
Potri.001G210500.1.v3.0	2603	-	Potri.001G210500.v3.0	Chr01:21113247-21118505	134.225	101.509	103.597	144.829	116.532	112.141	168.478	103.274	132.764	156.604	81.39	124.381	81.39	168.478	2.07001	123.31	25.2527	20.479	123.31	6.94615
Potri.006G063700.3.v3.0	1839	+	Potri.006G063700.v3.0	Chr06:4673990-4681596	8.9802	10.297	8.31428	11.4192	11.6719	8.69084	9.33664	11.5734	9.25408	10.4206	13.3213	15.964	8.31428	15.964	1.92007	10.7703	2.20788	20.4998	10.7703	3.42898
Potri.011G136700.3.v3.0	3601	+	Potri.011G136700.v3.0	Chr11:16022706-16030304	8.50125	8.03269	8.92274	6.10338	6.55394	5.82558	4.94525	8.61624	8.6615	6.25539	7.86171	5.17444	4.94525	8.92274	1.80431	7.12118	1.46	20.5022	7.12118	2.83212
Potri.017G139300.2.v3.0	1500	+	Potri.017G139300.v3.0	Chr17:14737786-14742150	26.8551	24.983	23.8935	32.2866	21.9216	24.9047	26.1226	16.9625	19.8083	26.0982	15.3516	19.1873	15.3516	32.2866	2.10314	23.1979	4.75946	20.5167	23.1979	4.53592
Potri.002G209900.1.v3.0	2638	+	Potri.002G209900.v3.0	Chr02:17981045-17987129	5.95179	6.79002	8.64934	6.13527	9.01324	6.34501	7.35848	6.91281	4.91756	7.35409	9.16073	4.97253	4.91756	9.16073	1.86286	6.96341	1.42874	20.5179	6.96341	2.79979
Potri.009G009300.1.v3.0	2343	-	Potri.009G009300.v3.0	Chr09:1670392-1674566	122.264	104.761	105.549	149.398	155.889	130.033	140.736	131.007	130.938	140.643	211.225	120.539	104.761	211.225	2.01626	136.915	28.0986	20.5226	136.915	7.09714
Potri.007G066900.1.v3.0	1791	-	Potri.007G066900.v3.0	Chr07:8670824-8675168	6.67152	4.64577	6.67019	5.3408	5.88733	4.71149	5.44982	8.87521	7.51806	7.34921	7.376	5.39376	4.64577	8.87521	1.91039	6.3241	1.29812	20.5266	6.3241	2.66086
Potri.005G110700.1.v3.0	1780	-	Potri.005G110700.v3.0	Chr05:8522678-8526079	12.8611	8.76768	9.92884	13.901	9.76886	10.7874	12.2196	9.4719	8.28397	11.8091	10.114	6.25262	6.25262	13.901	2.22323	10.3472	2.12418	20.5291	10.3472	3.37116
Potri.016G022500.1.v3.0	1744	+	Potri.016G022500.v3.0	Chr16:1256969-1258979	17.068	17.0762	16.3927	13.6227	13.6826	17.1095	14.0132	21.5005	17.6207	23.0541	11.9187	21.4671	11.9187	23.0541	1.93428	17.0438	3.50022	20.5366	17.0438	4.09118
Potri.010G065800.1.v3.0	1723	-	Potri.010G065800.v3.0	Chr10:9325701-9328103	16.5556	12.7959	11.8463	15.1182	17.9218	14.9538	7.75028	12.5177	12.0443	11.1183	15.4855	12.5787	7.75028	17.9218	2.31241	13.3905	2.7521	20.5526	13.3905	3.74314
Potri.010G073100.2.v3.0	1582	-	Potri.010G073100.v3.0	Chr10:9972910-9976511	14.3458	13.5278	11.3236	11.7115	11.289	9.70515	11.2216	10.9707	7.5969	12.4471	10.3072	6.39421	6.39421	14.3458	2.24356	10.9034	2.24138	20.5568	10.9034	3.4467
Potri.005G026900.2.v3.0	2553	-	Potri.005G026900.v3.0	Chr05:1964103-1972026	6.67219	11.1818	9.48208	8.98837	7.12582	9.69877	14.0707	9.81023	8.2483	10.2688	11.3526	11.2948	6.67219	14.0707	2.10886	9.84954	2.02475	20.5568	9.84954	3.30006
Potri.012G062700.1.v3.0	2317	-	Potri.012G062700.v3.0	Chr12:7267650-7279638	41.453	24.0293	27.1584	29.928	30.0806	18.1099	35.8982	36.326	28.1779	37.7985	33.0346	32.6397	18.1099	41.453	2.28897	31.2195	6.42124	20.568	31.2195	4.96438
Potri.014G069200.1.v3.0	1962	-	Potri.014G069200.v3.0	Chr14:5608002-5612333	7.60673	7.84868	5.22098	8.21509	8.03468	7.69021	6.07435	6.91478	8.16028	7.05216	10.6623	10.84	5.22098	10.84	2.07624	7.86002	1.6173	20.5763	7.86002	2.97453
Potri.014G138000.1.v3.0	1844	-	Potri.014G138000.v3.0	Chr14:10546502-10550963	16.0413	16.8824	16.6008	12.7934	12.6328	15.706	14.38	11.3596	7.85003	10.9163	11.1376	13.7209	7.85003	16.8824	2.15062	13.3351	2.74505	20.5852	13.3351	3.73716
Potri.014G137400.1.v3.0	2169	-	Potri.014G137400.v3.0	Chr14:10512056-10515445	4.55902	4.45666	5.58887	4.1612	4.70357	6.46416	4.88816	4.48933	3.4855	3.55296	4.98638	3.05993	3.05993	6.46416	2.11252	4.53298	0.933193	20.5868	4.53298	2.18046
Potri.003G118900.1.v3.0	1991	-	Potri.003G118900.v3.0	Chr03:14172572-14175639	3.50038	2.945	2.81298	2.71182	2.95359	2.9136	3.39642	2.83456	4.57994	3.31036	2.81574	4.68799	2.71182	4.68799	1.72872	3.28853	0.67705	20.5882	3.28853	1.71744
Potri.015G109200.1.v3.0	2152	+	Potri.015G109200.v3.0	Chr15:12602546-12605546	256.095	222.265	180.542	348.025	193.074	255.593	291.243	231.07	261.684	346.853	318.213	284.416	180.542	348.025	1.92767	265.756	54.7277	20.5932	265.756	8.05396
Potri.011G007200.1.v3.0	1370	+	Potri.011G007200.v3.0	Chr11:551907-555489	3.23329	5.99113	3.67479	5.53026	3.71392	4.1673	5.72623	5.598	5.68639	5.13231	3.96741	5.55058	3.23329	5.99113	1.85295	4.83097	0.99492	20.5946	4.83097	2.27231
Potri.004G205100.1.v3.0	2382	+	Potri.004G205100.v3.0	Chr04:21457189-21460894	34.4721	33.3286	30.4097	30.8067	28.0764	22.015	40.6266	40.2275	39.1357	47.0948	45.7153	39.166	22.015	47.0948	2.13921	35.9229	7.40147	20.6038	35.9229	5.16683
Potri.009G138000.1.v3.0	1826	-	Potri.009G138000.v3.0	Chr09:11062749-11066283	6.84693	4.50954	5.07235	4.68475	4.54285	3.46728	5.06712	3.97326	4.27247	4.74437	4.62074	3.03253	3.03253	6.84693	2.25783	4.56952	0.941896	20.6126	4.56952	2.19204
Potri.001G196700.1.v3.0	1321	+	Potri.001G196700.v3.0	Chr01:18698320-18699760	11.5701	9.98157	9.74867	13.41	10.1027	9.14748	11.1976	7.89938	7.13839	11.7254	15.0633	11.023	7.13839	15.0633	2.11018	10.6673	2.20014	20.6251	10.6673	3.41512
Potri.001G195300.1.v3.0	2220	-	Potri.001G195300.v3.0	Chr01:18236880-18245266	7.70546	9.88648	10.0151	6.69193	11.6348	9.81745	9.32721	8.16612	5.85662	8.73663	11.4575	7.05713	5.85662	11.6348	1.98661	8.8627	1.82832	20.6293	8.8627	3.14775
Potri.006G130600.1.v3.0	1686	-	Potri.006G130600.v3.0	Chr06:10710654-10714708	3.78233	2.38052	2.45492	2.56263	3.7132	2.43435	2.22821	2.85665	2.92139	2.13082	2.12837	2.89351	2.12837	3.78233	1.7771	2.70724	0.558673	20.6362	2.70724	1.43682
Potri.018G143000.1.v3.0	1297	+	Potri.018G143000.v3.0	Chr18:16276791-16279913	38.758	23.4786	25.5918	39.1185	29.5644	27.0007	27.2389	28.6226	20.288	31.7271	39.0378	33.5923	20.288	39.1185	1.92816	30.3349	6.26	20.6363	30.3349	4.92291
Potri.001G167100.3.v3.0	2214	-	Potri.001G167100.v3.0	Chr01:14044219-14050636	17.3067	22.3637	30.5913	21.2207	14.6718	27.1303	25.2098	28.4396	18.8961	22.1582	24.3238	20.0593	14.6718	30.5913	2.08504	22.6976	4.68418	20.6373	22.6976	4.50447
Potri.002G010800.1.v3.0	1458	+	Potri.002G010800.v3.0	Chr02:631859-635494	3.1076	4.82707	5.26905	4.60687	4.50806	5.05567	3.65727	4.54698	2.89813	3.74804	3.35594	3.09986	2.89813	5.26905	1.81809	4.05671	0.837338	20.6408	4.05671	2.02031
Potri.008G078800.1.v3.0	2002	+	Potri.008G078800.v3.0	Chr08:4900042-4907597	10.3771	9.3939	8.71159	12.6307	11.2817	10.6013	9.04925	11.3244	12.3665	16.7484	14.5989	10.1511	8.71159	16.7484	1.92254	11.4362	2.36091	20.6441	11.4362	3.51554
Potri.001G201100.1.v3.0	1348	+	Potri.001G201100.v3.0	Chr01:19694431-19695778	7.24955	5.20959	4.63341	7.62515	7.90703	5.05232	7.71426	8.83887	6.21503	5.37177	7.65622	6.11249	4.63341	8.83887	1.90764	6.63214	1.36944	20.6485	6.63214	2.72947
Potri.002G077000.1.v3.0	1396	+	Potri.002G077000.v3.0	Chr02:5321099-5323091	22.3218	16.0236	14.8079	25.3012	17.1955	17.503	17.6422	17.5094	21.9298	26.7335	26.6747	20.8465	14.8079	26.7335	1.80535	20.3741	4.20799	20.6536	20.3741	4.34866
Potri.014G079100.1.v3.0	2117	-	Potri.014G079100.v3.0	Chr14:6344186-6350863	6.03285	6.14022	4.83106	7.33858	6.04803	5.62031	7.99275	5.05578	3.20807	6.05878	5.6745	5.58534	3.20807	7.99275	2.49145	5.79886	1.19768	20.6537	5.79886	2.53577
Potri.002G176100.2.v3.0	2708	-	Potri.002G176100.v3.0	Chr02:13531233-13534259	5.77525	4.92487	5.27499	4.3687	6.30526	3.15657	5.74595	6.75113	6.55145	5.57256	7.386	6.82835	3.15657	7.386	2.33988	5.72009	1.18145	20.6543	5.72009	2.51604
Potri.001G092000.1.v3.0	2531	-	Potri.001G092000.v3.0	Chr01:7227971-7231491	6.58077	10.6091	14.5579	7.97858	8.27933	10.0979	8.90565	9.0143	11.3214	10.4438	8.89759	10.4191	6.58077	14.5579	2.21219	9.75878	2.0158	20.6563	9.75878	3.2867
Potri.009G015400.11.v3.0	1213	-	Potri.009G015400.v3.0	Chr09:2615414-2618311	356.807	302.493	262.478	338.017	308.999	316.681	457.309	447.143	386.737	465.708	514.768	406.328	262.478	514.768	1.96119	380.289	78.5669	20.6598	380.289	8.57095
Potri.001G269900.3.v3.0	2143	+	Potri.001G269900.v3.0	Chr01:27728817-27734854	41.1871	44.2154	35.1752	41.0951	36.5248	27.2845	54.5896	34.0697	35.5386	53.4842	48.6245	34.332	27.2845	54.5896	2.00076	40.5101	8.36962	20.6606	40.5101	5.34021
Potri.001G056000.5.v3.0	1400	-	Potri.001G056000.v3.0	Chr01:4230830-4236824	18.6193	16.1512	18.8693	22.6562	15.7396	17.5621	19.113	11.6907	11.1248	17.2608	20.3656	13.1976	11.1248	22.6562	2.03655	16.8625	3.48415	20.6621	16.8625	4.07575
Potri.002G215700.1.v3.0	1457	-	Potri.002G215700.v3.0	Chr02:19822295-19825651	6.01883	5.08852	5.36287	5.88416	5.62531	5.38501	3.31255	3.54685	4.69205	4.15618	5.91716	3.50188	3.31255	6.01883	1.81698	4.87428	1.00726	20.6649	4.87428	2.28519
Potri.005G012900.2.v3.0	2658	+	Potri.005G012900.v3.0	Chr05:988661-994553	4.79325	4.65854	4.70771	2.79076	4.65843	4.17113	4.78852	5.2227	3.05404	3.43942	4.5265	5.98328	2.79076	5.98328	2.14396	4.39952	0.910039	20.6849	4.39952	2.13735
Potri.011G135300.2.v3.0	2014	-	Potri.011G135300.v3.0	Chr11:15907798-15916190	3.21766	3.82958	4.54857	3.4472	2.3509	3.34074	3.49521	4.63031	3.77012	3.26846	2.45299	4.45365	2.3509	4.63031	1.96959	3.56712	0.738071	20.691	3.56712	1.83476
Potri.007G119200.2.v3.0	2127	-	Potri.007G119200.v3.0	Chr07:13867312-13872538	20.6132	12.9478	19.5085	15.4384	14.7871	13.0149	16.3858	21.424	25.7658	18.5375	19.0361	18.9246	12.9478	25.7658	1.98998	18.032	3.73201	20.6966	18.032	4.17249
Potri.001G257500.1.v3.0	1538	+	Potri.001G257500.v3.0	Chr01:26684343-26690236	28.5656	28.3238	21.6429	38.4105	26.6207	26.0697	29.1279	26.9508	24.0835	37.8145	39.0659	23.0328	21.6429	39.0659	1.80502	29.1424	6.03285	20.7013	29.1424	4.86505
Potri.016G090100.1.v3.0	1078	-	Potri.016G090100.v3.0	Chr16:7342018-7345624	7.75928	5.93148	7.37314	11.1314	8.02932	7.99008	5.72915	5.67037	6.14496	8.865	8.00041	7.97795	5.67037	11.1314	1.96308	7.55021	1.56328	20.7052	7.55021	2.91652
Potri.018G142400.1.v3.0	2679	-	Potri.018G142400.v3.0	Chr18:16237733-16245275	3.03855	2.16643	3.79354	2.55005	3.40484	3.93968	3.20776	3.83329	4.0807	2.35531	3.65471	2.61469	2.16643	4.0807	1.88361	3.21996	0.666944	20.7128	3.21996	1.68704
Potri.018G006100.1.v3.0	1674	-	Potri.018G006100.v3.0	Chr18:477056-481687	20.6043	15.4464	17.8073	17.6886	14.7353	19.2763	15.0654	11.8531	9.50486	16.6721	19.5391	13.3375	9.50486	20.6043	2.16776	15.9609	3.30649	20.7163	15.9609	3.99647
Potri.015G002300.2.v3.0	3227	+	Potri.015G002300.v3.0	Chr15:137759-143403	24.7172	16.7105	23.8687	25.3425	17.135	16.3408	17.2962	14.8826	17.6065	23.5716	15.5608	23.8747	14.8826	25.3425	1.70283	19.7423	4.09085	20.7213	19.7423	4.30322
Potri.014G171800.1.v3.0	2003	-	Potri.014G171800.v3.0	Chr14:13920752-13924595	173.854	87.1915	106.428	143.881	134.663	135.003	121.329	112.987	137.77	165.815	159.761	182.551	87.1915	182.551	2.09368	138.436	28.6862	20.7216	138.436	7.11308
Potri.016G030400.2.v3.0	2125	+	Potri.016G030400.v3.0	Chr16:1715725-1722254	7.74843	6.70976	5.33195	4.64778	6.30625	6.00431	5.53783	4.17008	5.05709	7.25765	7.81001	7.85302	4.17008	7.85302	1.88318	6.20285	1.28553	20.7248	6.20285	2.63293
Potri.015G007200.1.v3.0	1320	+	Potri.015G007200.v3.0	Chr15:452861-454838	59.7356	36.5743	36.8176	60.6535	41.2778	46.5285	37.1981	38.7909	33.0552	49.8411	52.4598	42.6353	33.0552	60.6535	1.83492	44.6306	9.25127	20.7285	44.6306	5.47996
Potri.009G140000.1.v3.0	2863	+	Potri.009G140000.v3.0	Chr09:11184231-11188297	2.58694	1.37575	1.85587	2.00926	1.92543	1.77601	2.36292	2.31499	1.15156	2.06259	2.08749	1.77717	1.15156	2.58694	2.24647	1.9405	0.4023	20.7318	1.9405	0.956427
Potri.001G187000.1.v3.0	3488	+	Potri.001G187000.v3.0	Chr01:16484284-16489619	9.72065	11.8595	8.62938	11.1672	13.0076	13.0559	11.9601	12.1115	10.7512	9.34126	12.2133	18.2061	8.62938	18.2061	2.10978	11.8353	2.45465	20.74	11.8353	3.56503
Potri.002G257400.3.v3.0	3094	+	Potri.002G257400.v3.0	Chr02:24625095-24631617	6.54925	12.1057	13.3642	11.3796	12.5831	9.21389	10.392	9.91872	8.18531	10.1878	14.3932	9.93718	6.54925	14.3932	2.19769	10.6842	2.21624	20.7432	10.6842	3.4174
Potri.005G102000.1.v3.0	1763	+	Potri.005G102000.v3.0	Chr05:7806083-7808543	11.5487	9.6705	8.73099	13.5232	11.688	7.4825	14.9767	8.91591	12.5306	12.9875	13.6606	9.79827	7.4825	14.9767	2.00156	11.2928	2.34277	20.7457	11.2928	3.49733
Potri.005G157500.1.v3.0	1311	+	Potri.005G157500.v3.0	Chr05:15740510-15743461	13.6199	19.6797	17.1145	19.4392	11.0307	15.8869	19.4776	12.2046	15.1859	16.7236	15.3761	10.3676	10.3676	19.6797	1.89819	15.5089	3.21765	20.7471	15.5089	3.95502
Potri.002G194000.4.v3.0	3201	-	Potri.002G194000.v3.0	Chr02:15510190-15523687	38.195	26.5121	22.8805	34.8661	31.5789	16.4998	28.9485	27.9146	31.2721	28.4089	37.0656	26.2643	16.4998	38.195	2.31488	29.2005	6.06218	20.7605	29.2005	4.86792
Potri.005G075800.3.v3.0	1793	-	Potri.005G075800.v3.0	Chr05:5547177-5551573	10.7885	8.03491	8.66884	7.41143	7.91146	9.89471	8.26572	6.87182	5.15899	5.56856	9.72898	7.88377	5.15899	10.7885	2.0912	8.01564	1.66502	20.7721	8.01564	3.00282
Potri.011G096100.1.v3.0	1543	-	Potri.011G096100.v3.0	Chr11:11709753-11713861	20.4422	27.9188	27.3132	26.9318	25.5616	29.1195	25.6301	14.2217	18.6726	22.5286	19.7906	17.6394	14.2217	29.1195	2.04754	22.9808	4.77461	20.7765	22.9808	4.52236
Potri.001G034700.1.v3.0	2326	-	Potri.001G034700.v3.0	Chr01:2501367-2505221	2.6438	3.11653	2.54293	4.39093	3.14921	3.12862	3.94765	2.5186	4.22244	4.35615	3.67568	4.19859	2.5186	4.39093	1.7434	3.49093	0.725334	20.7777	3.49093	1.80361
Potri.004G016000.1.v3.0	2009	+	Potri.004G016000.v3.0	Chr04:1090559-1095925	7.8344	6.17428	7.25628	6.37105	5.13464	4.11786	8.50088	7.55108	5.93632	6.81691	4.65632	5.81174	4.11786	8.50088	2.06439	6.34681	1.31881	20.7791	6.34681	2.66603
Potri.015G092700.1.v3.0	1838	+	Potri.015G092700.v3.0	Chr15:11442048-11447527	37.8112	23.5214	21.7901	37.3783	26.1565	24.1963	24.5859	33.3002	20.9811	27.217	30.658	33.3066	20.9811	37.8112	1.80216	28.4086	5.90491	20.7857	28.4086	4.82825
Potri.007G081400.1.v3.0	2118	-	Potri.007G081400.v3.0	Chr07:10542508-10549296	26.2617	45.6446	61.1528	34.6111	56.314	54.2462	51.4663	39.5135	47.6522	48.0242	53.7283	45.3738	26.2617	61.1528	2.32859	46.9991	9.77168	20.7912	46.9991	5.55456
Potri.018G108300.1.v3.0	2060	+	Potri.018G108300.v3.0	Chr18:13453545-13528561	7.67088	5.49868	6.66513	5.17151	4.14045	5.71113	5.70331	3.50899	7.35389	6.67448	6.25004	6.60198	3.50899	7.67088	2.18606	5.91254	1.22947	20.7943	5.91254	2.56378
Potri.018G137400.1.v3.0	2484	+	Potri.018G137300.v3.0	Chr18:15693294-15698250	8.75139	10.0266	12.372	8.17486	11.5056	8.72505	10.6276	8.96497	10.6509	8.42147	15.8081	11.3431	8.17486	15.8081	1.93375	10.4476	2.17263	20.7954	10.4476	3.3851
Potri.004G184200.1.v3.0	1723	-	Potri.004G184200.v3.0	Chr04:20034032-20035939	11.0714	13.3873	14.8523	12.565	16.1782	15.2465	8.34236	12.7854	8.67834	12.7415	17.0687	12.5337	8.34236	17.0687	2.04603	12.9542	2.69456	20.8006	12.9542	3.69535
Potri.006G077100.1.v3.0	1386	-	Potri.006G077100.v3.0	Chr06:5837051-5841022	7.7148	6.0188	6.82084	6.57909	6.08516	6.87575	6.0715	5.77432	6.26028	8.68962	10.5763	5.65277	5.65277	10.5763	1.87099	6.9266	1.44102	20.8042	6.9266	2.79215
Potri.005G242900.1.v3.0	1765	+	Potri.005G242900.v3.0	Chr05:24852542-24854892	7.18285	5.05511	8.06705	7.54388	8.54378	8.65574	4.82185	6.72262	4.99353	8.87209	8.08485	8.31123	4.82185	8.87209	1.83998	7.23788	1.50588	20.8055	7.23788	2.85557
Potri.013G051400.7.v3.0	2072	+	Potri.013G051400.v3.0	Chr13:3771465-3781878	41.7934	32.8947	34.2951	35.0276	29.1876	35.9766	30.9603	22.1636	22.4136	26.8101	41.6504	26.2414	22.1636	41.7934	1.88568	31.6179	6.57873	20.807	31.6179	4.98267
Potri.005G134400.1.v3.0	1793	-	Potri.005G134400.v3.0	Chr05:10930321-10935733	96.1521	60.3768	64.9854	84.7501	61.3964	52.7681	68.6943	59.0394	48.0015	62.578	64.3581	54.4428	48.0015	96.1521	2.00311	64.7952	13.4835	20.8094	64.7952	6.01782
Potri.001G084700.3.v3.0	2824	-	Potri.001G084700.v3.0	Chr01:6722017-6730152	11.1635	15.4283	22.1084	10.5144	15.3804	14.0681	14.4952	13.231	14.2029	15.2672	18.0259	12.8943	10.5144	22.1084	2.10268	14.7316	3.06568	20.8102	14.7316	3.88085
Potri.019G085100.1.v3.0	1652	+	Potri.019G085100.v3.0	Chr19:11735378-11740650	19.2722	19.544	26.1908	18.2048	16.9114	21.8343	25.3066	17.3039	10.4954	21.0112	20.5132	18.4033	10.4954	26.1908	2.49546	19.5826	4.07544	20.8116	19.5826	4.2915
Potri.008G147800.3.v3.0	2456	+	Potri.008G147800.v3.0	Chr08:9953294-9959351	72.2205	90.8038	80.4126	107.146	100.468	62.7962	109.089	108.647	91.6353	123.916	127.985	81.9561	62.7962	127.985	2.0381	96.423	20.0678	20.8122	96.423	6.5913
Potri.014G082400.1.v3.0	2463	+	Potri.014G082400.v3.0	Chr14:6533180-6538412	9.5294	14.3902	15.0264	9.93474	8.89273	12.58	14.3241	11.3418	10.237	11.9689	9.31149	8.08308	8.08308	15.0264	1.85899	11.3017	2.35285	20.8186	11.3017	3.49846
Potri.008G106300.3.v3.0	1447	-	Potri.008G106300.v3.0	Chr08:6738388-6741408	22.1959	25.5879	21.4334	34.7024	19.1991	22.6568	29.0194	23.3254	19.1891	30.1114	20.4553	19.2469	19.1891	34.7024	1.80844	23.9269	4.98173	20.8206	23.9269	4.58056
Potri.008G147200.1.v3.0	1493	+	Potri.008G147200.v3.0	Chr08:9910857-9915722	45.391	64.7104	61.4085	59.4751	65.9984	75.7025	49.2527	43.456	39.3829	66.5394	56.3893	42.5529	39.3829	75.7025	1.92222	55.8549	11.6335	20.828	55.8549	5.80361
Potri.008G173100.1.v3.0	2924	-	Potri.008G173100.v3.0	Chr08:11809707-11815629	9.80134	12.2336	12.3993	6.78603	10.5553	8.03966	13.0585	14	13.6111	10.0237	14.2045	11.9206	6.78603	14.2045	2.0932	11.3861	2.37355	20.846	11.3861	3.50921
Potri.015G075000.1.v3.0	2448	+	Potri.015G075000.v3.0	Chr15:9979362-9986512	53.3027	39.0402	47.0763	49.582	47.0627	47.8555	36.5965	27.0304	31.0898	34.1892	33.1022	37.6115	27.0304	53.3027	1.97195	40.2949	8.40214	20.8516	40.2949	5.33253
Potri.005G051300.1.v3.0	1334	-	Potri.005G051300.v3.0	Chr05:3674519-3678767	40.6019	36.9737	33.4745	46.566	27.4322	31.9469	35.1768	28.3076	22.2755	39.4424	34.4849	25.0271	22.2755	46.566	2.09046	33.4758	6.98233	20.8578	33.4758	5.06505
Potri.002G248100.1.v3.0	1983	+	Potri.002G248100.v3.0	Chr02:23870091-23872073	5.15288	4.11263	4.21786	5.50135	3.92662	2.64342	5.39819	4.50385	5.79116	5.87602	4.21479	3.88488	2.64342	5.87602	2.22289	4.60197	0.959948	20.8595	4.60197	2.20225
Potri.001G460000.1.v3.0	1703	-	Potri.001G460000.v3.0	Chr01:49390627-49394922	10.068	10.3283	12.3248	8.67794	7.9907	13.1095	7.99057	9.51695	6.02963	8.10294	11.0479	10.6064	6.02963	13.1095	2.17418	9.64947	2.01351	20.8665	9.64947	3.27045
Potri.014G170500.2.v3.0	1398	+	Potri.014G170500.v3.0	Chr14:13727793-13730567	25.2619	23.8342	20.706	28.1186	25.3942	20.4762	23.0765	23.3763	12.5922	25.131	33.3085	21.6892	12.5922	33.3085	2.64517	23.5804	4.92053	20.8671	23.5804	4.55952
Potri.001G209500.3.v3.0	1944	-	Potri.001G209500.v3.0	Chr01:21038875-21044515	6.07381	6.93384	5.06535	7.37148	9.78726	6.5378	7.36524	9.25213	6.58443	7.77676	9.52477	9.98872	5.06535	9.98872	1.97197	7.68847	1.60471	20.8717	7.68847	2.9427
Potri.008G094600.1.v3.0	1498	+	Potri.008G094600.v3.0	Chr08:5928979-5931524	8.00468	11.1976	11.8519	8.2123	11.2466	7.97169	8.64102	13.008	8.91515	12.8815	13.8529	12.9186	7.97169	13.8529	1.73776	10.7252	2.23884	20.8747	10.7252	3.42293
Potri.012G104500.1.v3.0	2006	+	Potri.012G104500.v3.0	Chr12:12863577-12867716	54.3762	43.1391	38.2987	46.115	36.8333	28.9068	41.3885	34.4866	29.0716	41.3055	31.7236	28.584	28.584	54.3762	1.90233	37.8524	7.90191	20.8756	37.8524	5.24231
Potri.006G141800.1.v3.0	1997	-	Potri.006G141800.v3.0	Chr06:11963843-11967193	2.58645	3.25733	3.73817	1.96084	2.29442	2.10767	3.85641	3.1333	3.49063	3.34452	2.97144	3.03705	1.96084	3.85641	1.96671	2.98152	0.622663	20.8841	2.98152	1.57605
Potri.005G146000.2.v3.0	1850	+	Potri.005G146000.v3.0	Chr05:12725044-12730556	15.3289	10.7207	11.7052	16.7137	12.4637	10.701	12.4677	10.7406	7.65162	14.9174	15.802	12.0217	7.65162	16.7137	2.18433	12.6029	2.63276	20.8902	12.6029	3.65568
Potri.001G004500.1.v3.0	1373	-	Potri.001G004500.v3.0	Chr01:291389-294408	128.817	125.492	129.471	171.082	163.659	132.512	159.924	140.222	152.894	222.34	192.729	110.372	110.372	222.34	2.01446	152.46	31.8616	20.8984	152.46	7.25228
Potri.006G102000.2.v3.0	3768	-	Potri.006G102000.v3.0	Chr06:7879454-7889820	13.4942	12.5057	14.6741	14.7237	12.4033	11.7352	8.90456	14.0958	12.309	18.1452	17.4025	9.2943	8.90456	18.1452	2.03774	13.3073	2.78181	20.9044	13.3073	3.73415
Potri.002G127900.1.v3.0	1302	-	Potri.002G127900.v3.0	Chr02:9578650-9581321	46.3916	40.6211	34.8989	48.6054	45.3251	39.776	31.866	25.1941	23.7075	41.0084	37.7221	35.0606	23.7075	48.6054	2.05021	37.5147	7.84524	20.9124	37.5147	5.22939
Potri.001G420200.2.v3.0	2388	+	Potri.001G420200.v3.0	Chr01:44554203-44559561	17.2825	13.2653	12.8457	13.866	13.5193	14.7594	21.7627	20.4403	17.4839	23.7537	17.8934	17.8201	12.8457	23.7537	1.84916	17.0577	3.56804	20.9175	17.0577	4.09235
Potri.001G030000.1.v3.0	968	-	Potri.001G030000.v3.0	Chr01:2208508-2211683	42.3583	43.3433	47.6651	67.1042	50.4246	53.6177	46.8281	40.5832	29.7619	55.1904	43.7914	35.6401	29.7619	67.1042	2.2547	46.359	9.69963	20.9229	46.359	5.53478
Potri.005G221300.2.v3.0	1858	-	Potri.005G221300.v3.0	Chr05:23279426-23283837	15.1898	7.64247	9.15724	12.8646	9.94309	9.03423	10.6352	10.4651	9.66061	11.066	14.8475	10.8212	7.64247	15.1898	1.98755	10.9439	2.29022	20.9269	10.9439	3.45206
Potri.003G146100.1.v3.0	1418	+	Potri.003G146100.v3.0	Chr03:16189093-16191789	12.7785	9.0626	8.74538	17.6812	12.5645	10.9721	11.2539	12.1946	10.9713	11.1161	13.8629	15.6715	8.74538	17.6812	2.02178	12.2395	2.5615	20.928	12.2395	3.61348
Potri.002G117200.1.v3.0	2382	-	Potri.002G117200.v3.0	Chr02:8762992-8767680	5.74474	6.27646	5.66797	5.65828	4.2254	7.08571	3.50856	4.82421	4.02344	5.75287	6.79372	4.57245	3.50856	7.08571	2.01955	5.34448	1.11867	20.9313	5.34448	2.41805
Potri.003G064100.2.v3.0	2747	+	Potri.003G064100.v3.0	Chr03:9283902-9291562	8.18249	6.98052	6.89515	7.89302	8.28835	4.69058	8.67219	10.776	8.44552	10.1095	8.86221	6.03311	4.69058	10.776	2.29737	7.98572	1.67213	20.939	7.98572	2.99742
Potri.019G099000.1.v3.0	1308	+	Potri.019G099000.v3.0	Chr19:12892379-12895433	128.179	131.456	121.373	176.198	137.275	149.512	90.0759	105.893	88.2293	139.203	136.441	96.206	88.2293	176.198	1.99705	125.003	26.1747	20.9392	125.003	6.96582
Potri.005G165200.1.v3.0	1677	-	Potri.005G165200.v3.0	Chr05:17096938-17100945	7.39041	4.61162	4.59372	5.28526	5.84031	4.77408	7.50741	7.18509	6.95372	6.81611	8.69905	7.10014	4.59372	8.69905	1.89368	6.39641	1.33959	20.9428	6.39641	2.67726
Potri.005G025100.1.v3.0	1696	-	Potri.005G025100.v3.0	Chr05:1858322-1862461	41.6166	50.1729	54.3804	58.9292	73.5107	56.9664	54.7152	43.5507	45.7855	69.5765	51.1368	35.1219	35.1219	73.5107	2.09302	52.9552	11.0913	20.9447	52.9552	5.7267
Potri.005G256700.2.v3.0	2120	-	Potri.005G256700.v3.0	Chr05:25650286-25655095	8.27664	10.0791	14.3355	7.68302	14.8089	10.3849	11.2374	14.0334	10.6008	10.4538	12.3632	9.24287	7.68302	14.8089	1.92748	11.125	2.33068	20.95	11.125	3.47573
Potri.011G051500.1.v3.0	1759	-	Potri.011G051500.v3.0	Chr11:4418365-4420624	6.17051	6.18849	4.68091	6.04607	5.43509	5.01909	5.33433	6.68927	6.12665	7.6041	9.32058	7.93938	4.68091	9.32058	1.99119	6.37954	1.33669	20.9528	6.37954	2.67345
Potri.013G087300.1.v3.0	1755	+	Potri.013G087300.v3.0	Chr13:8455937-8462195	8.54972	11.9267	16.0129	10.7149	14.0015	15.0047	13.2845	11.217	10.6167	12.6886	7.75455	10.3594	7.75455	16.0129	2.06497	11.8443	2.48219	20.9569	11.8443	3.56612
Potri.004G233400.2.v3.0	1733	-	Potri.004G233400.v3.0	Chr04:23972422-23976960	30.3164	27.7237	29.4633	29.6462	23.6268	20.0342	40.1982	33.728	25.328	42.0717	35.5911	31.6082	20.0342	42.0717	2.09999	30.778	6.45029	20.9575	30.778	4.94383
Potri.013G076200.1.v3.0	2033	+	Potri.013G076200.v3.0	Chr13:6525736-6530039	7.9018	12.2092	10.5967	9.14433	11.2054	10.8087	16.3829	11.9348	10.4131	9.74866	15.3213	12.2874	7.9018	16.3829	2.07331	11.4962	2.40987	20.9623	11.4962	3.52308
Potri.011G135800.1.v3.0	2109	-	Potri.011G135800.v3.0	Chr11:15965218-15971705	32.7837	31.3706	34.0484	23.6982	23.5199	31.9248	24.8058	18.8585	20.3741	21.6148	25.2291	20.4564	18.8585	34.0484	1.80547	25.7237	5.39283	20.9644	25.7237	4.68503
Potri.014G050300.1.v3.0	2220	+	Potri.014G050300.v3.0	Chr14:4041392-4044219	22.6348	14.8715	14.356	15.2305	19.844	15.3371	12.4264	16.9549	13.14	18.78	23.5518	16.5812	12.4264	23.5518	1.8953	16.9757	3.5591	20.9659	16.9757	4.0854
Potri.006G194600.2.v3.0	1345	-	Potri.006G194600.v3.0	Chr06:20969790-20972144	6.50738	3.87502	3.43028	4.81367	5.35151	6.09192	3.8327	3.94155	4.63049	4.17511	5.08267	3.83567	3.43028	6.50738	1.89704	4.63066	0.971308	20.9756	4.63066	2.21122
Potri.004G236600.2.v3.0	2392	+	Potri.004G236600.v3.0	Chr04:24210224-24214531	24.1129	20.8634	20.3694	15.9291	21.5605	10.4368	20.7245	18.8684	16.1174	15.7515	22.3374	15.1254	10.4368	24.1129	2.31037	18.5164	3.88472	20.9799	18.5164	4.21073
Potri.001G376700.1.v3.0	2064	+	Potri.001G376700.v3.0	Chr01:39248473-39251294	1.62367	1.41486	2.07638	1.635	1.50271	2.16755	1.73496	1.78277	1.29437	1.26365	2.17518	2.36515	1.26365	2.36515	1.87168	1.75302	0.367799	20.9809	1.75302	0.809843
Potri.001G013900.1.v3.0	2309	+	Potri.001G013900.v3.0	Chr01:946952-951353	24.2423	17.1723	17.9782	22.6734	22.9966	17.0465	30.7771	27.9278	21.9229	21.3398	31.8933	24.4479	17.0465	31.8933	1.87096	23.3682	4.90379	20.9849	23.3682	4.54647
Potri.010G173100.2.v3.0	3035	+	Potri.010G173100.v3.0	Chr10:17396696-17402124	10.6758	10.9557	10.3157	7.46548	10.444	7.25032	9.05395	8.37676	13.9659	13.2303	8.90077	12.2115	7.25032	13.9659	1.92625	10.2372	2.14833	20.9856	10.2372	3.35575
Potri.018G005900.1.v3.0	1358	+	Potri.018G005900.v3.0	Chr18:459060-463679	15.3073	12.498	10.8839	12.6202	9.96141	15.6772	10.8999	8.61286	12.255	14.2034	14.9514	8.09977	8.09977	15.6772	1.93551	12.1642	2.55301	20.9879	12.1642	3.60457
Potri.003G009700.1.v3.0	1738	+	Potri.003G009700.v3.0	Chr03:782352-788484	17.029	12.6807	11.8375	17.0338	13.242	11.2252	17.9104	16.0667	16.7691	22.3447	20.4712	16.4262	11.2252	22.3447	1.99058	16.0864	3.37722	20.9943	16.0864	4.00777
Potri.019G041100.1.v3.0	1027	+	Potri.019G041100.v3.0	Chr19:4758852-4759878	16.9894	11.8942	12.1319	19.5403	13.6571	11.267	15.832	12.3728	17.7043	14.9967	9.89789	12.2567	9.89789	19.5403	1.97419	14.045	2.94964	21.0013	14.045	3.81199
Potri.008G005900.4.v3.0	812	-	Potri.008G005900.v3.0	Chr08:342921-345725	32.6686	23.208	22.1532	31.6481	31.0747	23.5516	19.7609	20.7687	23.4237	30.6903	26.5433	16.5159	16.5159	32.6686	1.97801	25.1672	5.28774	21.0104	25.1672	4.65348
Potri.008G060800.1.v3.0	1421	-	Potri.008G060800.v3.0	Chr08:3671039-3674408	55.0435	38.5557	41.0119	58.4647	56.8979	43.8377	39.0018	42.8409	46.8089	60.4121	72.736	45.7349	38.5557	72.736	1.88652	50.1122	10.5321	21.017	50.1122	5.64709
Potri.004G228200.1.v3.0	1873	+	Potri.004G228200.v3.0	Chr04:23302714-23307104	3.87646	6.7666	5.80306	4.09802	3.85809	6.38812	5.385	6.06849	6.74804	4.02884	4.96401	5.45633	3.85809	6.7666	1.75387	5.28676	1.11127	21.0198	5.28676	2.40238
Potri.008G130300.1.v3.0	1589	-	Potri.008G130300.v3.0	Chr08:8555801-8561469	30.2508	21.0894	20.9384	27.1087	18.873	18.9909	17.0642	15.6144	17.0254	20.7823	17.6704	19.1101	15.6144	30.2508	1.93737	20.3765	4.28315	21.02	20.3765	4.34883
Potri.017G058200.1.v3.0	1933	-	Potri.017G058200.v3.0	Chr17:5302824-5304756	13.3474	8.16554	9.81562	11.1548	8.39287	6.21603	7.46454	9.48033	7.35002	9.41937	9.12866	10.8996	6.21603	13.3474	2.14725	9.23623	1.94155	21.021	9.23623	3.2073
Potri.006G159700.1.v3.0	1962	-	Potri.006G159700.v3.0	Chr06:15065852-15068619	3.61933	3.54103	3.43922	4.21564	4.85612	4.34664	3.67083	2.56685	3.34079	4.9319	5.61172	3.69276	2.56685	5.61172	2.18623	3.98607	0.837996	21.0231	3.98607	1.99497
Potri.003G030300.5.v3.0	1284	-	Potri.003G030300.v3.0	Chr03:3805941-3809979	27.8105	17.8213	17.3695	29.7338	16.7865	19.1665	22.9036	17.7111	18.2452	22.0038	16.7349	20.8322	16.7349	29.7338	1.77675	20.5932	4.331	21.0312	20.5932	4.3641
Potri.005G099600.1.v3.0	1672	-	Potri.005G099600.v3.0	Chr05:7601203-7605865	26.7015	21.2451	17.9387	30.8579	26.013	17.7164	23.2889	22.073	20.6028	30.8352	30.6836	18.6653	17.7164	30.8579	1.74177	23.8851	5.02398	21.034	23.8851	4.57804
Potri.013G051500.1.v3.0	1126	+	Potri.013G051500.v3.0	Chr13:3788935-3792889	186.428	138.057	132.335	199.755	165.383	130.441	158.484	140.634	106.859	202.518	186.724	116.925	106.859	202.518	1.89519	155.379	32.6843	21.0353	155.379	7.27964
Potri.005G001700.1.v3.0	2990	+	Potri.005G001700.v3.0	Chr05:103253-107518	10.1119	10.4455	13.2597	8.09423	9.10539	7.15535	11.4801	8.60522	7.16386	7.98091	6.91675	9.34158	6.91675	13.2597	1.91704	9.13837	1.92232	21.0357	9.13837	3.19194
Potri.001G026700.1.v3.0	1687	-	Potri.001G026700.v3.0	Chr01:1953016-1955414	4.43398	4.75785	3.87617	4.80172	4.75599	4.58255	5.38554	5.64741	5.96861	8.02616	5.84909	4.37262	3.87617	8.02616	2.07064	5.20481	1.09503	21.0388	5.20481	2.37984
Potri.009G093500.1.v3.0	2756	-	Potri.009G093500.v3.0	Chr09:8495041-8500557	11.8468	6.41211	7.26385	12.0367	7.86045	10.0391	7.47272	8.54629	8.40768	10.185	11.9732	9.06279	6.41211	12.0367	1.87718	9.25889	1.94816	21.041	9.25889	3.21084
Potri.015G079100.1.v3.0	1690	+	Potri.015G079100.v3.0	Chr15:10400171-10408171	6.52877	6.17276	6.16986	3.81491	5.00727	5.42027	2.93653	4.23329	4.6617	4.57708	4.64286	5.20709	2.93653	6.52877	2.22329	4.9477	1.0418	21.0563	4.9477	2.30676
Potri.015G050300.1.v3.0	1992	-	Potri.015G050300.v3.0	Chr15:5373278-5381760	11.5207	17.1282	17.5654	12.595	14.9768	19.6396	9.40769	12.9594	11.5321	13.8686	17.0506	16.516	9.40769	19.6396	2.08761	14.5633	3.06722	21.0612	14.5633	3.86427
Potri.002G206200.1.v3.0	2108	+	Potri.002G206200.v3.0	Chr02:16938398-16941591	16.0322	9.40599	8.22947	13.3231	11.7457	11.5156	9.44325	9.77285	10.5211	12.5159	13.1136	15.7354	8.22947	16.0322	1.94814	11.7795	2.48294	21.0784	11.7795	3.55821
Potri.002G069100.1.v3.0	3216	+	Potri.002G069100.v3.0	Chr02:4719891-4727128	5.01909	6.96061	5.22091	4.98797	6.58766	6.80026	4.97791	3.69162	5.60953	4.74518	7.42802	7.50879	3.69162	7.50879	2.03401	5.7948	1.2215	21.0792	5.7948	2.53476
Potri.001G129800.1.v3.0	1363	-	Potri.001G129800.v3.0	Chr01:10491470-10493851	22.9551	24.8828	23.6845	12.5178	19.6813	18.8653	24.1023	24.0336	18.7368	12.2101	19.956	21.7948	12.2101	24.8828	2.03789	20.285	4.27623	21.0807	20.285	4.34234
Potri.001G366100.1.v3.0	1357	-	Potri.001G366100.v3.0	Chr01:37890897-37900885	28.2695	19.9328	19.6976	19.1797	14.8769	24.2356	29.142	30.4736	23.4953	25.0561	28.5008	19.1731	14.8769	30.4736	2.04838	23.5028	4.95535	21.0841	23.5028	4.55476
Potri.015G011100.1.v3.0	2777	-	Potri.015G011100.v3.0	Chr15:729257-734555	9.06938	10.4492	10.6736	6.3986	10.6726	5.3914	11.5069	10.3399	9.50358	8.66195	11.2168	7.50335	5.3914	11.5069	2.13431	9.28227	1.95724	21.0858	9.28227	3.21448
Potri.002G034200.2.v3.0	1299	+	Potri.002G034200.v3.0	Chr02:2211707-2214912	32.9157	20.4209	19.2224	27.8749	26.2309	19.4395	30.4115	27.2582	22.5446	33.3686	32.0751	20.1028	19.2224	33.3686	1.73592	25.9888	5.48105	21.0901	25.9888	4.69982
Potri.005G256500.1.v3.0	2028	-	Potri.005G256500.v3.0	Chr05:25635603-25645296	5.97886	7.8798	5.76974	4.31614	6.91912	5.84287	7.80662	4.37182	5.0822	6.97434	8.22846	5.92608	4.31614	8.22846	1.90644	6.258	1.32017	21.0956	6.258	2.6457
Potri.002G009100.1.v3.0	2721	+	Potri.002G009100.v3.0	Chr02:499855-505032	11.0628	19.9414	16.9757	16.7264	12.9336	18.0607	24.173	16.5207	18.4944	16.5315	12.6535	19.5241	11.0628	24.173	2.18507	16.9665	3.58053	21.1036	16.9665	4.08462
Potri.003G015300.4.v3.0	2559	-	Potri.003G015300.v3.0	Chr03:1925714-1934407	18.5426	17.3132	16.2495	17.7906	12.4726	22.4685	15.4218	16.5566	9.90217	14.5157	16.7827	11.9074	9.90217	22.4685	2.26905	15.8269	3.34087	21.1087	15.8269	3.98431
Potri.010G216300.2.v3.0	2274	+	Potri.010G216300.v3.0	Chr10:20338598-20342834	6.69516	5.0866	6.19912	4.5468	5.89268	5.2772	3.86623	4.62924	3.90931	4.62189	7.58301	5.56926	3.86623	7.58301	1.96134	5.32304	1.124	21.1158	5.32304	2.41225
Potri.012G056100.1.v3.0	3194	+	Potri.012G056100.v3.0	Chr12:5783218-5791798	7.89427	13.3857	15.721	7.50561	13.4859	12.2748	12.6333	9.20644	10.8334	10.6958	12.9789	11.2157	7.50561	15.721	2.09457	11.4859	2.42665	21.1272	11.4859	3.52179
Potri.007G040700.1.v3.0	1508	+	Potri.007G040700.v3.0	Chr07:3277480-3280568	12.8083	17.6025	13.4906	18.4824	16.5046	19.4808	18.015	18.2697	17.4016	21.2848	27.268	23.1571	12.8083	27.268	2.12893	18.6471	3.94041	21.1315	18.6471	4.22088
Potri.001G138900.1.v3.0	2151	-	Potri.001G138900.v3.0	Chr01:11152850-11157982	11.9115	8.67123	8.7974	11.1794	12.565	8.50009	12.0039	14.0526	14.9397	14.4887	14.5994	15.8741	8.50009	15.8741	1.86752	12.2986	2.5995	21.1366	12.2986	3.62042
Potri.014G148700.3.v3.0	2281	-	Potri.014G148700.v3.0	Chr14:11347884-11357680	22.2362	16.2105	18.6163	21.006	20.5266	20.7073	16.005	22.3889	9.30231	20.4572	23.2956	15.4772	9.30231	23.2956	2.50428	18.8524	3.98743	21.1507	18.8524	4.23668
Potri.014G109800.1.v3.0	1271	+	Potri.014G109800.v3.0	Chr14:8572056-8576720	29.3671	52.7727	39.5745	36.3295	46.3889	57.6072	33.3505	35.2439	37.0838	41.0558	34.1089	34.701	29.3671	57.6072	1.96162	39.7987	8.41772	21.1508	39.7987	5.31465
Potri.007G085600.1.v3.0	1888	+	Potri.007G085600.v3.0	Chr07:11109651-11113754	26.0617	19.1285	17.6441	27.4163	17.1174	25.2251	31.7491	26.0816	15.5486	23.3813	25.42	21.6943	15.5486	31.7491	2.04193	23.039	4.87445	21.1574	23.039	4.52601
Potri.005G145900.1.v3.0	1521	+	Potri.005G145900.v3.0	Chr05:12712688-12717623	53.1021	53.4078	61.3829	61.7477	42.9156	62.007	46.7511	35.6215	34.8264	45.9612	43.0064	36.3394	34.8264	62.007	1.78046	48.0891	10.1745	21.1576	48.0891	5.58764
Potri.001G145400.1.v3.0	1993	+	Potri.001G145400.v3.0	Chr01:11843160-11845152	14.1668	8.53816	10.2214	12.2162	15.4891	10.0454	10.3497	10.9138	14.9086	11.8678	17.372	12.6435	8.53816	17.372	2.03463	12.3944	2.62281	21.1613	12.3944	3.63161
Potri.014G117400.1.v3.0	2381	+	Potri.014G117400.v3.0	Chr14:9132971-9139297	9.81294	11.0586	11.3483	8.25487	9.86884	10.3207	10.9839	10.0058	4.54221	13.4843	9.86715	10.3475	4.54221	13.4843	2.96867	9.99126	2.11429	21.1614	9.99126	3.32067
Potri.012G124400.4.v3.0	3636	-	Potri.012G124400.v3.0	Chr12:14327134-14346189	10.1801	11.679	13.6931	9.83755	11.131	8.01212	11.8195	10.8598	14.0083	7.0002	7.80136	9.31542	7.0002	14.0083	2.00113	10.4448	2.21136	21.1719	10.4448	3.38471
Potri.014G086200.1.v3.0	1794	-	Potri.014G086200.v3.0	Chr14:6785306-6787447	16.7163	12.6857	12.2346	17.305	15.3428	12.7779	7.56259	12.8311	9.2369	14.0835	14.8591	13.0697	7.56259	17.305	2.28824	13.2254	2.80173	21.1844	13.2254	3.72524
Potri.007G082100.1.v3.0	2527	-	Potri.007G082100.v3.0	Chr07:10617422-10622487	10.8143	6.86027	7.56387	6.54491	7.44329	5.72306	7.3861	9.35866	10.0288	8.99027	11.4329	8.26895	5.72306	11.4329	1.99769	8.36795	1.77285	21.1863	8.36795	3.06487
Potri.007G095300.3.v3.0	665	-	Potri.007G095300.v3.0	Chr07:12171079-12175117	16.4706	11.7833	12.2364	16.1204	18.7157	18.0473	16.1255	12.3629	18.5319	15.2584	11.367	9.5725	9.5725	18.7157	1.95515	14.716	3.11807	21.1883	14.716	3.87931
Potri.016G066400.4.v3.0	1782	+	Potri.016G066400.v3.0	Chr16:4699183-4704171	29.3825	45.3396	55.034	49.5406	46.4759	45.079	36.7772	37.4016	34.9899	37.2659	35.5422	26.1604	26.1604	55.034	2.10371	39.9157	8.45876	21.1915	39.9157	5.31889
Potri.003G063100.1.v3.0	2771	-	Potri.003G063100.v3.0	Chr03:9117266-9123271	3.57364	2.90255	3.04215	3.44647	3.90894	2.42417	4.13276	4.52517	5.4827	3.9507	3.92569	4.16852	2.42417	5.4827	2.26168	3.79029	0.803516	21.1993	3.79029	1.92231
Potri.010G029000.1.v3.0	2748	+	Potri.010G029000.v3.0	Chr10:4035527-4038535	2.71503	3.61043	3.72934	2.35576	2.99629	3.20626	2.68939	2.97151	4.50907	4.0501	3.68923	4.61841	2.35576	4.61841	1.96048	3.4284	0.726925	21.203	3.4284	1.77754
Potri.007G069600.1.v3.0	1564	+	Potri.007G069600.v3.0	Chr07:9105161-9110511	64.7978	46.2215	39.576	63.6571	58.0065	55.8703	36.4965	62.528	44.2927	54.2816	76.7592	60.0338	36.4965	76.7592	2.10319	55.2101	11.7093	21.2086	55.2101	5.78686
Potri.002G198300.1.v3.0	1450	+	Potri.002G198300.v3.0	Chr02:15929018-15932799	56.1499	53.9662	48.1164	75.3183	46.9806	71.3881	74.6962	69.5471	42.2226	79.7869	78.0776	72.9259	42.2226	79.7869	1.88967	64.098	13.5959	21.2111	64.098	6.00221
Potri.001G296100.2.v3.0	1884	+	Potri.001G296100.v3.0	Chr01:30061288-30064027	10.2946	8.86017	7.50873	7.37226	9.69196	7.85322	5.60548	10.6875	9.12537	12.325	10.6269	7.23996	5.60548	12.325	2.19874	8.9326	1.89484	21.2127	8.9326	3.15908
Potri.002G093400.4.v3.0	1685	-	Potri.002G093400.v3.0	Chr02:6682140-6687245	24.5902	20.7859	21.4618	28.3573	14.7584	23.6877	25.6838	20.5222	17.2716	32.3258	24.6476	29.1045	14.7584	32.3258	2.19033	23.5997	5.00623	21.2131	23.5997	4.5607
Potri.015G118500.1.v3.0	2965	+	Potri.015G118500.v3.0	Chr15:13340589-13346062	1.87647	1.69848	1.77156	2.10214	2.0855	1.24902	1.58722	2.07055	1.71111	2.58636	2.57693	1.5203	1.24902	2.58636	2.07071	1.90297	0.403698	21.2141	1.90297	0.928253
Potri.015G043100.2.v3.0	1815	+	Potri.015G043100.v3.0	Chr15:4095835-4102910	11.2926	11.0751	13.2825	15.5058	16.5102	15.2316	8.32826	11.0044	9.48491	12.7279	15.3726	16.0695	8.32826	16.5102	1.98243	12.9904	2.75629	21.2178	12.9904	3.69938
Potri.018G123400.1.v3.0	1698	-	Potri.018G123400.v3.0	Chr18:14689576-14691273	2.02033	2.66201	2.19181	2.16082	1.86775	2.19026	3.28984	2.03294	2.12522	3.25197	1.78147	2.45037	1.78147	3.28984	1.8467	2.3354	0.495761	21.2281	2.3354	1.22367
Potri.013G113700.1.v3.0	2928	+	Potri.013G113700.v3.0	Chr13:12693461-12700190	2.33778	3.16004	4.01972	3.4579	4.02745	2.90239	5.16495	3.92553	3.11465	3.33633	4.20795	2.96617	2.33778	5.16495	2.20934	3.55174	0.754141	21.233	3.55174	1.82853
Potri.005G002800.1.v3.0	2048	-	Potri.005G002800.v3.0	Chr05:158534-163010	123.751	89.1295	112.887	170.25	135.525	131.222	115.776	135.966	167.869	193.088	151.543	172.379	89.1295	193.088	2.16638	141.615	30.0719	21.2349	141.615	7.14583
Potri.004G194400.1.v3.0	1497	+	Potri.004G194400.v3.0	Chr04:20847496-20850710	16.417	16.8095	16.5277	16.7309	13.8298	15.4311	19.7505	15.7212	13.6078	26.659	21.2524	14.868	13.6078	26.659	1.9591	17.3004	3.67711	21.2545	17.3004	4.11273
Potri.007G093600.1.v3.0	1871	-	Potri.007G093600.v3.0	Chr07:12036855-12041540	14.166	13.126	11.5763	22.3951	14.6131	15.108	16.3126	11.5992	14.9558	19.3421	13.2531	12.7711	11.5763	22.3951	1.93456	14.9349	3.17506	21.2594	14.9349	3.90061
Potri.009G071600.1.v3.0	1503	+	Potri.009G071600.v3.0	Chr09:7024456-7030266	14.8483	31.5888	26.7485	19.1376	21.9311	31.495	25.2942	18.4813	20.873	26.7234	24.5669	24.2911	14.8483	31.5888	2.12744	23.8316	5.06672	21.2605	23.8316	4.5748
Potri.010G092700.1.v3.0	1525	+	Potri.010G092700.v3.0	Chr10:11570802-11577269	10.1152	15.4838	14.8594	10.5596	11.6052	12.1229	14.0062	11.629	8.4438	8.90817	8.12797	10.7583	8.12797	15.4838	1.905	11.385	2.42102	21.2651	11.385	3.50906
Potri.006G043600.1.v3.0	2383	-	Potri.006G043600.v3.0	Chr06:3100337-3105612	16.3497	17.7342	17.1361	21.7749	24.6454	19.6704	12.098	12.3905	13.5309	16.412	19.1682	17.8005	12.098	24.6454	2.03715	17.3926	3.69906	21.268	17.3926	4.1204
Potri.002G238300.4.v3.0	1520	+	Potri.002G238300.v3.0	Chr02:23115910-23118880	31.4033	23.6717	27.7703	28.7395	26.3722	31.4662	23.3507	15.2408	20.6567	23.3554	19.887	18.2748	15.2408	31.4662	2.0646	24.1824	5.1434	21.2692	24.1824	4.59588
Potri.002G185000.1.v3.0	3207	-	Potri.002G185000.v3.0	Chr02:14443393-14450703	8.37387	6.15429	5.65079	6.89964	9.79594	4.08012	8.37403	6.93706	8.88305	8.35569	8.26595	7.6293	4.08012	9.79594	2.4009	7.44998	1.58461	21.2699	7.44998	2.89724
Potri.015G022500.3.v3.0	2279	+	Potri.015G022500.v3.0	Chr15:1749364-1752729	3.32535	5.78476	4.92919	7.04725	6.34038	5.54719	5.07311	4.05157	6.60787	6.13389	6.10846	7.55526	3.32535	7.55526	2.27202	5.70869	1.21429	21.2709	5.70869	2.51316
Potri.003G074800.1.v3.0	1440	-	Potri.003G074800.v3.0	Chr03:10344280-10346221	12.4645	14.1501	11.4772	19.9542	12.7431	17.8333	12.4825	11.4488	9.95434	13.7444	13.4149	11.2383	9.95434	19.9542	2.00457	13.4088	2.85228	21.2717	13.4088	3.74511
Potri.002G003700.1.v3.0	2100	+	Potri.002G003700.v3.0	Chr02:215155-221975	13.1636	16.6646	14.9433	12.2944	10.7383	15.1026	15.0344	17.4425	16.572	13.816	23.5747	13.7232	10.7383	23.5747	2.19538	15.2558	3.24527	21.2724	15.2558	3.93129
Potri.005G236300.1.v3.0	1969	+	Potri.005G236300.v3.0	Chr05:24366202-24371379	15.3977	17.417	14.2003	19.4334	16.5775	12.321	20.2838	11.9487	11.7284	16.1146	11.1232	11.8305	11.1232	20.2838	1.82356	14.8647	3.16214	21.2728	14.8647	3.89382
Potri.005G256500.2.v3.0	1631	-	Potri.005G256500.v3.0	Chr05:25635603-25645296	42.8809	23.7247	30.0918	45.0549	32.8234	34.2933	24.8295	30.772	25.1962	28.9175	27.5845	34.6755	23.7247	45.0549	1.89907	31.737	6.75161	21.2736	31.737	4.98809
Potri.017G036300.2.v3.0	1829	+	Potri.017G036300.v3.0	Chr17:3054736-3058976	48.0393	32.101	38.1745	46.6207	37.5392	41.3235	47.3703	30.4204	25.8812	40.7337	29.2582	28.0799	25.8812	48.0393	1.85615	37.1285	7.89991	21.2772	37.1285	5.21445
Potri.013G020400.2.v3.0	2771	+	Potri.013G020400.v3.0	Chr13:1348832-1355919	13.4186	10.7034	13.4123	8.8725	14.8484	12.7485	14.2009	12.0867	5.96185	11.0452	10.4095	11.7205	5.96185	14.8484	2.49057	11.619	2.47224	21.2775	11.619	3.53842
Potri.006G118700.1.v3.0	2578	-	Potri.006G118700.v3.0	Chr06:9378371-9385490	17.2274	16.7182	16.1652	16.0252	15.9176	17.9899	27.1655	18.8308	20.0955	27.6757	18.4728	23.1479	15.9176	27.6757	1.73869	19.6193	4.17578	21.284	19.6193	4.2942
Potri.005G233800.2.v3.0	1606	-	Potri.005G233800.v3.0	Chr05:24170520-24173917	20.5922	22.1516	20.203	23.0965	18.9082	26.4232	21.8343	15.4511	12.8778	23.9523	15.2427	15.1133	12.8778	26.4232	2.05184	19.6539	4.1837	21.2869	19.6539	4.29674
Potri.005G162100.1.v3.0	1160	-	Potri.005G162100.v3.0	Chr05:16588825-16592383	42.8948	59.0748	60.1222	60.7271	58.9902	74.4633	55.3532	45.1465	30.1158	63.6981	54.7925	46.6546	30.1158	74.4633	2.47257	54.3361	11.5735	21.2999	54.3361	5.76384
Potri.003G098800.1.v3.0	2078	-	Potri.003G098800.v3.0	Chr03:12510031-12517272	25.0767	42.0309	32.7346	21.6998	41.0542	36.2929	32.6821	34.3174	26.2895	37.8778	46.1888	32.5177	21.6998	46.1888	2.12854	34.0635	7.25558	21.3001	34.0635	5.09016
Potri.003G114900.1.v3.0	1598	+	Potri.003G114900.v3.0	Chr03:13809647-13815912	7.57686	10.9952	13.3043	7.03431	7.39817	10.491	8.48255	6.79848	9.76503	10.8644	8.55301	8.9981	6.79848	13.3043	1.95695	9.18845	1.95716	21.3003	9.18845	3.19982
Potri.008G135100.2.v3.0	2802	+	Potri.008G135100.v3.0	Chr08:8991749-8997690	22.2616	35.7177	41.1918	26.735	33.7128	33.8473	28.7042	23.7563	22.0209	25.3506	27.9794	23.2633	22.0209	41.1918	1.87058	28.7117	6.12428	21.3302	28.7117	4.84357
Potri.001G197200.1.v3.0	1094	+	Potri.001G197200.v3.0	Chr01:18947691-18952477	35.2202	26.3808	25.9514	33.2534	29.3253	24.039	18.6542	21.631	20.9049	26.3393	31.2044	18.3876	18.3876	35.2202	1.91543	25.941	5.5333	21.3303	25.941	4.69716
Potri.002G081900.1.v3.0	1645	+	Potri.002G081900.v3.0	Chr02:5708748-5712701	104.422	73.8861	64.5943	104.947	95.9323	79.4046	101.517	115.333	88.6549	129.11	136.24	109.43	64.5943	136.24	2.10916	100.289	21.3946	21.3329	100.289	6.64802
Potri.014G100300.3.v3.0	1917	-	Potri.014G100300.v3.0	Chr14:7850136-7853804	9.47215	13.847	17.4355	15.3235	13.159	16.2166	9.78172	10.8285	11.1068	18.1597	13.0728	14.6118	9.47215	18.1597	1.91717	13.5846	2.8981	21.3337	13.5846	3.7639
Potri.010G044700.2.v3.0	2118	-	Potri.010G044700.v3.0	Chr10:7568347-7572915	15.8517	19.7129	18.7849	15.2622	17.4197	15.4301	11.2262	8.67439	13.8057	13.3202	18.2896	13.6013	8.67439	19.7129	2.27254	15.1149	3.22622	21.3446	15.1149	3.9179
Potri.010G120100.1.v3.0	3118	-	Potri.010G120100.v3.0	Chr10:13697276-13700548	13.4459	9.35671	9.13406	9.92523	9.34808	5.52949	6.83392	8.41789	7.74323	8.91232	9.53061	9.94128	5.52949	13.4459	2.43167	9.00989	1.92394	21.3537	9.00989	3.17151
Potri.001G376900.1.v3.0	1495	+	Potri.001G376900.v3.0	Chr01:39260040-39263278	1.25196	2.13547	2.08322	2.35182	2.4584	1.88316	3.21105	1.8524	2.30869	2.31902	2.4413	1.94229	1.25196	3.21105	2.56482	2.18656	0.466933	21.3546	2.18656	1.12867
Potri.006G221700.1.v3.0	1697	+	Potri.006G221700.v3.0	Chr06:23428205-23433619	21.3891	16.7534	14.0831	24.1083	19.9677	19.8606	15.6359	16.21	12.914	24.9753	23.183	16.5623	12.914	24.9753	1.93397	18.8036	4.01729	21.3645	18.8036	4.23293
Potri.014G195900.1.v3.0	1826	+	Potri.014G195900.v3.0	Chr14:18579934-18584334	1.8613	3.95574	4.66836	3.98203	4.54285	5.12329	4.07264	3.63269	3.73841	4.5446	4.37754	3.16157	1.8613	5.12329	2.75253	3.97175	0.848562	21.3649	3.97175	1.98978
Potri.003G093600.1.v3.0	2628	-	Potri.003G093600.v3.0	Chr03:12067715-12071602	5.89621	6.35702	4.05116	4.38895	4.04994	3.14892	6.43888	6.04637	4.83009	5.85613	5.23322	4.24028	3.14892	6.43888	2.04479	5.04476	1.07797	21.368	5.04476	2.33479
Potri.004G069200.1.v3.0	2683	-	Potri.004G069200.v3.0	Chr04:5736326-5740751	7.9665	8.34254	8.1244	7.36719	10.0704	9.25965	10.14	14.1678	12.2479	9.62098	12.8314	8.97022	7.36719	14.1678	1.92309	9.92575	2.12095	21.3682	9.92575	3.31118
Potri.014G140900.8.v3.0	2319	+	Potri.014G140900.v3.0	Chr14:10721926-10729109	21.1695	16.4782	16.1258	18.5307	16.3333	20.0373	12.8448	16.5405	11.633	13.3426	24.2787	15.9271	11.633	24.2787	2.08705	16.9368	3.62033	21.3755	16.9368	4.08209
Potri.014G045000.2.v3.0	1469	+	Potri.014G045000.v3.0	Chr14:3570028-3573210	9.25889	13.9352	15.9031	10.3148	12.8918	15.302	8.63221	10.3893	8.89466	11.5923	13.6018	10.3205	8.63221	15.9031	1.8423	11.753	2.51236	21.3763	11.753	3.55496
Potri.008G171600.2.v3.0	2419	+	Potri.008G171600.v3.0	Chr08:11709864-11719126	54.0212	36.2953	35.5622	56.453	46.8802	40.9818	50.2439	47.4724	46.7213	68.6485	69.0562	52.6796	35.5622	69.0562	1.94184	50.418	10.7802	21.3816	50.418	5.65587
Potri.004G145700.4.v3.0	1731	-	Potri.004G145700.v3.0	Chr04:16896393-16900477	13.1755	22.5675	21.3967	18.9822	17.7442	26.0936	24.0545	14.148	15.2392	25.0709	22.0077	22.223	13.1755	26.0936	1.98046	20.2252	4.32541	21.3862	20.2252	4.33809
Potri.013G041400.1.v3.0	1383	+	Potri.013G041400.v3.0	Chr13:2911420-2914209	35.815	50.0663	71.4606	45.9288	54.7075	70.5657	65.9415	55.7557	66.9181	80.1878	71.1323	53.7482	35.815	80.1878	2.23894	60.1856	12.8767	21.395	60.1856	5.91135
Potri.004G219300.2.v3.0	1480	-	Potri.004G219300.v3.0	Chr04:22585135-22592125	43.9098	44.741	43.0931	67.4388	50.7109	52.1618	51.618	39.5719	40.4602	73.0676	41.514	46.5852	39.5719	73.0676	1.84645	49.5727	10.6075	21.3979	49.5727	5.63147
Potri.007G078500.1.v3.0	1257	+	Potri.007G078500.v3.0	Chr07:10271466-10272722	7.87359	4.68439	5.16764	6.2099	4.91462	4.5316	6.41147	4.62468	4.83351	3.83746	4.48333	4.65469	3.83746	7.87359	2.05177	5.18557	1.11033	21.4118	5.18557	2.3745
Potri.005G080100.1.v3.0	7078	-	Potri.005G080100.v3.0	Chr05:5891323-5902199	0.000643612	0.000448454	0.000483794	0.000530932	0.000632979	0.00026982	0.000419244	0.000545238	0.000663096	0.000515627	0.000628033	0.000556735	0.00026982	0.000663096	2.45755	0.00052813	0.000113095	21.4142	0.00052813	-10.8868
Potri.006G147400.1.v3.0	1573	+	Potri.006G147400.v3.0	Chr06:12652544-12655762	4.72337	7.72901	8.18046	6.10084	6.56281	8.57616	8.46881	5.04035	5.76065	5.3211	5.46967	5.95556	4.72337	8.57616	1.81569	6.49073	1.39038	21.421	6.49073	2.69838
Potri.001G418900.1.v3.0	1525	+	Potri.001G418900.v3.0	Chr01:44355965-44363155	8.48374	11.2609	12.2727	11.0625	8.6746	13.2207	13.7156	10.331	5.7811	12.9872	10.5142	9.88821	5.7811	13.7156	2.37249	10.6827	2.28899	21.4271	10.6827	3.4172
Potri.018G151300.1.v3.0	2163	+	Potri.018G151300.v3.0	Chr18:16875304-16877855	27.9166	21.5911	24.3594	29.3224	28.2582	21.2707	22.8145	22.6689	29.1678	40.8979	32.2329	35.2921	21.2707	40.8979	1.92273	27.9827	5.99661	21.4297	27.9827	4.80646
Potri.019G041300.2.v3.0	1907	+	Potri.019G041300.v3.0	Chr19:4782970-4787300	17.7932	13.6226	13.4286	20.9939	17.3135	12.7196	20.0447	16.5327	21.1417	24.6459	23.8325	18.2356	12.7196	24.6459	1.93763	18.3587	3.93494	21.4336	18.3587	4.19839
Potri.001G072200.3.v3.0	1882	+	Potri.001G072200.v3.0	Chr01:5735231-5738301	6.14143	11.2095	10.0068	10.4738	9.919	13.5577	14.7444	9.75507	9.71144	9.08643	13.3762	10.9968	6.14143	14.7444	2.40081	10.7482	2.30417	21.4377	10.7482	3.42603
Potri.018G013400.2.v3.0	1234	-	Potri.018G013400.v3.0	Chr18:1028634-1032661	7.10728	12.1889	12.7446	10.9319	10.4202	14.7899	12.7359	11.4127	9.31958	9.02165	13.0795	7.52574	7.10728	14.7899	2.08095	10.9398	2.3469	21.4528	10.9398	3.45152
Potri.005G244300.2.v3.0	1305	-	Potri.005G244300.v3.0	Chr05:24912165-24915336	29.4474	19.7648	19.8529	29.461	28.811	20.6001	30.0403	22.3269	19.3743	28.5386	29.4034	15.8979	15.8979	30.0403	1.88958	24.4599	5.24769	21.4543	24.4599	4.61235
Potri.013G016800.1.v3.0	1634	-	Potri.013G016800.v3.0	Chr13:1093306-1097102	37.0089	41.3974	43.6979	58.8166	46.8147	62.6487	40.596	34.6846	37.2672	61.6521	39.9027	45.7003	34.6846	62.6487	1.80624	45.8489	9.83924	21.4601	45.8489	5.51882
Potri.006G100200.1.v3.0	2093	+	Potri.006G100200.v3.0	Chr06:7699735-7704855	15.1579	11.9205	17.6017	13.2592	11.6071	10.5322	16.8826	16.7969	10.0761	12.1797	13.7945	9.11073	9.11073	17.6017	1.93197	13.2433	2.84214	21.4611	13.2433	3.72719
Potri.002G245600.1.v3.0	1608	-	Potri.002G245600.v3.0	Chr02:23704189-23707858	12.5129	22.7023	21.9138	16.7667	20.5263	26.7635	25.431	15.7288	23.2931	21.3906	28.2146	20.7756	12.5129	28.2146	2.25484	21.3349	4.57972	21.4658	21.3349	4.41515
Potri.002G005100.1.v3.0	1823	-	Potri.002G005100.v3.0	Chr02:286634-293574	26.1729	17.7508	16.0783	20.2617	21.8447	17.353	13.8397	22.4784	22.1051	29.8232	24.9238	24.1849	13.8397	29.8232	2.1549	21.4014	4.59477	21.4695	21.4014	4.41963
Potri.001G338700.6.v3.0	1172	+	Potri.001G338700.v3.0	Chr01:34219147-34225802	9.75564	14.7748	12.1486	9.1667	9.40382	11.4197	16.7421	11.8563	9.48816	10.7739	9.46993	9.40531	9.1667	16.7421	1.8264	11.2004	2.4054	21.476	11.2004	3.48548
Potri.005G258000.1.v3.0	1380	-	Potri.005G258000.v3.0	Chr05:25739901-25741280	82.6648	61.6367	59.6724	82.6565	64.688	60.1125	65.0022	49.7258	38.1213	61.0302	57.3174	45.6679	38.1213	82.6648	2.16847	60.6913	13.0348	21.4773	60.6913	5.92342
Potri.006G183700.1.v3.0	1687	-	Potri.006G183700.v3.0	Chr06:19755523-19759996	6.90539	8.95341	10.0094	10.0516	6.48069	11.3149	9.47649	6.82654	10.5748	10.3193	10.7677	13.541	6.48069	13.541	2.08944	9.60177	2.06247	21.4801	9.60177	3.2633
Potri.003G088500.1.v3.0	1657	-	Potri.003G088500.v3.0	Chr03:11599986-11601642	10.0891	7.72508	8.16161	7.9713	9.33335	4.67665	5.49646	7.79027	6.2899	6.57515	7.39366	5.97364	4.67665	10.0891	2.15733	7.28968	1.56597	21.482	7.28968	2.86586
Potri.015G030300.2.v3.0	1663	-	Potri.015G030300.v3.0	Chr15:2433290-2437301	12.5426	11.5249	12.0546	15.0314	15.7269	11.8142	8.13044	9.5245	11.2992	16.1025	16.1455	10.1902	8.13044	16.1455	1.98581	12.5072	2.68723	21.4854	12.5072	3.64469
Potri.010G035400.1.v3.0	2065	-	Potri.010G035400.v3.0	Chr10:6147937-6152537	40.745	50.5833	54.2305	65.9774	57.0301	72.303	53.4657	35.9646	40.3457	65.6311	52.3424	43.7318	35.9646	72.303	2.01039	52.6959	11.3222	21.486	52.6959	5.71962
Potri.003G044700.1.v3.0	1936	+	Potri.003G044700.v3.0	Chr03:5956596-5961929	32.7505	37.1631	33.0129	36.9721	32.1248	45.3058	32.7783	21.9054	24.7913	26.0106	23.2949	29.3179	21.9054	45.3058	2.06825	31.2856	6.72324	21.4899	31.2856	4.96743
Potri.012G059000.1.v3.0	1132	+	Potri.012G059000.v3.0	Chr12:6123725-6128084	16.496	16.2944	19.8347	20.2218	15.8812	22.8803	16.0732	21.0221	15.7138	16.7595	12.5202	9.77006	9.77006	22.8803	2.34188	16.9556	3.64395	21.4911	16.9556	4.08369
Potri.003G123400.1.v3.0	999	-	Potri.003G123400.v3.0	Chr03:14515833-14517824	76.3733	45.1036	48.9774	71.9634	48.5311	42.3395	42.4291	58.0029	50.0246	55.2915	71.5632	52.5973	42.3395	76.3733	1.80383	55.2664	11.8784	21.493	55.2664	5.78833
Potri.001G073500.1.v3.0	1256	-	Potri.001G073500.v3.0	Chr01:5828654-5833980	8.37463	9.79153	8.02397	11.2538	6.92122	6.92209	6.78217	6.70276	6.49388	9.09733	6.86083	5.34399	5.34399	11.2538	2.10588	7.71402	1.65893	21.5054	7.71402	2.94748
Potri.012G142700.1.v3.0	2758	+	Potri.012G142700.v3.0	Chr12:15587427-15592200	4.81453	8.21454	7.58343	4.69312	7.95414	6.85518	8.02616	6.30638	5.58361	5.05006	7.46107	4.90988	4.69312	8.21454	1.75034	6.45434	1.38812	21.5068	6.45434	2.69027
Potri.007G095600.1.v3.0	1535	-	Potri.007G095600.v3.0	Chr07:12185504-12189542	10.1301	6.06979	6.84264	9.7433	9.31223	8.18956	9.04271	5.92997	8.81364	5.63098	10.6364	7.12446	5.63098	10.6364	1.88891	8.12215	1.74731	21.513	8.12215	3.02186
Potri.006G075900.1.v3.0	1417	+	Potri.006G075900.v3.0	Chr06:5696854-5699830	15.8473	13.8456	11.8247	17.7445	16.0622	9.67851	13.9518	11.2779	12.2277	19.0515	18.4684	18.563	9.67851	19.0515	1.96843	14.8786	3.20103	21.5144	14.8786	3.89517
Potri.019G082000.3.v3.0	2103	-	Potri.019G082000.v3.0	Chr19:11519839-11526464	0.000423461	0.000418657	0.000414348	0.000124594	0.000415854	0.000413817	0.000412441	0.000413816	0.000410051	0.000417682	0.000417324	0.000425126	0.000124594	0.000425126	3.41209	0.000392264	8.44058e-05	21.5176	0.000392264	-11.3159
Potri.007G078400.1.v3.0	1867	-	Potri.007G078400.v3.0	Chr07:10264103-10267767	19.906	11.9539	13.0363	16.6224	16.7938	12.1775	12.0079	17.5224	16.9888	18.4624	23.133	15.1145	11.9539	23.133	1.93518	16.1432	3.47398	21.5197	16.1432	4.01286
Potri.013G018800.2.v3.0	2591	-	Potri.013G018800.v3.0	Chr13:1220359-1228170	8.63468	12.7374	13.8868	8.18345	11.0049	9.16496	11.2287	13.2334	9.52234	8.66046	12.0828	6.854	6.854	13.8868	2.02609	10.4328	2.24512	21.5197	10.4328	3.38306
Potri.019G128900.1.v3.0	1501	-	Potri.019G128900.v3.0	Chr19:15524761-15528743	20.0825	24.7107	19.0474	20.7088	19.0952	15.8911	17.7373	17.9758	9.79619	14.5888	22.896	16.1507	9.79619	24.7107	2.52248	18.2234	3.92257	21.5249	18.2234	4.18772
Potri.012G061600.1.v3.0	1280	-	Potri.012G061600.v3.0	Chr12:6637142-6639510	186.744	124.62	109.822	207.797	137.215	135.554	134.709	154.324	94.349	139.947	150.983	133.971	94.349	207.797	2.20243	142.503	30.6819	21.5308	142.503	7.15485
Potri.016G088600.1.v3.0	1953	+	Potri.016G088600.v3.0	Chr16:7086329-7090934	22.999	19.3673	19.6912	25.4778	15.1852	26.0137	20.5512	13.2413	13.8563	17.9197	21.0795	23.8255	13.2413	26.0137	1.96459	19.934	4.29214	21.5318	19.934	4.31716
Potri.014G110200.2.v3.0	1508	+	Potri.014G110200.v3.0	Chr14:8607719-8610343	17.5409	20.6996	22.097	19.7257	17.1302	25.9909	22.4916	18.6591	12.0261	22.6698	20.6515	12.1462	12.0261	25.9909	2.16121	19.319	4.16037	21.5351	19.319	4.27195
Potri.002G221500.4.v3.0	2244	+	Potri.002G221500.v3.0	Chr02:20853225-20858889	37.7691	30.0806	28.0435	17.6303	33.1031	29.962	25.1482	39.9949	38.5502	28.9228	41.5386	34.9492	17.6303	41.5386	2.35609	32.141	6.92271	21.5385	32.141	5.00634
Potri.006G083700.2.v3.0	1874	+	Potri.006G083700.v3.0	Chr06:6341363-6345859	11.8266	16.228	20.7228	12.9704	16.9418	17.4114	18.2136	15.8436	13.4736	11.6755	11.0396	11.2426	11.0396	20.7228	1.87713	14.7991	3.18767	21.5396	14.7991	3.88744
Potri.004G002600.1.v3.0	1622	+	Potri.004G002600.v3.0	Chr04:183705-187853	6.30881	5.12643	4.28656	6.15881	5.85817	6.54105	4.10767	4.29362	3.39373	5.30933	7.15814	6.19372	3.39373	7.15814	2.10922	5.39467	1.16293	21.557	5.39467	2.43153
Potri.015G122500.1.v3.0	1047	+	Potri.015G122500.v3.0	Chr15:13635414-13638317	33.3795	36.3285	30.6763	39.774	31.1923	32.6499	43.8733	29.0606	23.1315	45.9095	43.7044	25.103	23.1315	45.9095	1.98472	34.5652	7.45433	21.566	34.5652	5.11125
Potri.013G053500.1.v3.0	2242	+	Potri.013G053500.v3.0	Chr13:3991593-3997215	11.2219	8.91499	6.29603	11.2417	6.48018	6.62683	10.8973	10.8788	8.97757	11.099	11.7704	9.21957	6.29603	11.7704	1.8695	9.46869	2.0424	21.57	9.46869	3.24316
Potri.008G185400.1.v3.0	2421	+	Potri.008G185400.v3.0	Chr08:12711198-12718331	11.6308	8.76822	5.93698	7.50419	9.95608	9.33073	13.0935	10.9356	7.76693	10.2747	12.3381	11.4356	5.93698	13.0935	2.20541	9.91429	2.13862	21.5711	9.91429	3.30951
Potri.004G150700.1.v3.0	2604	-	Potri.004G150700.v3.0	Chr04:17289974-17298983	4.18141	5.86027	3.76956	3.20955	4.88728	3.81825	5.79709	5.5993	4.73858	5.644	6.65529	4.23518	3.20955	6.65529	2.07359	4.86631	1.04998	21.5766	4.86631	2.28283
Potri.006G275100.1.v3.0	1451	-	Potri.006G275100.v3.0	Chr06:27521579-27525829	19.4398	14.754	15.0927	16.8122	15.7621	19.4245	14.7119	9.956	9.79011	13.1697	12.4765	12.7315	9.79011	19.4398	1.98566	14.5101	3.13157	21.582	14.5101	3.85898
Potri.015G091500.1.v3.0	2498	+	Potri.015G091500.v3.0	Chr15:11346780-11351589	1.78741	2.01554	2.28954	2.0728	2.20273	2.78494	1.97684	1.20531	1.93239	2.08597	1.5929	2.78824	1.20531	2.78824	2.3133	2.06122	0.444963	21.5874	2.06122	1.0435
Potri.004G121900.1.v3.0	1482	+	Potri.004G121900.v3.0	Chr04:11534012-11535493	12.225	14.849	11.2036	16.2581	12.9609	9.83892	17.6597	12.3784	9.25298	11.1426	11.3281	9.40068	9.25298	17.6597	1.90854	12.3748	2.67149	21.5881	12.3748	3.62934
Potri.014G174200.1.v3.0	1481	-	Potri.014G174200.v3.0	Chr14:14128785-14132354	17.8877	27.8858	21.5103	20.0874	16.4423	21.5084	30.6945	19.9883	20.4025	24.2668	20.7457	14.0658	14.0658	30.6945	2.18221	21.2905	4.5964	21.589	21.2905	4.41214
Potri.001G118700.2.v3.0	1086	-	Potri.001G118700.v3.0	Chr01:9524152-9525935	12.923	14.4576	14.3841	13.8969	14.1048	10.9744	12.3371	8.01194	8.91689	10.9382	8.51934	8.7731	8.01194	14.4576	1.80451	11.5198	2.48756	21.5938	11.5198	3.52604
Potri.007G106000.3.v3.0	2778	-	Potri.007G106000.v3.0	Chr07:13009456-13013726	1.45143	1.83486	2.15007	1.25417	1.9779	2.03048	1.85981	1.14319	1.28556	1.53639	1.69385	1.22984	1.14319	2.15007	1.88076	1.62063	0.34998	21.5953	1.62063	0.696554
Potri.016G015100.2.v3.0	2156	+	Potri.016G015100.v3.0	Chr16:823944-828214	27.4932	17.2377	21.6571	17.9076	19.4211	16.4331	13.7874	14.8883	14.2969	16.4171	17.2863	15.0599	13.7874	27.4932	1.99408	17.6571	3.81325	21.5961	17.6571	4.14218
Potri.008G200600.2.v3.0	1575	-	Potri.008G200600.v3.0	Chr08:14086228-14089707	4.7869	4.61955	3.96979	6.18733	3.89684	6.05012	5.01798	5.26759	6.25586	4.86523	6.28593	8.02195	3.89684	8.02195	2.05858	5.43542	1.17392	21.5975	5.43542	2.44239
Potri.012G046600.1.v3.0	1528	+	Potri.012G046600.v3.0	Chr12:4282433-4287897	6.75538	9.20148	8.23664	9.53237	9.6493	8.54924	13.6847	11.3945	9.65943	12.3467	12.6481	7.57705	6.75538	13.6847	2.02575	9.93624	2.14688	21.6065	9.93624	3.3127
Potri.009G157400.2.v3.0	2267	-	Potri.009G157400.v3.0	Chr09:12216807-12223209	36.3783	19.4332	18.9405	34.6008	24.4203	23.452	22.8448	24.471	20.5182	26.5232	29.2866	25.4351	18.9405	36.3783	1.92066	25.5253	5.5158	21.6091	25.5253	4.67386
Potri.002G142900.2.v3.0	1413	-	Potri.002G142900.v3.0	Chr02:10603361-10607812	18.9293	13.8322	11.0217	12.7996	12.4892	13.8523	14.4824	8.29439	9.02425	14.347	13.0484	11.5965	8.29439	18.9293	2.28218	12.8098	2.76815	21.6097	12.8098	3.67917
Potri.009G103000.2.v3.0	2608	+	Potri.009G103000.v3.0	Chr09:9062841-9072002	13.4663	20.8807	19.4631	16.3006	21.5549	22.943	19.4959	15.4913	17.2801	21.5424	25.8499	28.8704	13.4663	28.8704	2.1439	20.2615	4.3793	21.6139	20.2615	4.34067
Potri.006G126700.1.v3.0	1503	-	Potri.006G126700.v3.0	Chr06:10233368-10240669	49.7341	36.0302	35.1976	60.0416	42.0951	39.0134	41.5818	44.5003	35.0097	53.781	64.3736	40.9403	35.0097	64.3736	1.83874	45.1916	9.76872	21.6162	45.1916	5.49798
Potri.003G057800.1.v3.0	2224	-	Potri.003G057800.v3.0	Chr03:8593572-8599823	19.4392	12.4981	14.0494	13.6004	11.0584	11.5898	19.9493	15.7195	11.0383	14.7027	17.5823	12.2495	11.0383	19.9493	1.80728	14.4564	3.12582	21.6224	14.4564	3.85364
Potri.014G145900.1.v3.0	1859	+	Potri.014G145900.v3.0	Chr14:11132367-11136176	8.9911	9.65396	9.28373	8.66687	12.2808	6.74624	11.9748	12.4618	8.84054	12.7268	13.8255	8.22167	6.74624	13.8255	2.04936	10.3062	2.22852	21.6232	10.3062	3.36543
Potri.005G110000.2.v3.0	2021	-	Potri.005G110000.v3.0	Chr05:8462907-8469300	39.8123	31.6226	37.8371	34.8274	21.388	26.6173	37.8799	27.1306	28.1173	29.0889	26.2219	19.7301	19.7301	39.8123	2.01785	30.0228	6.49256	21.6254	30.0228	4.90799
Potri.018G091300.1.v3.0	1117	+	Potri.018G091300.v3.0	Chr18:12049768-12053468	15.8207	16.3398	17.0499	16.7763	14.4402	19.036	13.9969	10.3816	12.9146	16.3494	14.6567	7.47889	7.47889	19.036	2.5453	14.6034	3.15842	21.628	14.6034	3.86823
Potri.019G019200.1.v3.0	2530	+	Potri.019G019200.v3.0	Chr19:2247057-2250280	3.10821	4.50031	4.14001	3.59808	4.31176	3.61415	4.19679	4.91357	4.93043	5.6839	6.539	5.63535	3.10821	6.539	2.10378	4.59763	0.994637	21.6337	4.59763	2.20089
Potri.014G052100.1.v3.0	1626	+	Potri.014G052100.v3.0	Chr14:4119043-4123037	32.6682	30.1284	28.5948	31.1068	25.0629	22.4694	31.3335	19.8014	19.8324	24.0816	23.3544	15.3926	15.3926	32.6682	2.12233	25.3189	5.4789	21.6396	25.3189	4.66214
Potri.010G207300.1.v3.0	2226	-	Potri.010G207300.v3.0	Chr10:19742408-19749009	5.33516	10.7316	11.3572	7.38118	8.33681	11.261	9.42522	8.703	7.00315	7.97894	7.07883	8.0329	5.33516	11.3572	2.12875	8.55208	1.8507	21.6403	8.55208	3.09628
Potri.006G113900.1.v3.0	1981	-	Potri.006G113900.v3.0	Chr06:8873834-8881136	13.2912	13.8078	11.7614	14.8115	16.8786	11.7197	21.617	15.0646	16.3132	19.9822	13.8489	11.0819	11.0819	21.617	1.95066	15.0148	3.24968	21.6431	15.0148	3.90832
Potri.010G048500.1.v3.0	2262	-	Potri.010G048500.v3.0	Chr10:7946693-7954082	13.2099	14.9742	14.7731	8.77681	14.3452	10.2482	18.4093	13.2969	11.2812	12.9219	17.2688	10.2356	8.77681	18.4093	2.09749	13.3118	2.88113	21.6435	13.3118	3.73463
Potri.006G100900.1.v3.0	1239	+	Potri.006G100900.v3.0	Chr06:7734781-7737705	23.9259	30.5115	29.5771	28.3816	28.8006	32.5921	22.0137	18.1084	18.5548	17.4888	20.1431	25.2859	17.4888	32.5921	1.8636	24.6153	5.32802	21.6452	24.6153	4.62148
Potri.006G121200.2.v3.0	2896	+	Potri.006G121200.v3.0	Chr06:9653720-9660231	17.8406	15.0877	14.5579	12.8293	16.237	12.7847	13.3344	16.1067	11.4331	20.0446	20.333	22.6398	11.4331	22.6398	1.9802	16.1024	3.48784	21.6604	16.1024	4.0092
Potri.006G087300.2.v3.0	1306	-	Potri.006G087300.v3.0	Chr06:6670325-6672636	9.67475	7.86669	5.33544	13.6003	9.43347	11.072	7.45027	9.59081	8.63518	9.34963	9.01725	10.1487	5.33544	13.6003	2.54905	9.26454	2.00677	21.6608	9.26454	3.21172
Potri.009G169000.1.v3.0	1488	-	Potri.009G169000.v3.0	Chr09:12831626-12835352	17.5388	22.4694	21.058	24.6063	20.1954	25.6583	25.7085	24.785	22.5382	32.9574	37.2781	24.8167	17.5388	37.2781	2.12546	24.9675	5.41032	21.6694	24.9675	4.64198
Potri.006G243000.1.v3.0	1954	-	Potri.006G243000.v3.0	Chr06:25108528-25110984	4.5602	3.15379	2.91372	4.66918	4.346	3.16685	2.54618	2.78904	2.97088	3.38008	4.34069	4.24802	2.54618	4.66918	1.8338	3.59039	0.778059	21.6706	3.59039	1.84414
Potri.004G206900.1.v3.0	2018	+	Potri.004G206900.v3.0	Chr04:21586083-21590373	9.5173	11.8072	13.6586	11.859	9.62752	15.1794	10.7461	12.2147	7.59536	11.8764	6.7289	12.1921	6.7289	15.1794	2.25585	11.0835	2.40239	21.6753	11.0835	3.47035
Potri.002G226200.1.v3.0	2641	+	Potri.002G226200.v3.0	Chr02:21519907-21524883	4.55127	4.26898	3.68147	3.47053	2.86051	2.04612	4.41597	4.08505	4.46837	5.02624	4.82348	3.70079	2.04612	5.02624	2.45647	3.9499	0.856232	21.6773	3.9499	1.98182
Potri.014G017200.7.v3.0	1138	-	Potri.014G017200.v3.0	Chr14:1653552-1657635	120.716	92.1744	94.3222	131.793	82.2569	139.902	161.53	143.097	120.85	171.059	149.042	125.249	82.2569	171.059	2.07957	127.666	27.676	21.6785	127.666	6.99623
Potri.002G238200.1.v3.0	3880	+	Potri.002G238200.v3.0	Chr02:23104925-23114392	22.0594	34.2317	36.199	22.5843	37.064	24.5438	42.1154	40.8279	33.5747	41.7518	41.6705	34.7465	22.0594	42.1154	1.90918	34.2808	7.43329	21.6836	34.2808	5.09933
Potri.010G250100.1.v3.0	1468	+	Potri.010G250100.v3.0	Chr10:22269813-22272622	5.71114	5.94813	6.0397	7.13798	7.34749	6.02358	7.21045	6.59963	6.50852	8.23822	11.4165	7.10665	5.71114	11.4165	1.99899	7.10733	1.54157	21.6899	7.10733	2.82931
Potri.014G028000.1.v3.0	2737	-	Potri.014G028000.v3.0	Chr14:2396124-2401413	2.85452	2.32453	1.48269	2.17808	1.78689	2.67188	2.59376	3.15148	2.4736	1.81901	2.04824	1.90256	1.48269	3.15148	2.12552	2.27394	0.493459	21.7007	2.27394	1.18519
Potri.014G086000.1.v3.0	1319	-	Potri.014G086000.v3.0	Chr14:6772123-6775215	47.1357	42.2963	42.6448	68.5299	37.4325	58.1373	50.6512	43.4417	40.5804	51.5533	29.8272	54.1836	29.8272	68.5299	2.29756	47.2012	10.2433	21.7014	47.2012	5.56075
Potri.014G140700.1.v3.0	2201	-	Potri.014G140700.v3.0	Chr14:10704131-10706331	32.4109	21.5063	19.7484	41.3648	27.1886	24.612	22.2413	26.3426	26.6739	29.1475	30.2995	22.9821	19.7484	41.3648	2.09459	27.0432	5.86928	21.7034	27.0432	4.75719
Potri.014G169100.2.v3.0	1670	-	Potri.014G169100.v3.0	Chr14:13517937-13521711	36.3968	50.3598	49.5808	53.1047	52.6531	53.393	30.8532	38.6066	31.5656	49.7063	54.1902	31.6741	30.8532	54.1902	1.75639	44.3404	9.62422	21.7053	44.3404	5.47055
Potri.018G116100.1.v3.0	2156	+	Potri.018G116100.v3.0	Chr18:14057240-14062348	2.26569	1.77586	2.01638	1.6069	1.59149	1.72151	1.88953	0.943889	1.48029	1.53653	1.92139	1.18082	0.943889	2.26569	2.40038	1.66086	0.360499	21.7056	1.66086	0.731928
Potri.003G212400.1.v3.0	1461	-	Potri.003G212400.v3.0	Chr03:21076680-21079424	8.14286	8.26206	8.38293	5.66037	8.6809	10.6024	6.35103	7.82857	6.04172	6.17877	4.93548	7.06343	4.93548	10.6024	2.1482	7.34421	1.59413	21.7059	7.34421	2.87661
Potri.003G085900.1.v3.0	1300	-	Potri.003G085900.v3.0	Chr03:11328307-11334059	4.4216	4.15064	3.17878	5.10288	3.45487	4.73714	5.04062	2.59945	5.52147	3.31907	3.85989	4.85459	2.59945	5.52147	2.12409	4.18675	0.908853	21.7078	4.18675	2.06583
Potri.001G033200.2.v3.0	1671	-	Potri.001G033200.v3.0	Chr01:2419206-2425147	9.32878	11.859	11.3316	15.9207	14.9483	12.7174	12.673	8.96028	7.21531	13.5238	14.3732	10.7598	7.21531	15.9207	2.20652	11.9676	2.59802	21.7088	11.9676	3.58106
Potri.017G007500.1.v3.0	2035	-	Potri.017G007500.v3.0	Chr17:515980-521053	8.71785	6.88958	4.32515	7.11029	7.29256	6.53604	6.42011	5.55267	4.74769	7.82259	9.40882	7.45137	4.32515	9.40882	2.17537	6.85623	1.48843	21.7092	6.85623	2.77741
Potri.018G050800.2.v3.0	1956	+	Potri.018G050800.v3.0	Chr18:5252819-5256910	14.9253	19.8736	18.8342	17.0247	15.7103	15.2898	20.9639	16.0921	15.7951	25.9014	25.1095	13.8957	13.8957	25.9014	1.86399	18.2846	3.96961	21.7101	18.2846	4.19256
Potri.009G079600.3.v3.0	2518	+	Potri.009G079600.v3.0	Chr09:7625114-7629673	3.03104	3.937	4.75863	2.41977	4.556	3.44369	3.05121	4.30136	4.62153	2.90671	4.35334	3.08729	2.41977	4.75863	1.96656	3.70563	0.804802	21.7184	3.70563	1.88972
Potri.004G173700.1.v3.0	1639	+	Potri.004G173700.v3.0	Chr04:19230337-19234394	24.6508	13.6874	14.4245	15.5573	15.4257	13.325	20.6972	14.1342	15.2239	17.6773	19.7619	12.902	12.902	24.6508	1.91062	16.4556	3.57475	21.7236	16.4556	4.04051
Potri.010G215300.3.v3.0	1483	-	Potri.010G215300.v3.0	Chr10:20258779-20263051	10.7569	8.84495	8.42078	11.6328	10.9603	10.2905	15.8424	8.30852	8.55294	12.2267	9.60678	8.06405	8.06405	15.8424	1.96457	10.2923	2.23602	21.7252	10.2923	3.36349
Potri.017G121000.1.v3.0	1282	+	Potri.017G121000.v3.0	Chr17:13456517-13459262	6.2932	7.19122	7.06855	6.59434	6.59374	11.0294	8.61201	5.37048	6.39812	8.09792	9.58153	6.38628	5.37048	11.0294	2.05371	7.43473	1.6153	21.7264	7.43473	2.89428
Potri.019G031600.1.v3.0	1989	+	Potri.019G031600.v3.0	Chr19:3613945-3616336	12.2518	9.49206	9.22354	14.6389	12.8276	11.7143	12.5679	14.3434	7.33608	10.1238	12.1599	16.6022	7.33608	16.6022	2.26309	11.9401	2.59442	21.7286	11.9401	3.57775
Potri.005G147500.1.v3.0	1710	-	Potri.005G147500.v3.0	Chr05:12994853-12999194	4.98856	5.26956	5.70193	5.24464	7.18483	5.57153	8.26121	7.02891	4.98341	5.8609	4.22661	8.19588	4.22661	8.26121	1.95457	6.04316	1.3133	21.732	6.04316	2.5953
Potri.012G043800.1.v3.0	2178	+	Potri.012G043800.v3.0	Chr12:3964044-3970301	12.9512	25.236	25.11	23.4018	23.5687	27.7564	29.5848	21.0015	20.9458	32.5195	26.0068	18.4477	12.9512	32.5195	2.51093	23.8775	5.18964	21.7344	23.8775	4.57758
Potri.008G097100.1.v3.0	1174	-	Potri.008G097100.v3.0	Chr08:6064176-6065835	18.4205	14.6556	13.2279	24.8996	17.262	17.9397	10.2789	14.7698	18.313	17.0703	20.8737	18.0462	10.2789	24.8996	2.4224	17.1464	3.72726	21.7378	17.1464	4.09984
Potri.019G047600.2.v3.0	3428	-	Potri.019G047600.v3.0	Chr19:6717806-6722497	13.5954	14.8832	16.1123	10.0082	12.1486	9.81357	18.7467	10.9736	13.6488	10.2215	15.4013	10.9911	9.81357	18.7467	1.91028	13.0454	2.8359	21.7388	13.0454	3.70546
Potri.001G415700.1.v3.0	1092	+	Potri.001G415700.v3.0	Chr01:44076001-44077582	43.0139	38.2023	44.5281	44.1298	56.9348	44.9053	40.4935	32.7659	28.4079	34.5416	28.9776	29.8908	28.4079	56.9348	2.00419	38.8993	8.45642	21.7393	38.8993	5.28167
Potri.004G122000.1.v3.0	998	-	Potri.004G122000.v3.0	Chr04:11548742-11549739	5.95917	5.71992	6.19354	6.07442	7.17094	9.99155	6.85257	5.77537	7.72438	5.28147	9.63795	7.06923	5.28147	9.99155	1.89181	6.95421	1.51194	21.7413	6.95421	2.79789
Potri.001G047600.1.v3.0	1435	-	Potri.001G047600.v3.0	Chr01:3528632-3531426	4.91949	6.04431	3.81047	6.64996	6.97802	4.0241	7.11562	4.34241	4.84382	6.27112	7.11865	6.28527	3.81047	7.11865	1.86818	5.70027	1.23964	21.7471	5.70027	2.51103
Potri.006G117300.1.v3.0	2462	-	Potri.006G117300.v3.0	Chr06:9222426-9226733	12.577	9.77196	11.6766	11.2827	8.55483	9.86476	12.2465	14.4142	13.0957	18.2499	13.6592	16.0218	8.55483	18.2499	2.13329	12.6179	2.74427	21.749	12.6179	3.6574
Potri.015G007700.1.v3.0	2025	+	Potri.015G007700.v3.0	Chr15:480884-485360	20.611	16.8719	15.9321	29.741	20.7181	18.7709	23.5007	21.7487	17.7675	27.5035	30.0181	21.1645	15.9321	30.0181	1.88413	22.029	4.79143	21.7505	22.029	4.46133
Potri.009G100100.1.v3.0	2904	+	Potri.009G100100.v3.0	Chr09:8869978-8877367	10.4715	12.5879	10.2379	11.0415	13.5329	7.53274	15.3891	11.4625	10.9478	16.8319	13.3178	9.38881	7.53274	16.8319	2.2345	11.8952	2.58781	21.7551	11.8952	3.57231
Potri.014G023500.1.v3.0	2328	+	Potri.014G023500.v3.0	Chr14:2036511-2038838	83.6079	51.5104	53.9351	75.1577	51.0353	37.9831	58.7973	64.5112	57.5164	66.5026	53.689	44.7101	37.9831	83.6079	2.20119	58.2463	12.6779	21.7659	58.2463	5.8641
Potri.006G234500.2.v3.0	3738	+	Potri.006G234500.v3.0	Chr06:24419766-24435135	7.23462	10.9873	11.3656	8.75137	9.03944	9.03779	11.2316	15	11.7117	12.7989	7.32072	11.3129	7.23462	15	2.07336	10.4827	2.28198	21.7691	10.4827	3.38993
Potri.008G109900.1.v3.0	1567	-	Potri.008G109900.v3.0	Chr08:6987043-6994169	176.122	139.049	144.353	183.323	170.212	160.783	118.237	119.742	118.94	191.855	158.514	85.0683	85.0683	191.855	2.25531	147.183	32.0565	21.78	147.183	7.20147
Potri.018G034400.2.v3.0	1909	+	Potri.018G034400.v3.0	Chr18:2752506-2756583	5.93423	8.97025	6.8719	5.65942	8.07297	9.66052	9.55929	8.69406	7.81212	8.24645	4.22057	7.98207	4.22057	9.66052	2.28891	7.64032	1.66415	21.7812	7.64032	2.93363
Potri.009G121700.1.v3.0	1684	-	Potri.009G121700.v3.0	Chr09:10181117-10182800	10.8524	7.02117	7.86628	8.66053	6.0224	10.8842	10.5334	7.58654	8.77596	6.6746	6.06069	7.13747	6.0224	10.8842	1.80729	8.17297	1.78049	21.7851	8.17297	3.03086
Potri.001G281300.4.v3.0	3020	+	Potri.001G281300.v3.0	Chr01:28789356-28794687	10.2436	13.024	10.532	8.16407	12.7414	8.14919	15.4083	9.78545	11.3437	14.1466	9.41912	8.68863	8.14919	15.4083	1.89078	10.9705	2.39029	21.7884	10.9705	3.45556
Potri.015G039800.1.v3.0	2354	+	Potri.015G039800.v3.0	Chr15:3636879-3644004	5.20231	7.69276	7.73154	4.37815	7.30121	6.82041	9.12227	7.72385	7.04089	6.44879	10.2801	8.58935	4.37815	10.2801	2.34805	7.36097	1.60394	21.7898	7.36097	2.8799
Potri.015G005400.1.v3.0	1838	+	Potri.015G005400.v3.0	Chr15:342635-348373	115.821	58.8306	61.3009	108.248	81.5776	78.4035	67.0468	77.0903	66.7496	90.815	93.6086	87.6643	58.8306	115.821	1.96872	82.263	17.9271	21.7925	82.263	6.36217
Potri.001G344400.1.v3.0	1636	-	Potri.001G344400.v3.0	Chr01:34985069-34990278	34.3982	84.4728	86.3521	56.0832	55.0232	76.3268	72.0272	67.0868	67.0965	81.1581	73.6784	60.0218	34.3982	86.3521	2.51037	67.8104	14.7816	21.7984	67.8104	6.08344
Potri.010G199300.1.v3.0	2867	+	Potri.010G199300.v3.0	Chr10:19155276-19162884	9.90152	11.5967	12.2594	9.82869	16.278	10.2404	13.5488	13.2633	7.79751	9.25781	13.4576	8.7817	7.79751	16.278	2.08759	11.351	2.47437	21.7988	11.351	3.50474
Potri.002G119500.2.v3.0	2520	-	Potri.002G119500.v3.0	Chr02:8970671-8976973	5.1066	4.10592	4.06861	4.08489	3.40926	2.20153	5.52317	4.43475	4.95381	4.20352	3.17853	4.5906	2.20153	5.52317	2.50879	4.1551	0.905857	21.8011	4.1551	2.05488
Potri.011G082500.1.v3.0	2637	+	Potri.011G082500.v3.0	Chr11:8288217-8300002	15.4184	9.28207	12.0668	11.7202	11.7185	6.3026	14.2767	13.032	13.6134	16.6184	12.255	12.3622	6.3026	16.6184	2.63675	12.3889	2.70114	21.803	12.3889	3.63097
Potri.016G093200.2.v3.0	1836	+	Potri.016G093200.v3.0	Chr16:7969055-7975646	2.97287	4.63911	4.15593	2.96825	3.84935	4.05475	3.90419	2.76403	4.7759	4.4173	5.92134	4.18029	2.76403	5.92134	2.14228	4.05028	0.883416	21.8112	4.05028	2.01802
Potri.009G121400.2.v3.0	3067	-	Potri.009G121400.v3.0	Chr09:10154195-10161824	19.6207	24.414	25.2477	24.8203	28.0694	21.0712	40.4802	29.1276	27.7182	37.6434	31.7885	27.2738	19.6207	40.4802	2.06314	28.1062	6.13201	21.8172	28.1062	4.81282
Potri.001G305900.1.v3.0	2975	-	Potri.001G305900.v3.0	Chr01:30900693-30907883	2.57053	4.49749	5.0583	2.88419	4.63326	4.64421	4.32821	3.42739	3.02684	3.63082	5.17094	4.24152	2.57053	5.17094	2.01162	4.00948	0.874863	21.8199	4.00948	2.00341
Potri.009G112100.1.v3.0	2845	-	Potri.009G112100.v3.0	Chr09:9566386-9577049	16.1423	16.9031	18.1109	12.3326	15.5353	13.0242	22.3852	24.1262	16.8683	20.1786	24.0765	21.6462	12.3326	24.1262	1.95629	18.4441	4.02558	21.8258	18.4441	4.20509
Potri.005G140100.2.v3.0	1811	-	Potri.005G140100.v3.0	Chr05:11705721-11709426	11.1425	11.1239	12.4587	16.7854	14.4427	14.5358	10.6588	9.79636	8.74414	12.8491	13.991	7.87954	7.87954	16.7854	2.13025	12.034	2.62705	21.8302	12.034	3.58904
Potri.004G176600.1.v3.0	2052	-	Potri.004G176600.v3.0	Chr04:19466401-19470210	27.5477	18.4081	14.7468	27.1006	19.9973	15.0891	24.3221	23.1764	18.7073	27.3224	28.4602	23.2941	14.7468	28.4602	1.92992	22.3477	4.88019	21.8376	22.3477	4.48205
Potri.010G078500.1.v3.0	1644	-	Potri.010G078500.v3.0	Chr10:10361069-10364715	8.6183	10.7507	11.3073	15.9073	9.38375	12.7762	11.4059	9.0374	9.40056	9.41159	7.58582	8.81401	7.58582	15.9073	2.09698	10.3666	2.26427	21.842	10.3666	3.37387
Potri.009G067700.1.v3.0	1918	-	Potri.009G067700.v3.0	Chr09:6746921-6754332	17.1355	30.8933	32.6725	36.1074	30.8634	24.0157	33.7838	32.396	30.2327	44.3189	24.9509	33.8995	17.1355	44.3189	2.58638	30.9391	6.75918	21.8467	30.9391	4.95136
Potri.007G073200.3.v3.0	1721	-	Potri.007G073200.v3.0	Chr07:9582167-9586857	8.81666	14.32	13.5304	15.7867	15.2175	15.793	19.8285	9.83511	11.8937	14.6264	11.097	13.7674	8.81666	19.8285	2.24898	13.7094	2.99536	21.849	13.7094	3.77709
Potri.010G040400.1.v3.0	2710	+	Potri.010G040400.v3.0	Chr10:6893192-6897937	25.4081	17.5309	18.6953	20.1559	24.0837	14.741	13.4972	18.1692	13.8856	20.4273	26.0967	19.799	13.4972	26.0967	1.93349	19.3742	4.23321	21.8498	19.3742	4.27606
Potri.016G062000.3.v3.0	1622	+	Potri.016G062000.v3.0	Chr16:4352566-4358507	21.9137	17.7131	19.6366	26.0355	16.995	21.36	15.8168	18.1054	20.9826	32.6284	24.071	19.4604	15.8168	32.6284	2.0629	21.2265	4.63851	21.8524	21.2265	4.4078
Potri.013G060300.1.v3.0	2341	+	Potri.013G060300.v3.0	Chr13:4544342-4552398	4.99023	11.0714	10.052	5.88377	9.37137	9.30816	8.79933	7.53217	6.66826	8.0934	8.81643	7.04433	4.99023	11.0714	2.21862	8.1359	1.77793	21.8529	8.1359	3.0243
Potri.006G047600.1.v3.0	1647	+	Potri.006G047600.v3.0	Chr06:3387931-3392020	30.0284	27.6912	22.1829	34.6051	29.696	30.9274	31.6635	21.045	26.8664	40.9573	44.5311	31.1607	21.045	44.5311	2.11599	30.9462	6.7635	21.8556	30.9462	4.95169
Potri.008G141400.1.v3.0	1495	+	Potri.008G141400.v3.0	Chr08:9447693-9451691	51.8346	48.9502	40.9125	61.2943	47.5425	54.3998	37.8017	35.6837	26.8376	42.9332	51.8776	35.5423	26.8376	61.2943	2.2839	44.6342	9.75726	21.8605	44.6342	5.48008
Potri.009G159300.1.v3.0	1954	-	Potri.009G159300.v3.0	Chr09:12319137-12324158	48.6833	36.1952	38.6683	52.9355	48.826	35.0273	39.8743	47.3902	43.4079	59.1282	71.3113	45.5914	35.0273	71.3113	2.03588	47.2532	10.3313	21.8636	47.2532	5.56234
Potri.T064300.1.v3.0	1627	+	Potri.T064300.v3.0	scaffold_67:77572-81538	10.4526	12.3943	9.39842	15.0763	8.08951	8.42938	10.7384	12.35	10.2716	15.5876	9.90298	9.40513	8.08951	15.5876	1.92689	11.008	2.40677	21.8638	11.008	3.46048
Potri.004G190600.1.v3.0	2251	-	Potri.004G190600.v3.0	Chr04:20524549-20529512	9.18277	11.25	11.6432	12.751	6.18418	12.1857	15.8902	10.3085	11.0079	11.8195	11.7188	8.36039	6.18418	15.8902	2.56949	11.0252	2.41177	21.8751	11.0252	3.46273
Potri.004G065500.1.v3.0	1053	-	Potri.004G065500.v3.0	Chr04:5490337-5491494	4.81478	4.07011	4.09216	4.7924	5.62458	2.95275	5.14649	3.02616	3.0493	4.84707	3.35339	4.04369	2.95275	5.62458	1.90486	4.15107	0.908118	21.8767	4.15107	2.05348
Potri.019G029500.1.v3.0	1866	+	Potri.019G029500.v3.0	Chr19:3308684-3311754	6.35816	4.90988	7.34395	7.86397	9.2421	7.09296	4.16493	7.03576	7.60524	7.7056	8.60474	9.63392	4.16493	9.63392	2.3131	7.29677	1.59659	21.8807	7.29677	2.86726
Potri.018G067300.1.v3.0	1529	-	Potri.018G067300.v3.0	Chr18:8567454-8571276	21.2463	43.2654	35.7947	39.5571	32.6484	37.0563	49.6982	33.1741	32.8332	39.1312	31.6211	24.6858	21.2463	49.6982	2.33915	35.0593	7.67243	21.8841	35.0593	5.13173
Potri.006G183600.1.v3.0	2239	+	Potri.006G183600.v3.0	Chr06:19750673-19754926	17.2818	13.1555	12.3239	15.3224	11.4524	10.2397	21.789	18.6081	16.2366	18.5256	16.8326	18.8475	10.2397	21.789	2.12789	15.8846	3.47667	21.8871	15.8846	3.98956
Potri.001G356500.1.v3.0	2279	+	Potri.001G356500.v3.0	Chr01:36477323-36482607	42.5552	50.1275	46.7078	60.0443	44.9131	49.0776	54.8745	50.1648	47.1102	75.0214	75.6147	73.0319	42.5552	75.6147	1.77686	55.7702	12.2071	21.8881	55.7702	5.80142
Potri.010G030200.1.v3.0	1974	-	Potri.010G030200.v3.0	Chr10:4378288-4384354	12.6734	13.4949	12.4548	18.0907	15.8997	14.4125	18.4081	15.7259	12.737	20.7389	23.8561	18.619	12.4548	23.8561	1.91541	16.4259	3.59533	21.8882	16.4259	4.0379
Potri.006G279100.1.v3.0	2009	+	Potri.006G279100.v3.0	Chr06:27757892-27760984	26.3502	17.6009	22.9266	23.2689	31.3937	18.89	19.367	20.0529	24.3793	26.4892	35.476	28.0231	17.6009	35.476	2.01558	24.5182	5.36812	21.8945	24.5182	4.61578
Potri.002G254900.6.v3.0	1740	+	Potri.002G254900.v3.0	Chr02:24433326-24437961	204.362	179.854	197.733	302.029	245.994	231.353	170.988	173.17	157.266	225.999	240.701	143.536	143.536	302.029	2.1042	206.082	45.1291	21.8986	206.082	7.68708
Potri.005G094400.1.v3.0	1906	+	Potri.005G094400.v3.0	Chr05:7067469-7072851	118.743	78.4543	71.4983	120.535	73.6916	76.448	81.3099	76.2016	62.727	100.141	104.298	79.9286	62.727	120.535	1.92158	86.998	19.0551	21.9029	86.998	6.44291
Potri.015G057600.1.v3.0	2276	-	Potri.015G057600.v3.0	Chr15:7870785-7878965	3.48478	5.26427	7.46	4.03356	5.68687	5.02047	6.31268	4.33455	4.03217	4.76912	5.77966	5.98454	3.48478	7.46	2.14074	5.18022	1.13486	21.9075	5.18022	2.37301
Potri.001G293900.1.v3.0	1697	+	Potri.001G293900.v3.0	Chr01:29895872-29897676	19.0615	19.5058	19.8856	28.3638	21.753	15.342	24.5874	20.5279	23.2642	32.9211	23.5046	17.164	15.342	32.9211	2.14582	22.1567	4.85518	21.9129	22.1567	4.46967
Potri.001G378900.1.v3.0	3668	+	Potri.001G378800.v3.0	Chr01:39536458-39544734	3.59789	8.46357	8.26788	4.61682	6.92499	7.28874	6.81564	6.09832	5.76713	5.78108	6.32776	7.45447	3.59789	8.46357	2.35237	6.45036	1.41352	21.9138	6.45036	2.68938
Potri.008G201700.1.v3.0	1754	-	Potri.008G201700.v3.0	Chr08:14208953-14214420	13.6327	8.52623	7.51344	13.4176	10.1046	8.17543	11.0994	9.97706	11.9202	13.585	8.52358	8.36981	7.51344	13.6327	1.81444	10.4038	2.28037	21.9188	10.4038	3.37903
Potri.019G010400.1.v3.0	1894	-	Potri.019G010400.v3.0	Chr19:1224128-1226981	130.932	114.063	119.368	179.206	205.538	147.892	192.774	165.253	132.721	184.375	179.354	105.425	105.425	205.538	1.94961	154.742	33.9204	21.9207	154.742	7.27372
Potri.011G085100.1.v3.0	1087	+	Potri.011G085100.v3.0	Chr11:9030463-9032708	65.9202	60.9716	50.2719	61.1953	51.5797	64.2805	59.737	35.9646	31.6089	54.7544	64.1751	40.5488	31.6089	65.9202	2.08549	53.4173	11.7102	21.9222	53.4173	5.73924
Potri.006G233000.1.v3.0	3061	-	Potri.006G233000.v3.0	Chr06:24282829-24288470	43.5621	32.2416	39.2878	36.9941	33.45	24.6462	54.9765	43.5362	50.5174	52.1078	46.3943	51.1659	24.6462	54.9765	2.23063	42.4067	9.29878	21.9276	42.4067	5.40622
Potri.007G012000.1.v3.0	2170	+	Potri.007G012000.v3.0	Chr07:952776-955929	15.0339	10.3338	9.14322	10.7937	8.91644	8.79804	6.33891	8.89637	8.29086	8.18707	9.43553	10.3255	6.33891	15.0339	2.37169	9.54111	2.09244	21.9308	9.54111	3.25416
Potri.004G236200.1.v3.0	1530	-	Potri.004G236200.v3.0	Chr04:24178082-24181949	26.6558	27.0499	25.6228	26.0292	29.0214	26.6842	24.97	18.8004	14.1753	22.194	18.6466	15.0526	14.1753	29.0214	2.04732	22.9085	5.02455	21.9331	22.9085	4.51781
Potri.018G101700.1.v3.0	1377	+	Potri.018G101700.v3.0	Chr18:12918073-12919580	211.019	121.509	131.077	193.527	143.717	128.635	162.889	124.266	113.007	139.028	160.879	108.718	108.718	211.019	1.94098	144.856	31.7747	21.9354	144.856	7.17847
Potri.002G136700.1.v3.0	1900	+	Potri.002G136700.v3.0	Chr02:10148987-10151976	10.8725	7.64293	6.69891	11.2589	10.2934	9.15808	12.4107	11.1844	8.57092	12.707	14.6561	9.07347	6.69891	14.6561	2.18783	10.3773	2.27652	21.9376	10.3773	3.37536
Potri.001G002500.2.v3.0	2495	+	Potri.001G002500.v3.0	Chr01:155815-160490	104.276	105.814	112.27	127.851	143.601	113.671	126.214	125.549	105.495	142.067	207.17	127.074	104.276	207.17	1.98675	128.421	28.1738	21.9386	128.421	7.00474
Potri.003G198800.1.v3.0	2059	+	Potri.003G198800.v3.0	Chr03:20122186-20124244	4.30266	4.91341	4.83168	5.4817	4.56206	4.21089	7.33128	6.14284	7.216	6.24786	7.97933	6.26751	4.21089	7.97933	1.89493	5.7906	1.27064	21.9431	5.7906	2.53371
Potri.001G234100.1.v3.0	1679	-	Potri.001G234100.v3.0	Chr01:24613510-24617113	12.0584	6.39259	6.41286	12.8327	7.88376	8.41823	7.84586	9.40985	9.4678	10.0985	11.093	9.67218	6.39259	12.8327	2.00743	9.29881	2.04064	21.9452	9.29881	3.21705
Potri.014G053200.1.v3.0	1880	+	Potri.014G053200.v3.0	Chr14:4195388-4199217	7.27025	4.55609	4.6058	5.10122	7.175	2.95537	5.68339	4.94447	5.22664	5.46223	5.53187	4.68422	2.95537	7.27025	2.46001	5.26638	1.15578	21.9464	5.26638	2.39681
Potri.016G086600.1.v3.0	2107	-	Potri.016G086600.v3.0	Chr16:6833467-6840275	7.5384	13.2712	15.6867	8.64019	8.74267	12.9238	11.9806	9.64977	10.1337	11.9974	12.3863	8.97269	7.5384	15.6867	2.08091	10.9936	2.41271	21.9464	10.9936	3.45859
Potri.007G121900.1.v3.0	1972	+	Potri.007G121900.v3.0	Chr07:14029238-14034579	5.73385	8.63406	9.47678	9.9423	7.28718	11.3041	12.7319	8.23	9.74806	10.4957	7.42142	7.22489	5.73385	12.7319	2.22048	9.01919	1.97978	21.9507	9.01919	3.173
Potri.002G009800.1.v3.0	1919	-	Potri.002G009800.v3.0	Chr02:567202-574736	266.883	115.76	159.852	208.084	188.709	144.794	176.918	185.417	161.402	236.762	208.706	217.46	115.76	266.883	2.30549	189.229	41.5575	21.9615	189.229	7.56399
Potri.001G407300.2.v3.0	2811	-	Potri.001G407300.v3.0	Chr01:42966567-42976122	3.68449	4.15383	5.50422	3.17478	5.24461	5.99633	3.96432	3.57565	3.53238	3.77178	5.34368	5.43286	3.17478	5.99633	1.88874	4.44824	0.977048	21.9648	4.44824	2.15324
Potri.010G244600.1.v3.0	1329	+	Potri.010G244600.v3.0	Chr10:21974392-21976817	10.5239	5.98063	5.72121	8.91558	9.482	6.81836	6.00021	7.6801	7.42952	7.33039	10.846	8.78212	5.72121	10.846	1.89575	7.95917	1.74873	21.9712	7.95917	2.99262
Potri.016G001000.1.v3.0	2373	+	Potri.016G001000.v3.0	Chr16:43069-49609	21.4492	16.6044	17.6543	15.7599	14.1997	12.0326	15.1115	14.6337	9.94496	11.7811	13.0066	11.3576	9.94496	21.4492	2.15679	14.4613	3.1774	21.9718	14.4613	3.85413
Potri.011G087100.1.v3.0	1459	-	Potri.011G087100.v3.0	Chr11:10331860-10335872	7.17958	4.42755	5.70552	5.10008	8.12756	7.25303	6.932	8.70263	5.42987	8.37209	8.55269	8.88137	4.42755	8.88137	2.00593	7.05533	1.55024	21.9726	7.05533	2.81871
Potri.009G055200.1.v3.0	1917	+	Potri.009G055200.v3.0	Chr09:5877078-5878994	7.49131	8.05429	4.25182	9.15104	5.66222	4.21522	7.1305	8.11716	6.744	6.71638	6.3343	6.84494	4.21522	9.15104	2.17095	6.7261	1.47879	21.9859	6.7261	2.74977
Potri.018G076700.3.v3.0	1644	+	Potri.018G076700.v3.0	Chr18:10226021-10235284	18.1586	15.702	13.8882	20.5324	11.696	12.1456	12.58	15.4674	14.3735	21.8971	18.1343	12.2523	11.696	21.8971	1.87219	15.5689	3.42323	21.9876	15.5689	3.9606
Potri.006G023400.1.v3.0	1840	+	Potri.006G023400.v3.0	Chr06:1642213-1647471	11.707	13.7616	13.7394	13.4259	14.9105	12.8448	16.1502	9.3147	10.4385	15.463	15.7754	6.85416	6.85416	16.1502	2.35626	12.8654	2.82913	21.9902	12.8654	3.68543
Potri.008G122600.1.v3.0	1533	-	Potri.008G122600.v3.0	Chr08:7989830-7991958	16.0548	18.9129	25.1648	19.5646	11.1864	18.6118	16.9839	10.8673	15.6288	17.72	17.4188	16.4343	10.8673	25.1648	2.31564	17.0457	3.74977	21.9984	17.0457	4.09134
Potri.014G131000.5.v3.0	2733	-	Potri.014G131000.v3.0	Chr14:9985468-9998674	18.612	18.9629	19.8396	12.4748	16.9039	14.574	12.4454	19.3379	13.9135	9.40858	20.2111	15.0198	9.40858	20.2111	2.14816	15.9753	3.51471	22.0009	15.9753	3.99777
Potri.011G096000.3.v3.0	1948	+	Potri.011G096000.v3.0	Chr11:11700757-11707509	10.4721	13.1219	8.20097	5.97424	12.2031	13.5881	12.334	10.401	12.5066	10.0256	15.1592	12.067	5.97424	15.1592	2.53743	11.3378	2.49445	22.0012	11.3378	3.50307
Potri.012G107500.1.v3.0	1751	+	Potri.012G107500.v3.0	Chr12:13108643-13112693	8.43239	5.79395	4.70406	8.96234	7.16702	5.81058	6.25549	4.5221	5.58702	6.01915	8.15763	6.22182	4.5221	8.96234	1.9819	6.46946	1.42357	22.0044	6.46946	2.69365
Potri.003G096700.2.v3.0	2607	+	Potri.003G096700.v3.0	Chr03:12349131-12364021	71.764	89.5794	101.931	74.3785	78.1	83.0336	112.644	107.586	89.0016	115.186	134.399	67.3627	67.3627	134.399	1.99515	93.7471	20.6306	22.0066	93.7471	6.5507
Potri.010G093200.1.v3.0	3011	-	Potri.010G093200.v3.0	Chr10:11627180-11631965	24.3411	21.1401	17.5304	27.5591	19.1563	13.9043	27.7738	24.1447	26.2432	32.9285	28.1999	24.0024	13.9043	32.9285	2.36822	23.9103	5.26358	22.0138	23.9103	4.57956
Potri.001G255600.2.v3.0	1094	+	Potri.001G255600.v3.0	Chr01:26521193-26524652	48.8045	37.0535	36.2329	59.7416	40.1864	50.6061	42.287	32.5201	30.2291	50.0083	44.8453	30.201	30.201	59.7416	1.97813	41.893	9.22427	22.0187	41.893	5.38864
Potri.001G347800.1.v3.0	2095	-	Potri.001G347800.v3.0	Chr01:35352794-35359630	20.7522	20.5696	17.1673	24.6337	21.7234	14.1052	27.186	23.3046	13.6492	26.9042	24.4652	17.2325	13.6492	27.186	1.99177	20.9744	4.62077	22.0305	20.9744	4.39056
Potri.002G091400.1.v3.0	1965	+	Potri.002G091400.v3.0	Chr02:6503970-6507923	5.3201	7.53122	9.38405	6.15807	6.25165	11.3506	8.26676	6.55963	7.27215	8.79927	6.55887	7.30521	5.3201	11.3506	2.13353	7.56313	1.66725	22.0444	7.56313	2.91898
Potri.005G217700.1.v3.0	1350	-	Potri.005G217700.v3.0	Chr05:23020554-23023818	6.47733	8.38796	7.79348	10.1768	6.81395	11.5489	8.50429	8.60888	6.62345	12.1353	7.90039	11.0281	6.47733	12.1353	1.8735	8.83324	1.9475	22.0474	8.83324	3.14294
Potri.007G029700.1.v3.0	2312	+	Potri.007G029700.v3.0	Chr07:2244012-2251163	3.40573	4.11441	3.63463	5.52791	3.16684	3.88625	2.76342	3.70342	4.33793	3.62932	4.44081	2.3653	2.3653	5.52791	2.33709	3.748	0.826522	22.0524	3.748	1.90612
Potri.010G004700.2.v3.0	2860	+	Potri.010G004700.v3.0	Chr10:427981-434937	13.6131	8.87003	9.44966	13.4326	15.4951	11.4503	10.4748	11.5443	10.8167	13.8388	18.8142	13.5498	8.87003	18.8142	2.1211	12.6124	2.7818	22.056	12.6124	3.65678
Potri.006G205600.1.v3.0	888	-	Potri.006G205600.v3.0	Chr06:22133327-22134214	7.54007	7.00713	9.49541	8.00809	5.49808	5.4851	5.03795	8.03529	9.65389	6.00452	6.30092	8.7951	5.03795	9.65389	1.91623	7.23846	1.59744	22.0688	7.23846	2.85568
Potri.002G238300.2.v3.0	1544	+	Potri.002G238300.v3.0	Chr02:23115910-23118880	25.2671	16.4538	21.16	22.905	16.9303	21.9533	15.5535	18.9704	13.1691	15.4644	12.8883	15.6702	12.8883	25.2671	1.96047	18.0321	3.98015	22.0726	18.0321	4.1725
Potri.007G046400.1.v3.0	1423	+	Potri.007G046400.v3.0	Chr07:4259518-4264312	20.6638	22.6373	29.9026	23.1506	24.4021	25.9731	19.855	17.365	14.6375	24.7915	26.6002	14.0612	14.0612	29.9026	2.1266	22.0033	4.85977	22.0865	22.0033	4.45965
Potri.008G005200.1.v3.0	1887	-	Potri.008G005200.v3.0	Chr08:281957-286909	97.4529	61.5381	47.5119	75.3547	66.0602	60.0101	52.125	68.881	43.1271	66.2861	66.049	59.5236	43.1271	97.4529	2.25967	63.66	14.0606	22.087	63.66	5.99231
Potri.011G169300.1.v3.0	2591	-	Potri.011G169300.v3.0	Chr11:18450668-18455892	8.90591	6.88702	6.99952	4.7017	6.05884	4.82518	5.20947	6.69185	6.84274	4.75209	8.73109	6.71228	4.7017	8.90591	1.89419	6.44314	1.42319	22.0885	6.44314	2.68776
Potri.001G244300.1.v3.0	876	-	Potri.001G244300.v3.0	Chr01:25519721-25522131	29.7363	23.0106	21.7939	28.2428	22.2636	21.5833	18.4587	21.3978	16.9438	24.5624	33.955	17.2822	16.9438	33.955	2.00398	23.2692	5.14352	22.1044	23.2692	4.54035
Potri.001G179800.1.v3.0	1005	+	Potri.001G179800.v3.0	Chr01:15562778-15563977	12.3518	10.7016	11.3772	11.217	15.3714	10.8435	15.021	12.2521	11.7255	14.2975	18.9866	19.2078	10.7016	19.2078	1.79485	13.6127	3.00925	22.1061	13.6127	3.76689
Potri.005G156500.1.v3.0	1493	+	Potri.005G156500.v3.0	Chr05:15528637-15533296	6.62127	8.33765	8.52453	8.29325	6.94212	7.17247	8.52061	5.2876	5.89895	10.2737	9.19095	4.75878	4.75878	10.2737	2.15889	7.48516	1.65517	22.1126	7.48516	2.90403
Potri.008G205300.1.v3.0	2059	-	Potri.008G205300.v3.0	Chr08:14854015-14859008	10.8708	9.116	8.98901	11.6737	8.04691	9.59902	9.71307	11.2692	11.7563	11.3475	16.5385	14.9206	8.04691	16.5385	2.05526	11.1534	2.46674	22.1165	11.1534	3.47941
Potri.008G196400.1.v3.0	1879	-	Potri.008G196400.v3.0	Chr08:13700132-13712843	3.63432	2.01179	2.50277	3.40311	2.84765	2.81909	2.24805	3.2596	3.75048	4.25242	2.97907	2.46776	2.01179	4.25242	2.11375	3.01468	0.666765	22.1173	3.01468	1.592
Potri.004G229300.2.v3.0	4212	-	Potri.004G229300.v3.0	Chr04:23440959-23453100	17.6745	16.1327	16.0662	13.898	15.5339	12.0355	20.9557	21.4327	17.9594	23.2812	25.3686	22.6225	12.0355	25.3686	2.10781	18.5801	4.11045	22.1229	18.5801	4.21568
Potri.014G075500.1.v3.0	1921	-	Potri.014G075500.v3.0	Chr14:6114575-6118838	6.59447	9.0417	6.26003	5.69	7.63748	10.0958	11.6579	8.25901	9.64382	9.20167	6.19861	8.96319	5.69	11.6579	2.04884	8.27031	1.82999	22.1272	8.27031	3.04794
Potri.009G053400.1.v3.0	3183	-	Potri.009G053400.v3.0	Chr09:5733067-5739589	17.6024	15.5696	16.4422	11.3218	13.4613	10.2044	18.5842	17.9173	19.176	19.0251	18.1945	10.1572	10.1572	19.176	1.88792	15.638	3.46203	22.1386	15.638	3.96698
Potri.001G071700.1.v3.0	1722	-	Potri.001G071700.v3.0	Chr01:5713513-5715234	17.1151	16.9036	15.8688	17.9528	19.9678	14.8143	18.3652	17.2808	20.0303	23.3125	30.9127	19.2263	14.8143	30.9127	2.08668	19.3125	4.27588	22.1405	19.3125	4.27146
Potri.016G074100.1.v3.0	1690	+	Potri.016G074100.v3.0	Chr16:5598321-5604758	2.46627	4.29455	5.19052	6.32553	3.74421	5.47659	6.04654	5.75993	4.92068	5.86139	5.04135	6.12347	2.46627	6.32553	2.56482	5.10425	1.13095	22.1569	5.10425	2.3517
Potri.001G381700.1.v3.0	1635	-	Potri.001G381700.v3.0	Chr01:39753296-39756451	12.2775	20.4826	20.08	16.1865	17.5975	16.7064	24.7914	20.1918	15.7301	26.703	14.8756	17.3176	12.2775	26.703	2.17495	18.5783	4.11645	22.1573	18.5783	4.21555
Potri.001G136300.1.v3.0	1914	+	Potri.001G136300.v3.0	Chr01:10944797-10950584	12.2341	6.75492	6.55921	11.8338	8.7577	6.28477	8.76026	10.6623	10.3589	9.76051	11.5947	10.9588	6.28477	12.2341	1.94663	9.54333	2.1147	22.1589	9.54333	3.25449
Potri.004G101800.1.v3.0	1613	+	Potri.004G101800.v3.0	Chr04:8918094-8926375	13.2336	10.4234	10.1698	15.2254	10.7219	11.5486	9.64592	8.81617	8.05551	15.2251	15.5962	11.2045	8.05551	15.5962	1.93609	11.6555	2.58277	22.1592	11.6555	3.54294
Potri.002G086000.2.v3.0	1832	-	Potri.002G086000.v3.0	Chr02:6051229-6053845	10.3838	11.1109	8.46744	15.7644	13.9734	9.15603	7.975	13.9413	14.4849	13.6369	11.3602	14.7857	7.975	15.7644	1.97673	12.0867	2.67883	22.1635	12.0867	3.59534
Potri.011G082800.2.v3.0	1784	+	Potri.011G082800.v3.0	Chr11:8313119-8326515	15.9281	17	18.8887	21.8918	15.3209	22.5253	23.3294	15.6501	9.84407	23.4385	16.6892	19.6542	9.84407	23.4385	2.38098	18.3467	4.06669	22.1658	18.3467	4.19745
Potri.013G039600.6.v3.0	1721	-	Potri.013G039600.v3.0	Chr13:2720985-2728930	26.0177	19.4705	17.9616	16.6216	16.5239	14.9409	13.8395	12.3337	14.0784	13.9688	15.2286	19.5312	12.3337	26.0177	2.10948	16.7097	3.70475	22.1713	16.7097	4.06261
Potri.002G090900.5.v3.0	1925	-	Potri.002G090900.v3.0	Chr02:6470987-6477826	13.0199	19.863	24.1349	14.4816	18.0113	19.1328	19.3452	14.8345	10.3791	13.7961	16.4857	16.5762	10.3791	24.1349	2.32534	16.6717	3.69644	22.1719	16.6717	4.05933
Potri.009G059200.1.v3.0	1393	-	Potri.009G059200.v3.0	Chr09:6163994-6168292	20.113	21.5083	19.8544	23.929	18.6695	25.0167	15.4953	13.3777	10.9924	18.4339	18.2968	15.8056	10.9924	25.0167	2.27582	18.4577	4.09401	22.1805	18.4577	4.20615
Potri.015G066200.2.v3.0	2553	-	Potri.015G066200.v3.0	Chr15:9089007-9093044	36.0612	24.2228	23.7904	32.9978	27.7038	17.2502	18.8809	23.6608	20.5139	27.2443	24.3871	21.2949	17.2502	36.0612	2.09048	24.834	5.50969	22.1861	24.834	4.63425
Potri.005G111100.2.v3.0	1409	+	Potri.005G111100.v3.0	Chr05:8546743-8550432	11.029	11.9636	13.8213	13.2783	12.7514	15.3701	8.70299	10.7277	7.72864	11.6478	8.27174	8.31605	7.72864	15.3701	1.98872	11.1341	2.4707	22.1905	11.1341	3.47691
Potri.012G082500.1.v3.0	4069	-	Potri.012G082500.v3.0	Chr12:10947083-10953345	6.09061	5.00524	6.41023	4.83319	7.27119	4.85701	5.2842	6.00547	8.89789	7.28081	8.83657	7.53268	4.83319	8.89789	1.841	6.52542	1.4486	22.1993	6.52542	2.70607
Potri.002G080600.1.v3.0	3087	-	Potri.002G080600.v3.0	Chr02:5591542-5597884	8.83657	16.6113	14.8415	8.1241	11.8102	12.9089	12.7259	9.22866	12.4009	12.6061	16.7279	13.3075	8.1241	16.7279	2.05905	12.5108	2.77812	22.2058	12.5108	3.6451
Potri.003G164100.1.v3.0	2231	-	Potri.003G164100.v3.0	Chr03:17474508-17480727	7.87661	12.3623	15.556	7.4016	11.9572	13.9751	12.5866	9.575	12.7363	12.9187	16.1213	12.0456	7.4016	16.1213	2.17808	12.0927	2.68534	22.2063	12.0927	3.59606
Potri.008G089800.1.v3.0	1026	-	Potri.008G089800.v3.0	Chr08:5639756-5640892	6.54228	5.68187	5.19306	7.13507	6.83673	4.77645	5.12831	4.57566	3.49848	4.02358	7.28312	5.94594	3.49848	7.28312	2.0818	5.55171	1.23296	22.2087	5.55171	2.47293
Potri.005G093300.1.v3.0	3711	+	Potri.005G093300.v3.0	Chr05:6985772-6998502	6.02443	10.528	13.3532	7.16527	9.70461	9.01365	12.192	12.652	8.49009	12.1541	11.3902	9.8522	6.02443	13.3532	2.21651	10.21	2.2685	22.2185	10.21	3.35191
Potri.017G149700.1.v3.0	3149	+	Potri.017G149700.v3.0	Chr17:15553848-15558855	2.89568	5.4757	5.90125	4.23303	6.18442	3.62785	4.83005	5.19808	6.18859	6.25579	3.96016	5.02543	2.89568	6.25579	2.16039	4.98134	1.10685	22.2199	4.98134	2.31653
Potri.006G076600.1.v3.0	2129	-	Potri.006G076600.v3.0	Chr06:5759290-5766996	6.83618	5.48747	8.46548	6.9078	5.91797	8.43732	11.281	8.36426	6.06855	7.79611	5.6658	7.29203	5.48747	11.281	2.05577	7.37666	1.63929	22.2226	7.37666	2.88297
Potri.T122100.1.v3.0	779	+	Potri.T122100.v3.0	scaffold_207:25585-27336	7.46596	6.77059	6.88282	9.67226	5.83315	10.8508	8.91392	7.3161	6.81103	4.61297	8.15871	8.63326	4.61297	10.8508	2.35224	7.66013	1.70273	22.2285	7.66013	2.93737
Potri.006G090600.3.v3.0	1352	+	Potri.006G090600.v3.0	Chr06:6945490-6948352	5.62924	7.31277	8.15954	5.74643	9.63085	7.58875	4.21139	5.0249	7.78338	6.05753	6.94383	7.52893	4.21139	9.63085	2.28686	6.80146	1.51207	22.2316	6.80146	2.76584
Potri.018G023400.1.v3.0	1810	+	Potri.018G023400.v3.0	Chr18:1880810-1884921	16.915	16.7452	14.8279	18.9359	14.5586	16.7348	29.4337	18.1975	19.7619	24.1778	18.7519	16.8732	14.5586	29.4337	2.02174	18.8261	4.18675	22.239	18.8261	4.23466
Potri.019G068400.2.v3.0	2570	-	Potri.019G068400.v3.0	Chr19:10166681-10173189	18.8335	30.0138	30.3292	23.4772	24.6229	14.8421	28.319	27.4645	19.8079	27.8589	33.1782	20.3396	14.8421	33.1782	2.23541	24.9239	5.54291	22.2393	24.9239	4.63946
Potri.002G108700.1.v3.0	1865	-	Potri.002G108700.v3.0	Chr02:8007524-8012299	4.55373	4.52901	4.99605	4.11768	3.84224	4.71988	6.27885	4.83937	4.10804	4.46125	6.89492	2.95671	2.95671	6.89492	2.33196	4.69148	1.04399	22.2528	4.69148	2.23004
Potri.002G071600.1.v3.0	2586	-	Potri.002G071600.v3.0	Chr02:4942748-4948870	4.07715	4.61041	5.32956	3.87304	3.64861	2.88012	3.67871	4.48877	2.12025	4.35805	4.97594	3.6543	2.12025	5.32956	2.51365	3.97458	0.884616	22.2569	3.97458	1.9908
Potri.002G153000.1.v3.0	1166	-	Potri.002G153000.v3.0	Chr02:11554934-11556099	3.58034	2.6625	2.6372	4.72569	4.41107	4.08711	3.10922	4.67759	5.48704	4.02994	4.5974	4.87355	2.6372	5.48704	2.08063	4.07322	0.906837	22.2634	4.07322	2.02617
Potri.009G115100.3.v3.0	3017	+	Potri.009G115100.v3.0	Chr09:9737769-9744638	30.9249	25.5077	24.2481	21.4006	24.5443	14.5828	16.5334	25.9958	18.6423	19.0652	28.8583	19.4258	14.5828	30.9249	2.12064	22.4774	5.00476	22.2657	22.4774	4.49041
Potri.002G051900.1.v3.0	1226	+	Potri.002G051900.v3.0	Chr02:3426425-3428210	13.5264	12.1687	12.0818	16.7373	12.343	11.5858	19.2165	9.92351	12.7283	16.5885	9.31388	16.2659	9.31388	19.2165	2.06321	13.54	3.0155	22.2711	13.54	3.75915
Potri.005G246200.1.v3.0	1110	-	Potri.005G246200.v3.0	Chr05:25021025-25022422	68.7676	38.2245	42.3745	61.4412	46.8847	55.8338	37.1533	40.6303	35.4714	39.7417	46.2968	45.622	35.4714	68.7676	1.93868	46.5368	10.365	22.2727	46.5368	5.5403
Potri.009G007800.2.v3.0	2701	+	Potri.009G007800.v3.0	Chr09:1407052-1412232	465.724	418.722	386.869	608.754	624.118	468.301	667.331	444.884	509.498	806.725	527.167	530.574	386.869	806.725	2.08527	538.222	119.912	22.2792	538.222	9.07206
Potri.013G076800.1.v3.0	1635	+	Potri.013G076800.v3.0	Chr13:6606718-6610867	5.04657	4.16823	3.15179	4.71002	4.98145	5.45157	3.64895	5.91607	6.25169	4.58251	7.23121	5.26103	3.15179	7.23121	2.29432	5.03342	1.12156	22.2822	5.03342	2.33154
Potri.016G066400.5.v3.0	1682	+	Potri.016G066400.v3.0	Chr16:4699183-4704171	19.5206	24.8591	26.5666	26.4092	36.5837	26.2255	17.115	20.7124	18.2864	27.611	20.0709	25.1504	17.115	36.5837	2.13752	24.0926	5.36869	22.2836	24.0926	4.59052
Potri.011G023200.1.v3.0	1492	-	Potri.011G023200.v3.0	Chr11:1930198-1934892	11.0429	11.399	10.158	14.5856	8.59421	8.78671	16.927	9.49773	12.242	12.4387	9.71136	9.40941	8.59421	16.927	1.96958	11.2327	2.50367	22.2891	11.2327	3.48964
Potri.015G057700.2.v3.0	1757	-	Potri.015G057700.v3.0	Chr15:7887209-7893498	96.4132	77.9369	71.4054	111.822	99.0853	98.9519	102.434	120.393	84.3935	154.383	133.835	114.551	71.4054	154.383	2.16206	105.467	23.5097	22.291	105.467	6.72065
Potri.002G149800.1.v3.0	2300	-	Potri.002G149800.v3.0	Chr02:11148154-11155499	4.21627	8.95918	10.4403	7.39359	8.33473	10.1032	8.58967	6.50628	8.04369	7.25788	9.60892	10.801	4.21627	10.801	2.56174	8.35456	1.86236	22.2915	8.35456	3.06256
Potri.006G178100.1.v3.0	1438	-	Potri.006G178100.v3.0	Chr06:19174878-19178180	16.0644	10.2856	10.6576	20.6013	13.481	13.1079	17.6655	14.4571	16.9811	18.2243	21.3044	16.9269	10.2856	21.3044	2.07128	15.8131	3.52552	22.295	15.8131	3.98305
Potri.001G334100.1.v3.0	1171	-	Potri.001G334100.v3.0	Chr01:33734219-33736498	47.0839	50.5259	52.2493	65.4282	48.0347	54.2442	39.2599	38.368	31.7607	42.1807	44.7219	28.8763	28.8763	65.4282	2.26581	45.2278	10.086	22.3004	45.2278	5.49914
Potri.002G016800.1.v3.0	1738	-	Potri.002G016800.v3.0	Chr02:969925-973459	4.91947	6.63572	8.26353	5.13801	6.16591	6.57441	5.88598	5.06192	4.38502	4.47303	4.88443	3.86591	3.86591	8.26353	2.13754	5.52111	1.23124	22.3005	5.52111	2.46496
Potri.004G000600.1.v3.0	2263	-	Potri.004G000500.v3.0	Chr04:78958-83935	15.9019	12.8757	13.746	15.5336	15.6676	20.2453	23.0372	17.5856	20.1607	26.387	22.5618	21.7156	12.8757	26.387	2.04936	18.7848	4.18983	22.3043	18.7848	4.2315
Potri.019G130300.1.v3.0	3133	-	Potri.019G130300.v3.0	Chr19:15619338-15626808	6.00721	6.66482	7.46258	4.97087	8.21898	5.39222	4.71253	3.96319	4.84589	5.45842	7.33494	5.08007	3.96319	8.21898	2.07383	5.84264	1.30371	22.3137	5.84264	2.54662
Potri.013G006600.1.v3.0	2695	+	Potri.013G006600.v3.0	Chr13:426260-430708	2.76405	4.87317	4.37109	3.34009	3.62171	3.9547	5.41536	5.25857	6.35361	4.77419	4.5284	5.46072	2.76405	6.35361	2.29866	4.55964	1.01753	22.316	4.55964	2.18892
Potri.010G205900.1.v3.0	1392	-	Potri.010G205900.v3.0	Chr10:19660182-19665097	5.68238	7.65965	7.97151	7.66551	5.84787	7.6911	5.48997	5.45029	4.5886	3.85154	5.5287	5.35477	3.85154	7.97151	2.06969	6.06516	1.35368	22.3189	6.06516	2.60055
Potri.001G002000.1.v3.0	2410	-	Potri.001G002000.v3.0	Chr01:128115-132020	376.451	394.602	393.225	456.825	600.432	319.227	465.74	431.926	429.794	689.048	449.466	406.229	319.227	689.048	2.15849	451.08	100.683	22.3205	451.08	8.81724
Potri.007G142400.1.v3.0	1432	-	Potri.007G142400.v3.0	Chr07:15236220-15238735	49.5683	40.5073	43.6652	59.6324	50.2786	73.5693	42.3787	39.4637	41.4067	52.8965	47.3056	69.8216	39.4637	73.5693	1.86423	50.8745	11.3663	22.3418	50.8745	5.66887
Potri.015G141100.1.v3.0	1390	+	Potri.015G141100.v3.0	Chr15:14827621-14829115	2.08903	2.59398	3.61337	3.03862	4.17366	3.39104	4.98284	3.79858	3.88942	3.40964	3.23697	4.48949	2.08903	4.98284	2.38524	3.55889	0.795302	22.3469	3.55889	1.83143
Potri.T059600.1.v3.0	2341	+	Potri.T059600.v3.0	scaffold_61:40161-54903	38.2945	34.6531	32.1758	34.3829	40.069	28.8317	46.0144	32.8089	33.9328	53.1732	48.4734	24.7265	24.7265	53.1732	2.15045	37.2947	8.33659	22.3533	37.2947	5.2209
Potri.001G191100.1.v3.0	2064	-	Potri.001G191100.v3.0	Chr01:17234268-17239888	30.1538	33.7808	32.7123	36.7803	34.8953	33.4697	37.3429	41.2005	35.0514	50.7641	60.5867	37.8983	30.1538	60.5867	2.00926	38.7197	8.66141	22.3695	38.7197	5.27499
Potri.010G117900.1.v3.0	1662	-	Potri.010G117900.v3.0	Chr10:13544655-13547802	148.158	133.811	106.445	171.158	141.013	133.941	206.246	191.942	160.951	223.292	220.85	158.822	106.445	223.292	2.09772	166.386	37.2203	22.3699	166.386	7.37839
Potri.006G260200.2.v3.0	1721	-	Potri.006G260200.v3.0	Chr06:26353269-26357532	11.6545	13.8633	15.7353	11.5174	10.6292	16.9812	13.0028	9.16181	8.43601	10.3027	9.09793	11.7916	8.43601	16.9812	2.01294	11.8478	2.65089	22.3745	11.8478	3.56655
Potri.013G021200.3.v3.0	3470	-	Potri.013G021200.v3.0	Chr13:1400873-1407697	18.6521	17.0765	15.4006	11.9978	11.4301	11.1458	13.9251	9.38531	10.8694	11.2104	11.0787	11.0269	9.38531	18.6521	1.98737	12.7666	2.85766	22.384	12.7666	3.6743
Potri.008G166800.2.v3.0	1880	-	Potri.008G166800.v3.0	Chr08:11388297-11395644	36.5176	26.3496	22.6034	30.4552	32.1516	23.0953	21.8305	28.0939	17.1256	23.4937	29.7197	18.3248	17.1256	36.5176	2.13234	25.8134	5.78037	22.3929	25.8134	4.69005
Potri.001G207000.1.v3.0	2029	-	Potri.001G207000.v3.0	Chr01:20738769-20742872	37.1724	59.998	55.9733	55.142	59.5943	59.0429	69.3374	38.3556	43.8468	44.4956	35.0349	41.3759	35.0349	69.3374	1.9791	49.9474	11.1862	22.3959	49.9474	5.64234
Potri.012G070500.3.v3.0	1248	-	Potri.012G070500.v3.0	Chr12:9434913-9437847	14.7076	18.8615	24.0313	16.4832	13.8338	18.88	18.1853	15.2129	15.563	14.2577	12.7103	10.0467	10.0467	24.0313	2.39196	16.0644	3.59818	22.3984	16.0644	4.0058
Potri.001G371900.1.v3.0	1749	+	Potri.001G371900.v3.0	Chr01:38568460-38572522	59.5914	98.5336	82.7722	70.1315	92.0865	76.3686	123.233	108.076	110.617	122.554	121.373	87.6914	59.5914	123.233	2.06797	96.0857	21.5234	22.4002	96.0857	6.58625
Potri.006G197900.2.v3.0	1891	+	Potri.006G197900.v3.0	Chr06:21335767-21340684	7.28675	12.6869	12.5535	9.46018	8.86751	12.1225	13.9333	8.27846	7.61715	9.91368	9.52622	8.01762	7.28675	13.9333	1.91214	10.022	2.24518	22.4025	10.022	3.3251
Potri.005G025400.1.v3.0	1751	-	Potri.005G025400.v3.0	Chr05:1876628-1880313	11.0439	15.8551	16.4626	14.9113	18.1769	18.8301	9.0322	11.6955	9.80338	13.8724	15.8912	14.5734	9.0322	18.8301	2.08477	14.179	3.17647	22.4027	14.179	3.82568
Potri.001G234800.1.v3.0	1619	-	Potri.001G234800.v3.0	Chr01:24674970-24680029	10.9687	12.7101	14.2682	11.3602	11.9905	9.90765	19.4273	13.461	13.4597	17.7925	18.3858	12.1179	9.90765	19.4273	1.96084	13.8208	3.0968	22.4068	13.8208	3.78877
Potri.015G055200.1.v3.0	1657	-	Potri.015G055200.v3.0	Chr15:7508406-7512623	10.3859	17.2159	20.9295	16.9227	16.6934	21.1376	13.2655	11.5904	14.9633	12.9274	13.5663	13.3866	10.3859	21.1376	2.03522	15.2487	3.41708	22.409	15.2487	3.93062
Potri.013G153900.1.v3.0	1852	+	Potri.013G153900.v3.0	Chr13:15691562-15695128	11.4499	8.52679	8.30667	9.0489	6.21335	6.67287	10.3476	8.21253	5.80066	8.70711	12.2083	9.01849	5.80066	12.2083	2.10464	8.70943	1.95234	22.4164	8.70943	3.12258
Potri.002G234400.1.v3.0	1713	-	Potri.002G234400.v3.0	Chr02:22805702-22808234	10.2873	8.24699	7.2339	9.12409	8.06519	9.00803	4.68225	7.50231	7.58785	6.01029	10.5831	5.96148	4.68225	10.5831	2.26026	7.85773	1.76152	22.4177	7.85773	2.97411
Potri.009G099400.1.v3.0	3834	-	Potri.009G099400.v3.0	Chr09:8843270-8849489	50.0099	38.5144	51.858	39.3679	46.9996	26.9179	40.532	64.1216	51.4825	63.143	53.8132	42.6512	26.9179	64.1216	2.38212	47.4509	10.6377	22.4183	47.4509	5.56836
Potri.012G075100.1.v3.0	2800	-	Potri.012G075100.v3.0	Chr12:10028843-10038303	22.4084	21.5017	20.6083	16.6373	23.4326	13.4436	27.9847	30.1867	27.6651	27.8781	30.7513	26.5111	13.4436	30.7513	2.28743	24.0841	5.39927	22.4184	24.0841	4.59001
Potri.011G136400.1.v3.0	1506	+	Potri.011G136400.v3.0	Chr11:16006753-16011128	3.72414	7.23889	5.30397	5.68438	4.8162	5.7952	7.42932	5.79307	5.31706	6.8986	8.88305	5.93853	3.72414	8.88305	2.38526	6.06853	1.36051	22.4191	6.06853	2.60135
Potri.014G135700.2.v3.0	3353	+	Potri.014G135700.v3.0	Chr14:10339421-10353414	4.52532	4.09421	5.72565	2.98592	4.59517	4.16222	4.21136	4.2372	2.23939	3.3861	4.75843	5.04337	2.23939	5.72565	2.55679	4.16369	0.933783	22.4268	4.16369	2.05786
Potri.015G139700.1.v3.0	1592	+	Potri.015G139700.v3.0	Chr15:14775407-14780009	4.50361	3.51146	3.45828	4.23977	4.85534	5.07566	3.70638	4.97166	7.27596	5.07367	4.61434	3.91644	3.45828	7.27596	2.10392	4.60021	1.03169	22.427	4.60021	2.2017
Potri.013G047900.2.v3.0	1960	-	Potri.013G047900.v3.0	Chr13:3471405-3477670	6.40513	10.01	9.04	10.5845	9.93564	9.11926	7.93786	6.82257	6.68519	6.77104	5.71367	5.67342	5.67342	10.5845	1.86563	7.89152	1.77028	22.4327	7.89152	2.9803
Potri.006G203400.1.v3.0	1199	-	Potri.006G203400.v3.0	Chr06:21877875-21880821	22.2872	27.1623	25.5065	30.2765	28.0045	35.742	25.7478	16.4319	16.1119	20.8663	27.5661	23.3587	16.1119	35.742	2.21836	24.9218	5.59068	22.4329	24.9218	4.63934
Potri.005G101800.1.v3.0	1429	+	Potri.005G101800.v3.0	Chr05:7788135-7790958	21.4569	18.1041	13.5224	20.1482	11.1015	14.9646	19.0481	18.1216	11.6127	22.5176	16.0748	14.1513	11.1015	22.5176	2.02834	16.7353	3.75467	22.4356	16.7353	4.06482
Potri.003G052100.1.v3.0	3619	-	Potri.003G052100.v3.0	Chr03:7709716-7719674	14.1273	21.6393	22.2485	11.6511	16.8297	16.2144	26.3697	24.0078	20.1675	21.7048	21.6856	16.2363	11.6511	26.3697	2.26328	19.4068	4.35548	22.443	19.4068	4.27849
Potri.001G135300.2.v3.0	3153	-	Potri.001G135300.v3.0	Chr01:10856518-10863867	12.4866	7.61501	8.02571	6.24582	8.05757	7.63809	7.01457	9.78049	6.42302	9.51097	10.0399	11.2568	6.24582	12.4866	1.99919	8.67455	1.94723	22.4476	8.67455	3.11679
Potri.001G135900.1.v3.0	2328	-	Potri.001G135900.v3.0	Chr01:10888544-10893709	15.9465	12.377	13.9763	14.9058	12.0136	6.13447	17.404	13.5953	12.8242	16.8982	17.6648	13.768	6.13447	17.6648	2.8796	13.959	3.13418	22.4527	13.959	3.80313
Potri.T034900.1.v3.0	1788	+	Potri.T034900.v3.0	scaffold_36:236180-239812	26.8859	27.5424	23.1168	27.4009	34.0745	25.3271	30.888	40.3916	34.7532	38.9638	44.8203	43.7974	23.1168	44.8203	1.93886	33.1635	7.44643	22.4537	33.1635	5.05152
Potri.015G068600.1.v3.0	3355	+	Potri.015G068600.v3.0	Chr15:9319747-9337104	3.83695	5.69317	5.5548	3.62452	4.95881	5.5256	6.04101	6.53369	4.38202	6.60289	5.44027	3.07484	3.07484	6.60289	2.14739	5.10571	1.14669	22.459	5.10571	2.35211
Potri.014G027000.1.v3.0	1869	+	Potri.014G027000.v3.0	Chr14:2279241-2283312	7.61589	6.09543	6.34152	8.33212	5.51537	9.26886	5.43481	9.1102	5.70493	5.21874	5.12955	7.03319	5.12955	9.26886	1.80695	6.73338	1.51229	22.4595	6.73338	2.75133
Potri.010G045000.1.v3.0	1764	-	Potri.010G045000.v3.0	Chr10:7588646-7595476	8.22409	13.3289	16.0511	8.52272	11.8102	15.7624	12.8641	9.02823	10.2076	11.0391	11.8822	9.98963	8.22409	16.0511	1.95172	11.5592	2.59643	22.462	11.5592	3.53097
Potri.010G115700.2.v3.0	2034	-	Potri.010G115700.v3.0	Chr10:13368326-13376223	15.4372	11.6342	12.4622	12.8833	15.4748	11.7443	18.4362	21.2371	18.5496	22.5208	18.3225	17.0931	11.6342	22.5208	1.93574	16.3163	3.66514	22.4631	16.3163	4.02824
Potri.019G089800.1.v3.0	1399	+	Potri.019G089800.v3.0	Chr19:12127370-12131882	9.19487	8.28187	8.04169	9.44443	7.00866	6.55297	6.03728	4.33116	5.16271	6.70053	8.23783	9.14589	4.33116	9.44443	2.18058	7.34499	1.64992	22.4632	7.34499	2.87676
Potri.010G203400.2.v3.0	2069	-	Potri.010G203400.v3.0	Chr10:19484865-19488335	7.89249	10.0013	10.8619	8.15272	6.20012	11.7296	9.38757	8.09958	9.08697	8.91262	5.82	12.5802	5.82	12.5802	2.16155	9.06042	2.03529	22.4635	9.06042	3.17958
Potri.009G021600.1.v3.0	1787	-	Potri.009G021600.v3.0	Chr09:3338330-3341627	7.42382	4.0529	5.10451	6.10277	7.81701	3.37562	5.99318	5.77948	6.01875	5.27007	5.66834	4.65422	3.37562	7.81701	2.31573	5.60506	1.25955	22.4716	5.60506	2.48673
Potri.008G004300.4.v3.0	3396	-	Potri.008G004300.v3.0	Chr08:239504-245873	23.7469	29.9965	24.4569	21.1571	27.7479	20.0729	37.9728	36.8122	33.3541	34.6701	38.2855	37.4507	20.0729	38.2855	1.90732	30.477	6.84973	22.4751	30.477	4.92965
Potri.006G083600.2.v3.0	3188	-	Potri.006G083600.v3.0	Chr06:6324745-6335839	3.86465	6.75687	7.91378	4.89266	5.31136	6.42162	6.77231	4.70956	4.11452	5.41065	7.50849	6.38428	3.86465	7.91378	2.04774	5.8384	1.31243	22.4793	5.8384	2.54557
Potri.005G231100.2.v3.0	2181	+	Potri.005G231100.v3.0	Chr05:23975555-23979241	39.9124	23.0137	27.2313	28.4169	31.6057	21.737	20.7135	22.4908	25.9458	24.5334	21.0033	19.8017	19.8017	39.9124	2.0156	25.5338	5.74156	22.4861	25.5338	4.67434
Potri.018G067800.1.v3.0	1701	+	Potri.018G067800.v3.0	Chr18:8618599-8622821	32.793	36.5711	43.256	37.5082	57.4419	54.1308	48.1799	34.2248	24.7456	39.9842	39.7661	38.3648	24.7456	57.4419	2.3213	40.5805	9.12565	22.4878	40.5805	5.34272
Potri.004G046900.1.v3.0	2855	-	Potri.004G046900.v3.0	Chr04:3580659-3587399	2.5649	2.94209	3.98137	1.61483	2.9098	2.82648	3.68531	2.56251	3.57426	2.50976	3.76441	3.4433	1.61483	3.98137	2.4655	3.03158	0.681757	22.4885	3.03158	1.60007
Potri.018G142900.1.v3.0	1147	+	Potri.018G142900.v3.0	Chr18:16273183-16276015	8.73561	7.88701	9.5027	12.7	9.48118	8.71154	7.84828	6.18264	7.49938	11.0839	12.9519	8.07222	6.18264	12.9519	2.09488	9.22136	2.07397	22.4909	9.22136	3.20498
Potri.016G001100.1.v3.0	1921	-	Potri.016G001100.v3.0	Chr16:49355-54580	38.3278	27.0755	32.1057	38.1761	26.215	26.8049	31.6883	27.6657	18.677	25.552	20.2167	22.2098	18.677	38.3278	2.05214	27.8929	6.27504	22.4969	27.8929	4.80182
Potri.001G123200.1.v3.0	1608	+	Potri.001G123200.v3.0	Chr01:9975944-9979065	6.80644	4.69545	4.03803	6.12266	6.03515	3.09431	5.1656	3.85799	4.8259	6.4989	6.38075	5.84061	3.09431	6.80644	2.19966	5.28015	1.188	22.4994	5.28015	2.40058
Potri.012G088200.1.v3.0	2808	-	Potri.012G088200.v3.0	Chr12:11517608-11522332	77.5682	78.6391	88.0344	89.1207	78.7971	96.1402	83.0401	98.5441	99.223	135.338	134.419	133.037	77.5682	135.338	1.74476	99.3251	22.351	22.5029	99.3251	6.63409
Potri.001G275000.1.v3.0	1409	-	Potri.001G275000.v3.0	Chr01:28143831-28146875	5.00641	3.5928	4.46119	4.48647	3.27861	4.79826	4.25473	4.73096	6.14146	4.18418	4.08496	2.25293	2.25293	6.14146	2.72599	4.27275	0.961599	22.5054	4.27275	2.09516
Potri.010G233200.1.v3.0	2040	-	Potri.010G233200.v3.0	Chr10:21414929-21421151	22.4985	21.2893	17.5011	17.8581	12.1635	15.7405	24.3552	18.0544	13.8282	25.5864	22.351	15.8013	12.1635	25.5864	2.10354	18.919	4.25842	22.5088	18.919	4.24176
Potri.018G103200.2.v3.0	1279	+	Potri.018G103200.v3.0	Chr18:13066733-13070670	12.6214	9.23749	11.881	10.4039	11.7146	14.7206	6.35208	7.6934	8.84502	9.02264	10.2486	9.21756	6.35208	14.7206	2.31745	10.1632	2.2893	22.5254	10.1632	3.34528
Potri.009G069700.1.v3.0	3523	+	Potri.009G069700.v3.0	Chr09:6877565-6890413	6.24556	9.64914	8.46483	5.32957	8.45152	5.46485	11.2609	8.0269	9.65243	8.8712	9.93812	7.23717	5.32957	11.2609	2.11291	8.21602	1.85074	22.5261	8.21602	3.03844
Potri.003G145900.1.v3.0	1440	-	Potri.003G145900.v3.0	Chr03:16167262-16173185	13.5704	15.8172	14.6525	17.8051	18.2389	22.1963	15.0908	19.6176	11.51	23.3663	24.2986	16.7503	11.51	24.2986	2.11109	17.7428	3.99697	22.5272	17.7428	4.14916
Potri.001G285900.1.v3.0	2519	+	Potri.001G285900.v3.0	Chr01:29230981-29237716	5.17385	8.15561	7.68894	5.50486	8.49635	7.69828	10.3945	9.44482	5.99584	9.59979	7.88129	5.7399	5.17385	10.3945	2.00905	7.64784	1.72422	22.5452	7.64784	2.93505
Potri.008G136100.1.v3.0	4233	+	Potri.008G136100.v3.0	Chr08:9049082-9056912	24.4171	17.8036	15.6199	21.507	22.2318	14.9194	8.2661	18.344	18.1773	19.3101	20.0322	19.6624	8.2661	24.4171	2.95388	18.3576	4.1402	22.5531	18.3576	4.1983
Potri.002G013900.1.v3.0	2637	-	Potri.002G013900.v3.0	Chr02:812277-816851	16.5874	21.5931	17.9121	17.3969	17.6429	15.2693	23.4115	29.0216	24.5218	29.4149	26.7573	23.365	15.2693	29.4149	1.92641	21.9078	4.94218	22.559	21.9078	4.45337
Potri.016G005900.1.v3.0	1458	-	Potri.016G005900.v3.0	Chr16:284050-286074	3.43674	2.24937	2.54982	4.00951	2.90049	3.74305	3.6728	3.52024	2.37644	4.06447	3.84783	4.83118	2.24937	4.83118	2.14779	3.43349	0.774611	22.5604	3.43349	1.77968
Potri.012G137700.1.v3.0	1532	+	Potri.012G137700.v3.0	Chr12:15290930-15295467	13.3079	10.0431	12.1842	11.719	11.3114	9.91268	8.11494	8.24316	8.83397	11.6394	10.4592	4.95758	4.95758	13.3079	2.68435	10.0605	2.26991	22.5625	10.0605	3.33064
Potri.001G292700.5.v3.0	1697	+	Potri.001G292700.v3.0	Chr01:29792045-29796250	7.57015	10.1734	15.5283	9.24516	11.9928	12.4972	12.2279	8.35692	10.4678	12.4702	16.0949	10.9307	7.57015	16.0949	2.1261	11.463	2.58648	22.5638	11.463	3.51891
Potri.002G001700.1.v3.0	4039	-	Potri.002G001700.v3.0	Chr02:100993-110061	12.6125	10.759	12.6912	10.5763	12.1893	5.67841	13.2101	14.9397	13.1064	14.7255	16.2372	15.9973	5.67841	16.2372	2.85946	12.7269	2.87257	22.5709	12.7269	3.66981
Potri.009G101500.3.v3.0	2592	+	Potri.009G101500.v3.0	Chr09:8954512-8959585	10.9655	14.1309	10.3409	9.34075	12.5498	11.6073	17.5126	15.1402	15.6335	16.4469	16.0339	8.83032	8.83032	17.5126	1.98324	13.211	2.98234	22.5746	13.211	3.72367
Potri.019G085900.2.v3.0	2829	-	Potri.019G085900.v3.0	Chr19:11808709-11818316	9.12732	13.4581	11.5661	8.00911	9.69033	9.6109	14.9069	16.2964	12.0456	13.6928	15.8084	11.1912	8.00911	16.2964	2.03473	12.1169	2.73541	22.5751	12.1169	3.59895
Potri.012G017700.1.v3.0	1796	-	Potri.012G017700.v3.0	Chr12:1654113-1658422	14.3689	8.61906	8.64266	10.1334	8.57244	7.11612	7.84555	12.8415	11.6055	8.02793	8.94135	9.48118	7.11612	14.3689	2.0192	9.68297	2.18623	22.5781	9.68297	3.27545
Potri.016G087200.1.v3.0	1154	+	Potri.016G087200.v3.0	Chr16:6936720-6943366	80.8909	44.8879	42.191	65.8929	48.883	59.433	49.0012	50.4561	46.0631	50.4108	40.6535	42.6553	40.6535	80.8909	1.98976	51.7849	11.6935	22.5809	51.7849	5.69446
Potri.002G216200.1.v3.0	1829	-	Potri.002G216200.v3.0	Chr02:19894537-19897486	35.2927	23.8092	23.2055	36.6254	32.2668	26.8258	26.1398	34.6062	28.6841	43.1055	46.7518	34.9654	23.2055	46.7518	2.01469	32.6898	7.38347	22.5864	32.6898	5.03077
Potri.004G187800.1.v3.0	960	-	Potri.004G187800.v3.0	Chr04:20293943-20295956	62.8551	52.1051	48.0846	82.9006	67.2206	65.2494	52.9011	43.6563	38.7719	61.3095	68.8753	43.693	38.7719	82.9006	2.13816	57.3019	12.9467	22.5938	57.3019	5.84051
Potri.001G026000.1.v3.0	1611	-	Potri.001G026000.v3.0	Chr01:1910613-1912364	13.4055	12.6261	14.2164	18.8226	16.4083	10.0746	16.2631	14.2566	17.8429	20.6548	23.3923	16.1989	10.0746	23.3923	2.32191	16.1802	3.65573	22.5939	16.1802	4.01616
Potri.010G085900.1.v3.0	2222	+	Potri.010G085900.v3.0	Chr10:11079031-11083277	5.67963	4.25148	5.92721	7.37416	8.96244	7.32407	4.92837	7.79285	5.55006	8.11241	8.93083	7.12473	4.25148	8.96244	2.10808	6.82985	1.54335	22.5971	6.82985	2.77185
Potri.T058100.1.v3.0	1887	+	Potri.T058100.v3.0	scaffold_53:111682-117055	2.49879	1.98264	3.20208	3.04805	3.45744	1.59628	3.37762	3.28265	2.68829	3.75477	3.75079	2.98551	1.59628	3.75477	2.3522	2.96874	0.670858	22.5974	2.96874	1.56985
Potri.004G144300.1.v3.0	1776	-	Potri.004G144300.v3.0	Chr04:16763698-16767413	6.10396	6.36281	7.71345	6.58471	8.08007	7.90477	8.40582	7.06359	8.14213	9.0679	12.7328	6.53552	6.10396	12.7328	2.08599	7.89146	1.78328	22.5976	7.89146	2.98029
Potri.004G043700.1.v3.0	2615	+	Potri.004G043700.v3.0	Chr04:3307778-3313569	67.6292	48.1344	49.4783	65.9603	62.2466	48.5754	59.6148	78.9107	70.1411	93.0385	90.5415	77.6475	48.1344	93.0385	1.93289	67.6599	15.2943	22.6047	67.6599	6.08023
Potri.002G025100.1.v3.0	1981	-	Potri.002G025100.v3.0	Chr02:1578955-1583966	10.2162	12.1724	11.1258	15.6135	10.9536	7.18851	14.6708	8.96804	8.78186	10.991	13.3773	9.15542	7.18851	15.6135	2.17201	11.1012	2.5095	22.6057	11.1012	3.47264
Potri.014G101400.1.v3.0	3615	-	Potri.014G101400.v3.0	Chr14:7927666-7934620	0.0133145	0.0133739	0.0133694	0.0133987	0.0133761	0.0134192	0.0133344	0.0132788	0.0133404	0.00353887	0.0133794	0.0133618	0.00353887	0.0134192	3.79194	0.0125405	0.00283501	22.607	0.0125405	-6.31727
Potri.004G053100.1.v3.0	1299	+	Potri.004G053100.v3.0	Chr04:4164143-4167813	6.40167	6.92884	4.76456	6.6377	4.49425	7.08308	6.16637	5.45541	3.1999	5.92915	4.04034	6.98372	3.1999	7.08308	2.21353	5.67375	1.28268	22.6073	5.67375	2.5043
Potri.003G106500.5.v3.0	2485	-	Potri.003G106500.v3.0	Chr03:13060023-13067231	19.2359	15.1632	15.1972	11.6991	13.512	10.286	14.25	18.7729	8.32759	13.5996	13.3803	16.9538	8.32759	19.2359	2.3099	14.1981	3.20999	22.6086	14.1981	3.82763
Potri.008G125800.5.v3.0	1353	-	Potri.008G125800.v3.0	Chr08:8199962-8205112	8.28982	7.73802	5.18805	4.69335	7.49191	6.85909	8.88029	11.1188	7.26217	7.12651	9.41351	7.86326	4.69335	11.1188	2.36905	7.6604	1.73193	22.6089	7.6604	2.93742
Potri.008G145600.1.v3.0	2945	+	Potri.008G145600.v3.0	Chr08:9799913-9810938	16.4484	14.5426	12.6252	16.9641	12.2574	13.0634	12.9639	20.079	10.0341	18.8862	21.5543	16.1408	10.0341	21.5543	2.1481	15.4633	3.49631	22.6104	15.4633	3.95077
Potri.002G102600.3.v3.0	2255	+	Potri.002G102600.v3.0	Chr02:7407003-7415853	4.20225	3.84263	3.4408	4.57193	3.68691	3.09562	4.64506	6.58628	5.20453	4.38433	6.0396	4.75781	3.09562	6.58628	2.12761	4.53815	1.0262	22.6128	4.53815	2.1821
Potri.001G050700.4.v3.0	3178	+	Potri.001G050700.v3.0	Chr01:3866426-3876636	12.5458	13.2736	12.8167	11.0393	18.5647	15.4452	8.59993	11.3	13.3711	15.1398	14.0976	8.10238	8.10238	18.5647	2.29127	12.858	2.90799	22.6162	12.858	3.6846
Potri.009G066000.1.v3.0	1986	+	Potri.009G066000.v3.0	Chr09:6642311-6647096	10.8379	9.31585	8.19894	12.2136	10.8034	9.2244	11.9728	9.84955	7.49719	13.5949	10.2176	5.33513	5.33513	13.5949	2.54819	9.92177	2.24414	22.6183	9.92177	3.3106
Potri.009G014600.1.v3.0	1292	-	Potri.009G014600.v3.0	Chr09:2502919-2506810	15.3483	23.1706	24.8149	25.8751	21.0753	31.0931	21.0188	20.7787	14.7432	21.1452	25.1368	15.1492	14.7432	31.0931	2.10898	21.6124	4.88887	22.6206	21.6124	4.43379
Potri.013G059300.1.v3.0	1631	+	Potri.013G059300.v3.0	Chr13:4437091-4442150	22.4297	22.2625	28.5298	22.4823	21.5967	30.4794	18.978	13.1441	15.6304	24.9276	23.7027	18.1638	13.1441	30.4794	2.31887	21.8606	4.94765	22.6328	21.8606	4.45026
Potri.004G230600.1.v3.0	2351	+	Potri.004G230600.v3.0	Chr04:23577572-23583646	3.16584	4.03731	4.41554	3.9414	5.06727	5.59751	3.86597	5.1504	4.48756	4.49444	6.99015	6.24932	3.16584	6.99015	2.20799	4.78856	1.08404	22.6381	4.78856	2.25959
Potri.003G159000.3.v3.0	2023	-	Potri.003G159000.v3.0	Chr03:17075348-17092169	67.4966	44.4141	39.9732	63.6547	62.6102	56.0968	50.8078	30.3197	39.7689	48.4064	60.8442	44.7807	30.3197	67.4966	2.22616	50.7644	11.4951	22.644	50.7644	5.66575
Potri.009G095900.1.v3.0	1452	-	Potri.009G095900.v3.0	Chr09:8656863-8662072	7.01756	5.84465	4.54161	6.114	4.40589	5.36074	5.79623	2.9642	4.577	4.32306	5.2755	3.64589	2.9642	7.01756	2.36744	4.98886	1.12984	22.6472	4.98886	2.31871
Potri.016G080600.1.v3.0	1752	-	Potri.016G080600.v3.0	Chr16:6237853-6242384	43.7366	62.8269	66.7674	70.1189	64.3116	54.4825	71.2964	37.8189	44.3851	57.1829	39.4881	43.7275	37.8189	71.2964	1.88521	54.6786	12.3833	22.6474	54.6786	5.7729
Potri.001G405700.2.v3.0	1519	+	Potri.001G405700.v3.0	Chr01:42819067-42822666	1.69138	1.54562	1.55772	1.57255	1.71922	1.55769	1.94191	1.31746	1.04696	1.24346	2.4811	1.86382	1.04696	2.4811	2.36981	1.62824	0.368773	22.6485	1.62824	0.703314
Potri.009G097600.2.v3.0	1473	+	Potri.009G097600.v3.0	Chr09:8742646-8746281	45.3096	28.8285	25.1182	45.3098	27.5977	32.4526	31.8123	35.835	27.576	48.3853	43.0824	36.1719	25.1182	48.3853	1.9263	35.6233	8.07228	22.6601	35.6233	5.15475
Potri.006G070800.2.v3.0	3106	+	Potri.006G070800.v3.0	Chr06:5281985-5290618	7.10444	5.8806	6.29101	6.91888	7.77752	5.94526	7.18232	8.32552	4.62854	9.42871	9.63776	10.1298	4.62854	10.1298	2.18855	7.43753	1.68575	22.6654	7.43753	2.89482
Potri.017G043100.2.v3.0	2673	-	Potri.017G043100.v3.0	Chr17:3630863-3638657	10.5119	11.4105	16.326	15.8895	17.4049	10.1358	18.8637	10.0458	13.9679	17.6783	17.3006	17.3757	10.0458	18.8637	1.87777	14.7426	3.3422	22.6704	14.7426	3.88191
Potri.006G254900.3.v3.0	2787	-	Potri.006G254900.v3.0	Chr06:25972218-25982354	12.7263	19.2169	25.094	11.4011	19.6317	14.5146	21.249	17.4175	17.0978	23.9997	17.3727	20.3478	11.4011	25.094	2.20102	18.3391	4.15829	22.6745	18.3391	4.19685
Potri.012G139100.1.v3.0	1987	-	Potri.012G139100.v3.0	Chr12:15360613-15365698	3.20578	1.8642	1.95661	2.32154	2.34	1.96451	1.87401	3.49142	2.76063	2.49128	2.09006	2.02074	1.8642	3.49142	1.87288	2.36506	0.536306	22.6762	2.36506	1.24188
Potri.002G252600.1.v3.0	1774	+	Potri.002G252600.v3.0	Chr02:24176204-24180596	36.5329	34.162	28.7462	42.4643	35.3637	33.7306	45.4967	50.6008	40.3332	57.0042	59.7881	42.8524	28.7462	59.7881	2.07986	42.2563	9.58259	22.6773	42.2563	5.40109
Potri.004G173600.1.v3.0	1968	+	Potri.004G173600.v3.0	Chr04:19226288-19229291	36.8041	22.587	27.1316	31.3993	38.0919	19.7555	32.4994	27.5712	24.8891	32.0129	44.1792	28.5518	19.7555	44.1792	2.2363	30.4561	6.90739	22.6798	30.4561	4.92866
Potri.005G251000.2.v3.0	3096	-	Potri.005G251000.v3.0	Chr05:25329841-25336292	152.558	219.136	252.74	192.651	294.536	265.155	224.325	149.116	216.586	242.536	252.806	329.647	149.116	329.647	2.21067	232.649	52.8334	22.7095	232.649	7.86201
Potri.018G003100.1.v3.0	3542	-	Potri.018G003100.v3.0	Chr18:200212-211523	28.3334	23.9864	26.8531	23.6688	19.9698	18.2525	33.6814	37.7199	31.7574	33.9273	35.4539	36.4919	18.2525	37.7199	2.06656	29.1746	6.6258	22.7108	29.1746	4.86664
Potri.004G059000.2.v3.0	2100	+	Potri.004G059000.v3.0	Chr04:4746555-4751251	140.043	112.808	131.515	137.561	139.458	73.5933	154.476	181.791	170.631	202.965	154.899	161.766	73.5933	202.965	2.75793	146.792	33.3419	22.7137	146.792	7.19763
Potri.002G119900.1.v3.0	4268	-	Potri.002G119900.v3.0	Chr02:8998588-9006804	8.87502	6.89569	7.4281	5.71714	7.45892	6.33907	9.25483	9.12717	10.352	9.13243	12.6802	10.1346	5.71714	12.6802	2.21793	8.61626	1.95722	22.7155	8.61626	3.10706
Potri.014G097800.2.v3.0	2219	+	Potri.014G097800.v3.0	Chr14:7641081-7648718	27.6577	22.1426	17.8363	28.6563	27.4009	18.0491	21.6365	14.7747	15.2298	27.0362	21.407	19.2919	14.7747	28.6563	1.93955	21.7599	4.94499	22.7252	21.7599	4.4436
Potri.015G144600.1.v3.0	1308	-	Potri.015G144600.v3.0	Chr15:15018291-15021612	18.9244	13.0585	14.3991	20.4363	17.1506	18.8122	13.6921	11.4051	9.74525	14.8649	12.7465	12.0019	9.74525	20.4363	2.09705	14.7697	3.35665	22.7265	14.7697	3.88457
Potri.005G213100.1.v3.0	1526	-	Potri.005G213100.v3.0	Chr05:22625668-22630347	15.1369	10.4702	12.7585	13.5574	12.9857	11.1506	11.4404	7.1741	8.65552	14.1959	13.1192	7.47589	7.1741	15.1369	2.10994	11.51	2.61679	22.7349	11.51	3.52482
Potri.005G058700.1.v3.0	2208	-	Potri.005G058700.v3.0	Chr05:4136240-4140547	6.60156	9.34722	8.86255	9.3885	11.7908	6.65379	11.9255	13.1484	10.7171	9.01995	13.1368	12.8679	6.60156	13.1484	1.99171	10.2883	2.33956	22.7399	10.2883	3.36294
Potri.016G135100.1.v3.0	2437	+	Potri.016G135100.v3.0	Chr16:13846940-13851484	21.4056	16.1325	15.4628	20.5686	17.4911	13.4972	10.8766	12.3905	20.6221	19.2344	19.4582	11.7323	10.8766	21.4056	1.96804	16.5727	3.7686	22.7399	16.5727	4.05073
Potri.014G075300.1.v3.0	2457	-	Potri.014G075300.v3.0	Chr14:6104787-6111403	17.0494	15.22	11.9141	16.419	17.2507	10.1106	19.65	17.7123	14.4565	21.7421	22.5734	13.356	10.1106	22.5734	2.23265	16.4545	3.74359	22.7511	16.4545	4.04041
Potri.008G175200.2.v3.0	1141	+	Potri.008G175200.v3.0	Chr08:11994948-11997386	11.3709	9.97611	12.7605	12.2282	10.6183	9.64009	6.79292	7.54536	10.7527	10.0831	9.01856	5.33558	5.33558	12.7605	2.39159	9.67686	2.20182	22.7534	9.67686	3.27454
Potri.001G190100.1.v3.0	1407	+	Potri.001G190100.v3.0	Chr01:17056343-17057938	7.61161	8.15194	7.48783	7.56866	9.77383	7.52273	10.5909	10.3183	7.98911	11.2282	14.1573	11.8911	7.48783	14.1573	1.89071	9.52429	2.16746	22.7572	9.52429	3.25161
Potri.T058900.1.v3.0	1559	+	Potri.T058900.v3.0	scaffold_56:104570-106807	48.5628	34.8697	33.6784	53.7669	41.435	47.7211	30.3165	28.2546	29.2118	44.0275	50.9914	34.778	28.2546	53.7669	1.90294	39.8011	9.05911	22.7609	39.8011	5.31474
Potri.003G128700.1.v3.0	1409	+	Potri.003G128700.v3.0	Chr03:14883947-14887909	56.6797	54.9653	54.4989	73.2981	49.982	73.2257	56.3064	40.7473	33.62	59.1415	41.4332	45.2303	33.62	73.2981	2.18019	53.2607	12.1264	22.7681	53.2607	5.735
Potri.002G045900.1.v3.0	2245	-	Potri.002G045900.v3.0	Chr02:2906900-2914078	10.4938	16.9273	15.2457	13.77	15.4354	12.776	15.9645	15.173	10.584	19.1557	23.1995	16.8043	10.4938	23.1995	2.21078	15.4608	3.52136	22.7761	15.4608	3.95054
Potri.005G179300.1.v3.0	1829	+	Potri.005G179300.v3.0	Chr05:19563303-19571201	6.74539	7.43997	7.81829	6.87451	4.27317	7.82894	8.05869	11.3653	8.75786	10.1464	8.10956	10.0495	4.27317	11.3653	2.65969	8.1223	1.85004	22.7773	8.1223	3.02189
Potri.015G125600.1.v3.0	1556	+	Potri.015G125600.v3.0	Chr15:13874217-13875772	18.1738	10.0076	11.0792	13.3371	15.5231	12.0326	13.1749	11.2956	10.2428	9.39848	8.96288	10.1271	8.96288	18.1738	2.02767	11.9463	2.72303	22.794	11.9463	3.57849
Potri.004G052200.1.v3.0	1277	+	Potri.004G052200.v3.0	Chr04:4066209-4068935	8.42989	5.01541	4.46359	5.47656	6.33611	5.85233	5.57733	7.70766	5.54957	6.17689	8.89244	8.35991	4.46359	8.89244	1.99222	6.48647	1.47917	22.804	6.48647	2.69743
Potri.017G057300.5.v3.0	1655	-	Potri.017G057300.v3.0	Chr17:5153844-5158501	7.72308	4.99776	5.37745	7.06124	5.41717	5.36865	6.95418	4.59525	5.64093	4.71593	4.24762	8.44876	4.24762	8.44876	1.98906	5.879	1.34092	22.8086	5.879	2.55557
Potri.006G140400.1.v3.0	1728	+	Potri.006G140400.v3.0	Chr06:11790321-11795657	26.0316	26.2891	24.7369	31.327	26.0996	28.7967	20.4097	22.8299	13.788	21.4425	17.7893	16.2518	13.788	31.327	2.27205	22.9827	5.24218	22.8093	22.9827	4.52247
Potri.003G095600.1.v3.0	1220	+	Potri.003G095600.v3.0	Chr03:12230411-12232876	11.9738	8.51058	7.99513	10.631	12.1586	12.2738	11.6272	11.3926	10.1112	12.3264	15.2908	17.9559	7.99513	17.9559	2.24585	11.8539	2.70384	22.8096	11.8539	3.56729
Potri.013G129600.2.v3.0	1331	-	Potri.013G129600.v3.0	Chr13:14145144-14150119	5.44587	14.1121	12.0537	8.00765	11.0033	8.47673	13.6686	9.95577	10.4469	10.9504	10.9993	10.1845	5.44587	14.1121	2.59134	10.4421	2.38203	22.8118	10.4421	3.38434
Potri.009G087000.2.v3.0	1428	+	Potri.009G087000.v3.0	Chr09:8099553-8103925	3.91419	7.99949	5.94901	4.7272	4.76938	7.57413	4.86383	5.55934	4.08324	5.30265	5.13256	6.05772	3.91419	7.99949	2.04372	5.4944	1.25397	22.8228	5.4944	2.45796
Potri.008G020200.1.v3.0	1972	+	Potri.008G020200.v3.0	Chr08:1059516-1063793	15.6766	9.51049	7.66383	11.4471	8.60414	8.35936	10.2985	7.8655	8.93118	10.7249	11.2161	8.11393	7.66383	15.6766	2.04553	9.86764	2.25216	22.8237	9.86764	3.3027
Potri.001G267400.1.v3.0	2586	-	Potri.001G267400.v3.0	Chr01:27536655-27544761	9.87576	8.45977	8.79815	9.38327	11.7916	8.41266	11.1004	13.7916	12.5021	14.3023	16.6694	11.3591	8.41266	16.6694	1.98147	11.3705	2.59524	22.8243	11.3705	3.50722
Potri.017G099200.1.v3.0	2334	-	Potri.017G099200.v3.0	Chr17:11688979-11695213	10.4849	13.9059	10.1537	10.222	9.88661	11.7575	16.3087	8.50139	9.14196	14.1235	16.5667	11.7755	8.50139	16.5667	1.9487	11.9024	2.71857	22.8406	11.9024	3.57318
Potri.013G064400.1.v3.0	971	-	Potri.013G064400.v3.0	Chr13:4948405-4952093	34.7292	40.8393	29.3504	31.5148	42.2839	52.6246	34.4151	41.3232	23.4035	32.2345	30.7252	27.1067	23.4035	52.6246	2.24858	35.0459	8.00524	22.8422	35.0459	5.13117
Potri.004G079800.1.v3.0	1281	+	Potri.004G079800.v3.0	Chr04:6591367-6594729	58.3909	42.4734	52.827	63.0121	51.9375	58.3853	44.5247	34.471	31.2126	43.529	40.2795	33.8978	31.2126	63.0121	2.0188	46.2451	10.57	22.8565	46.2451	5.53123
Potri.015G090100.1.v3.0	2380	-	Potri.015G090100.v3.0	Chr15:11233596-11242859	10.343	7.74403	6.92144	7.55846	10.3923	8.61238	10.7017	11.392	9.78552	12.1489	15.0005	12.5735	6.92144	15.0005	2.16725	10.2645	2.34729	22.8681	10.2645	3.35959
Potri.001G117400.2.v3.0	1884	+	Potri.001G117400.v3.0	Chr01:9419842-9423085	59.1151	33.8824	32.6562	54.2805	45.2577	35.0732	42.293	51.5916	47.9481	61.2219	66.4885	48.0785	32.6562	66.4885	2.03601	48.1572	11.0131	22.8691	48.1572	5.58968
Potri.017G146800.2.v3.0	1620	-	Potri.017G146800.v3.0	Chr17:15380988-15384767	11.7981	6.87936	10.2465	10.7765	6.1347	7.81912	5.53126	8.67704	7.54035	7.69642	7.93362	10.042	5.53126	11.7981	2.13299	8.42291	1.92669	22.8744	8.42291	3.07432
Potri.005G255000.1.v3.0	3252	-	Potri.005G255000.v3.0	Chr05:25559792-25564891	18.7624	19.7887	17.3711	21.3518	20.4053	19.8754	12.1899	13.9389	11.882	23.1194	24.8436	15.3874	11.882	24.8436	2.09086	18.243	4.173	22.8745	18.243	4.18927
Potri.002G032100.2.v3.0	2216	-	Potri.002G032100.v3.0	Chr02:2054473-2058388	51.9542	41.53	43.117	48.0972	49.959	35.7878	22.6487	34.5266	31.8857	41.3414	30.5651	32.4467	22.6487	51.9542	2.29392	38.6549	8.84449	22.8806	38.6549	5.27258
Potri.010G225100.1.v3.0	2187	+	Potri.010G225100.v3.0	Chr10:20872072-20876529	6.69104	5.05025	4.26417	6.8516	5.20951	6.05856	3.41006	3.76317	3.83736	5.68246	5.774	4.33279	3.41006	6.8516	2.00923	5.07708	1.16168	22.8809	5.07708	2.344
Potri.019G053600.1.v3.0	1606	-	Potri.019G053600.v3.0	Chr19:8221468-8228060	96.6237	77.3989	73.4882	118.756	82.2846	70.3897	104.277	106.694	96.9907	145.102	130.666	104.13	70.3897	145.102	2.06141	100.567	23.0167	22.887	100.567	6.65201
Potri.010G157400.1.v3.0	2869	-	Potri.010G157400.v3.0	Chr10:16417516-16427121	7.45175	12.7253	15.8706	7.65332	14.8478	11.0154	13.1783	12.1792	12.9577	16.6533	13.4706	15.3227	7.45175	16.6533	2.23482	12.7772	2.92502	22.8926	12.7772	3.6755
Potri.012G142400.1.v3.0	1849	+	Potri.012G142400.v3.0	Chr12:15564881-15568625	5.33616	7.15039	7.35325	5.83388	7.28553	8.07599	6.58103	7.65598	2.656	6.6366	7.58069	5.58416	2.656	8.07599	3.04066	6.47747	1.48289	22.893	6.47747	2.69543
Potri.001G390200.1.v3.0	1446	+	Potri.001G390200.v3.0	Chr01:40836132-40840610	24.2175	22.1981	19.885	34.5086	20.5102	18.5838	22.3529	24.3525	26.2691	33.8117	21.2717	17.4497	17.4497	34.5086	1.9776	23.7842	5.44576	22.8965	23.7842	4.57193
Potri.014G154600.4.v3.0	3147	+	Potri.014G154600.v3.0	Chr14:12013440-12022989	11.2958	11.233	9.68018	9.66849	8.95541	8.81351	16.0414	13.8972	11.5397	15.8904	14.7681	15.7312	8.81351	16.0414	1.82009	12.2929	2.81488	22.8985	12.2929	3.61975
Potri.004G114600.2.v3.0	3357	-	Potri.004G114600.v3.0	Chr04:10376020-10386458	1.40381	1.38077	1.64467	1.29801	1.99988	1.38753	0.961367	1.41296	2.32382	1.70947	1.90392	1.6982	0.961367	2.32382	2.4172	1.5937	0.364949	22.8994	1.5937	0.672381
Potri.018G140800.1.v3.0	3141	+	Potri.018G140800.v3.0	Chr18:16035920-16043980	4.44704	5.24198	5.35358	3.07801	4.36031	3.22783	6.43973	4.51806	3.4717	5.48312	3.82472	3.97298	3.07801	6.43973	2.09217	4.45159	1.01955	22.9031	4.45159	2.15432
Potri.005G125700.2.v3.0	1590	+	Potri.005G125700.v3.0	Chr05:9830137-9833397	11.9191	10.8735	11.4249	16.3558	19.3375	17.6017	11.2454	13.8184	12.0844	16.7637	20.6922	16.1968	10.8735	20.6922	1.90299	14.8595	3.40352	22.9047	14.8595	3.89331
Potri.019G010000.2.v3.0	1228	+	Potri.019G010000.v3.0	Chr19:1199465-1204793	1.68218	1.59374	1.48746	1.66551	1.73427	1.14426	1.87281	1.07654	1.21889	2.05157	1.63242	0.916264	0.916264	2.05157	2.23906	1.50633	0.345138	22.9126	1.50633	0.591034
Potri.018G047800.1.v3.0	3102	+	Potri.018G047800.v3.0	Chr18:4540009-4549192	18.4074	29.4341	21.9634	22.4029	27.0294	22.0379	31.702	35.436	22.3788	36.7417	35.3991	32.6397	18.4074	36.7417	1.99603	27.9644	6.40741	22.9128	27.9644	4.80552
Potri.010G014800.4.v3.0	1735	-	Potri.010G014800.v3.0	Chr10:1851133-1856636	26.5862	16.8064	18.695	22.7525	17.5114	13.1013	26.2071	23.3213	27.4419	28.414	24.5397	17.356	13.1013	28.414	2.16879	21.8944	5.01736	22.9162	21.8944	4.45249
Potri.012G108100.1.v3.0	2517	+	Potri.012G108100.v3.0	Chr12:13132259-13138608	6.67758	6.38563	5.42459	7.27735	7.05837	6.14187	8.82608	9.20467	9.41559	11.8523	9.4362	8.39301	5.42459	11.8523	2.18492	8.00777	1.8351	22.9165	8.00777	3.0014
Potri.009G031400.1.v3.0	1374	-	Potri.009G031400.v3.0	Chr09:4179476-4180849	48.2421	27.3339	33.768	39.0666	33.0479	29.4301	17.7105	27.8948	31.867	36.2188	35.3331	28.6403	17.7105	48.2421	2.72393	32.3794	7.42154	22.9205	32.3794	5.01701
Potri.009G065500.2.v3.0	2308	-	Potri.009G065500.v3.0	Chr09:6610470-6619226	9.96006	13.6114	11.985	14.2657	12.4046	10.7668	15.5601	10.7681	13.1	17.0373	20.1472	10.2877	9.96006	20.1472	2.0228	13.3245	3.0542	22.9217	13.3245	3.73601
Potri.T010600.1.v3.0	1602	-	Potri.T010600.v3.0	scaffold_25:31350-35675	23.1848	19.1958	38.6988	33.2501	32.1856	23.6893	43.1688	30.2352	25.9026	37.127	35.7896	29.8112	19.1958	43.1688	2.24887	31.0199	7.11043	22.9221	31.0199	4.95512
Potri.013G012500.2.v3.0	1465	-	Potri.013G012500.v3.0	Chr13:819285-822942	48.6588	28.6733	34.5209	43.9021	31.774	37.0911	27.7354	30.7032	24.7207	41.1734	40.6358	23.9193	23.9193	48.6588	2.03429	34.459	7.90219	22.9321	34.459	5.10681
Potri.002G089300.1.v3.0	1067	-	Potri.002G089300.v3.0	Chr02:6340065-6342765	40.2121	35.6488	41.7517	38.7974	24.0936	45.4036	39.9757	30.3058	22.2242	30.9959	27.9888	25.682	22.2242	45.4036	2.04298	33.59	7.70447	22.9368	33.59	5.06996
Potri.003G183800.1.v3.0	1673	-	Potri.003G183800.v3.0	Chr03:19001919-19010110	14.4848	20.3837	21.0035	15.9227	16.6739	20.4294	25.5362	16.2617	10.0686	16.9238	15.794	14.6051	10.0686	25.5362	2.53622	17.3406	3.97825	22.9418	17.3406	4.11608
Potri.019G042800.1.v3.0	1743	-	Potri.019G042800.v3.0	Chr19:4982509-4986316	22.206	12.3385	12.8162	18.2642	12.9974	9.5422	12.8753	12.6797	13.193	14.2079	16.1434	14.0034	9.5422	22.206	2.32714	14.2723	3.27481	22.9453	14.2723	3.83514
Potri.010G059000.1.v3.0	2815	+	Potri.010G059000.v3.0	Chr10:8783225-8792093	8.47378	9.66823	8.10669	10.8215	10.7853	8.59972	10.7469	13.4179	8.82425	14.9157	14.4551	14.345	8.10669	14.9157	1.83992	11.0967	2.54697	22.9525	11.0967	3.47206
Potri.012G131000.1.v3.0	2580	+	Potri.012G131000.v3.0	Chr12:14762776-14768428	288.858	282.249	240.241	360.138	392.123	230.64	403.786	291.952	276.1	458.99	292.648	254.346	230.64	458.99	1.99007	314.339	72.1619	22.9567	314.339	8.29618
Potri.001G056100.1.v3.0	2282	+	Potri.001G056100.v3.0	Chr01:4243810-4249694	27.7515	19.6609	18.1775	22.8138	18.2854	14.9065	24.8215	22.064	22.6738	30.5169	32.2901	28.8478	14.9065	32.2901	2.16618	23.5675	5.41204	22.964	23.5675	4.55873
Potri.011G097500.1.v3.0	1728	+	Potri.011G097500.v3.0	Chr11:11850532-11855695	6.72012	4.08304	5.06199	6.60469	4.42569	5.39595	4.43476	3.68421	6.25072	7.12047	4.20474	6.79555	3.68421	7.12047	1.9327	5.39849	1.24051	22.9788	5.39849	2.43256
Potri.017G142500.1.v3.0	2217	+	Potri.017G142500.v3.0	Chr17:14986332-14992660	9.32461	5.41491	5.32376	10.1697	8.52152	5.37149	8.01665	8.2546	6.13222	9.78654	9.26732	8.30359	5.32376	10.1697	1.91025	7.82391	1.79797	22.9805	7.82391	2.96789
Potri.017G053400.1.v3.0	1983	+	Potri.017G053400.v3.0	Chr17:4655838-4658422	1.93991	3.93225	4.34071	2.4035	2.70501	4.34277	3.92988	3.62379	3.57212	2.82413	3.32747	4.06146	1.93991	4.34277	2.23865	3.41692	0.786037	23.0043	3.41692	1.7727
Potri.002G135900.1.v3.0	1063	-	Potri.002G135900.v3.0	Chr02:10113561-10116033	13.4003	16.0175	12.7252	13.7705	7.71234	14.7881	22.3999	15.2764	12.7261	16.44	15.6592	14.5353	7.71234	22.3999	2.90442	14.6209	3.36345	23.0044	14.6209	3.86996
Potri.013G127300.3.v3.0	2028	+	Potri.013G127300.v3.0	Chr13:13997478-14003288	36.1193	29.1017	31.1298	43.102	29.7589	38.4234	36.5546	24.588	25.6904	33.7238	24.7168	17.7494	17.7494	43.102	2.42836	30.8882	7.10581	23.005	30.8882	4.94898
Potri.008G197000.1.v3.0	2845	+	Potri.008G197000.v3.0	Chr08:13768389-13775909	13.9355	17.7065	22.3314	9.54613	18.9702	16.7499	22.2397	17.5947	19.4927	17.3581	24.9164	23.6378	9.54613	24.9164	2.6101	18.7066	4.30379	23.0068	18.7066	4.22547
Potri.019G071300.1.v3.0	1682	-	Potri.019G071300.v3.0	Chr19:10534068-10537839	123.987	53.511	67.0024	101.754	81.4901	64.769	73.6257	76.9017	73.3617	96.3095	91.5662	87.6753	53.511	123.987	2.31704	82.6628	19.0234	23.0133	82.6628	6.36917
Potri.006G003100.2.v3.0	1972	-	Potri.006G003100.v3.0	Chr06:246532-255515	9.66063	8.41772	9.36644	7.91155	9.60301	7.76756	7.76457	12.3712	7.69348	10.1204	13.6512	6.10346	6.10346	13.6512	2.23663	9.2026	2.11835	23.0191	9.2026	3.20204
Potri.003G217200.1.v3.0	1002	+	Potri.003G217200.v3.0	Chr03:21376332-21378023	124.788	83.2069	85.555	134.276	91.0266	82.2567	85.854	84.4756	66.8921	120.668	91.5979	69.9516	66.8921	134.276	2.00735	93.379	21.5051	23.0299	93.379	6.54503
Potri.011G156200.3.v3.0	1172	-	Potri.011G156200.v3.0	Chr11:17425978-17428417	6.48417	8.94635	10.9361	6.85279	6.93337	8.98061	6.09943	5.56873	7.55778	7.8516	5.53909	5.51081	5.51081	10.9361	1.98448	7.27174	1.67489	23.0329	7.27174	2.8623
Potri.005G254000.1.v3.0	3211	-	Potri.005G254000.v3.0	Chr05:25511411-25515662	7.86197	8.78161	8.84	8.38685	6.7046	6.23918	12.2484	11.3477	11.7056	13.2529	10.7158	9.91418	6.23918	13.2529	2.12414	9.66657	2.22699	23.0381	9.66657	3.273
Potri.007G134700.1.v3.0	1343	+	Potri.007G134700.v3.0	Chr07:14775573-14779292	31.3945	25.4294	21.1627	32.2153	28.1681	22.329	21.8966	27.1166	20.6659	34.9979	42.1632	27.8549	20.6659	42.1632	2.04023	27.9495	6.44004	23.0417	27.9495	4.80475
Potri.005G145400.2.v3.0	1851	-	Potri.005G145400.v3.0	Chr05:12566850-12571336	101.82	70.6269	74.5371	105.425	63.3231	93.1216	96.1332	52.1939	53.9067	73.2	72.6641	71.401	52.1939	105.425	2.01987	77.3627	17.8259	23.042	77.3627	6.27357
Potri.004G104000.2.v3.0	2366	-	Potri.004G104000.v3.0	Chr04:9127401-9133483	19.0631	11.8946	12.3119	15.7885	14.9911	7.33528	12.193	15.8044	15.5489	14.1402	18.4963	11.6364	7.33528	19.0631	2.59882	14.1003	3.24933	23.0444	14.1003	3.81765
Potri.008G121000.2.v3.0	1483	-	Potri.008G121000.v3.0	Chr08:7863557-7865975	6.93813	6.51733	9.15427	9.1218	10.0364	8.24099	4.61665	5.31423	8.77781	8.67392	9.9677	10.2815	4.61665	10.2815	2.22705	8.13673	1.87554	23.0502	8.13673	3.02445
Potri.018G106400.1.v3.0	1675	-	Potri.018G106300.v3.0	Chr18:13301761-13306382	5.12948	5.13751	4.69898	3.48526	5.97302	5.58006	4.43724	4.64685	6.30818	3.13622	5.01607	7.41513	3.13622	7.41513	2.36435	5.08033	1.17109	23.0515	5.08033	2.34492
Potri.001G206100.1.v3.0	1758	+	Potri.001G206100.v3.0	Chr01:20590470-20600525	29.1774	43.618	41.9947	42.0167	39.4482	37.6943	43.9851	28.5968	25.4732	43.5747	33.0067	19.8994	19.8994	43.9851	2.21037	35.7071	8.23186	23.0538	35.7071	5.15814
Potri.008G084700.1.v3.0	2074	+	Potri.008G084700.v3.0	Chr08:5311808-5316631	10.727	8.22378	7.13126	12.7054	10.01	7.07663	13.1891	12.2156	9.46363	11.4746	15.0375	12.189	7.07663	15.0375	2.12495	10.787	2.48736	23.0589	10.787	3.43122
Potri.012G134900.4.v3.0	1665	-	Potri.012G134900.v3.0	Chr12:15138718-15142158	85.9771	59.626	69.787	112.654	58.1123	74.2939	51.2197	67.1893	68.556	77.3335	56.3727	68.9942	51.2197	112.654	2.19943	70.843	16.3393	23.0641	70.843	6.14655
Potri.005G178200.1.v3.0	1304	-	Potri.005G178200.v3.0	Chr05:19422183-19424268	30.1002	13.5369	17.5892	18.1085	24.4677	14.3668	21.2215	18.0103	21.2754	20.95	25.8731	19.9424	13.5369	30.1002	2.22357	20.4535	4.71822	23.068	20.4535	4.35428
Potri.014G025700.1.v3.0	1882	+	Potri.014G025700.v3.0	Chr14:2200150-2203642	9.91127	15.4278	17.7938	12.1539	15.2413	11.4383	17.7586	11.4507	11.353	14.5309	12.675	8.03493	8.03493	17.7938	2.21456	13.1475	3.03301	23.0692	13.1475	3.71671
Potri.005G045600.2.v3.0	2121	-	Potri.005G045600.v3.0	Chr05:3345737-3350070	85.3982	39.1154	45.2795	67.8671	69.0171	51.2052	44.528	58.7812	52.2732	70.2889	67.4692	52.5635	39.1154	85.3982	2.18324	58.6489	13.5314	23.0719	58.6489	5.87403
Potri.006G184800.2.v3.0	2084	-	Potri.006G184800.v3.0	Chr06:19846841-19852342	10.9897	7.14163	7.45109	10.3642	11.4991	8.5259	6.3078	9.18725	10.7388	7.47245	12.7073	12.6725	6.3078	12.7073	2.01454	9.58814	2.21284	23.0789	9.58814	3.26125
Potri.005G146800.1.v3.0	1335	+	Potri.005G146800.v3.0	Chr05:12905666-12908539	57.8035	46.8678	40.8275	62.9556	45.0818	53.5843	62.8909	34.2155	32.5345	54.7295	44.6782	33.6785	32.5345	62.9556	1.93504	47.4873	10.9603	23.0805	47.4873	5.56947
Potri.007G086900.1.v3.0	2928	-	Potri.007G086900.v3.0	Chr07:11289129-11294842	25.3754	37.9335	44.8338	22.9062	38.3001	26.0002	38.4142	39.1648	33.6722	45.1818	50.6094	39.6933	22.9062	50.6094	2.20942	36.8404	8.50432	23.0842	36.8404	5.20322
Potri.005G152800.1.v3.0	1150	-	Potri.005G152800.v3.0	Chr05:14386485-14398889	33.6201	23.2718	20.0473	42.048	29.5617	19.7152	25.5912	32.9443	27.4894	33.6313	32.1344	23.4828	19.7152	42.048	2.13277	28.6281	6.60987	23.0887	28.6281	4.83936
Potri.009G030000.1.v3.0	2177	+	Potri.009G030000.v3.0	Chr09:4058454-4061711	26.4075	42.8513	48.7034	26.449	44.2257	45.4148	33.3918	39.636	31.2258	23.5661	39.4562	32.7129	23.5661	48.7034	2.06667	36.17	8.35397	23.0964	36.17	5.17672
Potri.003G088400.2.v3.0	1715	-	Potri.003G088400.v3.0	Chr03:11590303-11594969	3.13575	3.16405	3.14556	4.60532	4.09072	4.20461	4.67484	4.1828	1.88039	4.84159	4.72331	3.57766	1.88039	4.84159	2.57478	3.85222	0.890436	23.1149	3.85222	1.94569
Potri.003G144700.1.v3.0	1216	-	Potri.003G144700.v3.0	Chr03:16096755-16099616	6.16152	6.32251	5.9658	5.92549	5.26762	8.54755	4.37275	8.56134	4.2299	6.9421	4.7714	6.83473	4.2299	8.56134	2.02401	6.15856	1.42373	23.1178	6.15856	2.62259
Potri.001G103800.1.v3.0	991	-	Potri.001G103800.v3.0	Chr01:8277760-8280359	11.2948	10.8045	9.60586	11.7868	10.0841	12.413	8.8677	5.05298	9.70788	14.2016	13.482	8.91373	5.05298	14.2016	2.81054	10.5179	2.43237	23.126	10.5179	3.39478
Potri.002G111500.1.v3.0	1648	+	Potri.002G111500.v3.0	Chr02:8304414-8306955	7.53923	8.8835	9.21972	9.92733	9.76666	9.00461	9.25317	8.98574	12.5912	13.9607	15.5615	12.6005	7.53923	15.5615	2.06407	10.6078	2.45336	23.1278	10.6078	3.40706
Potri.002G082100.1.v3.0	1907	+	Potri.002G082100.v3.0	Chr02:5736579-5741143	614.187	382.565	374.546	620.499	393.773	443.388	337.252	406.545	305.09	470.562	382.273	390.226	305.09	620.499	2.03382	426.742	98.7026	23.1293	426.742	8.73722
Potri.013G106600.1.v3.0	2016	-	Potri.013G106600.v3.0	Chr13:12036565-12039967	34.9386	17.6748	18.8099	27.4272	21.977	17.8884	16.4954	23.0763	22.6366	27.237	27.2647	22.0203	16.4954	34.9386	2.11808	23.1205	5.34784	23.1303	23.1205	4.5311
Potri.006G159400.1.v3.0	1078	-	Potri.006G159400.v3.0	Chr06:15043849-15046474	19.3382	16.9889	16.8293	24.4731	18.5139	13.3889	29.6124	21.238	18.4219	28.8392	23.6871	21.9662	13.3889	29.6124	2.21171	21.1081	4.88747	23.1545	21.1081	4.39972
Potri.008G111700.1.v3.0	1941	-	Potri.008G111700.v3.0	Chr08:7115449-7121391	16.7007	16.6255	14.1318	21.6583	13.0897	14.6954	15.9087	10.2321	10.9541	15.9767	12.2899	10.1031	10.1031	21.6583	2.14373	14.3638	3.32638	23.158	14.3638	3.84437
Potri.011G166900.2.v3.0	2004	+	Potri.011G166900.v3.0	Chr11:18287825-18292721	7.9089	10.9819	11.1769	7.97134	10.6082	7.41802	9.98759	9.10739	6.86872	9.26206	9.48262	4.09714	4.09714	11.1769	2.72798	8.73923	2.02389	23.1586	8.73923	3.12751
Potri.002G248000.1.v3.0	1523	-	Potri.002G248000.v3.0	Chr02:23864395-23869373	3.83979	8.55567	8.43297	6.54675	7.33753	8.83571	6.9846	4.81211	9.25845	5.82851	7.54278	7.05097	3.83979	9.25845	2.41119	7.08549	1.64093	23.1591	7.08549	2.82487
Potri.015G069400.1.v3.0	1558	+	Potri.015G069400.v3.0	Chr15:9422566-9424367	14.9968	10.6553	14.2845	20.6031	22.936	20.6214	17.1246	16.5687	21.2364	24.8061	25.0288	20.8281	10.6553	25.0288	2.34895	19.1408	4.43311	23.1605	19.1408	4.25858
Potri.011G147500.1.v3.0	1681	-	Potri.011G147500.v3.0	Chr11:16684946-16689535	27.0762	23.4513	27.3412	19.4774	17.9986	31.4685	23.0853	13.6459	17.848	22.0926	19.687	17.7734	13.6459	31.4685	2.30608	21.7455	5.03698	23.1634	21.7455	4.44264
Potri.002G112300.1.v3.0	1736	+	Potri.002G112300.v3.0	Chr02:8384752-8390841	15.3397	25.3147	26.7946	20.6612	17.854	20.3737	21.7147	24.6911	11.5397	26.0917	28.6102	20.932	11.5397	28.6102	2.47928	21.6598	5.01716	23.1635	21.6598	4.43695
Potri.008G037100.1.v3.0	1768	-	Potri.008G037100.v3.0	Chr08:2072640-2076580	6.4107	3.82108	3.69318	5.95058	3.66874	5.47329	4.41976	3.29603	4.06069	4.60873	3.27396	4.61577	3.27396	6.4107	1.95809	4.44104	1.02871	23.1638	4.44104	2.1509
Potri.009G046300.2.v3.0	2183	+	Potri.009G046300.v3.0	Chr09:5186954-5195041	31.0904	47.6893	53.3328	33.8145	30.318	33.0649	42.7158	34.2988	30.0397	34.9393	32.0862	24.0059	24.0059	53.3328	2.22165	35.6163	8.25118	23.1669	35.6163	5.15447
Potri.009G139500.1.v3.0	2280	-	Potri.009G139500.v3.0	Chr09:11150595-11154485	9.35999	15.1581	16.5887	8.35557	10.557	8.41436	13.3956	15.6349	15.2996	14.067	15.3826	14.4582	8.35557	16.5887	1.98535	13.056	3.02481	23.168	13.056	3.70664
Potri.010G033800.2.v3.0	2033	-	Potri.010G033800.v3.0	Chr10:5831131-5836980	14.7422	11.0108	9.99911	12.5735	14.3887	8.63281	13.1063	12.7405	11.6778	19.8952	16.724	11.8511	8.63281	19.8952	2.3046	13.1118	3.03897	23.1773	13.1118	3.7128
Potri.010G249700.2.v3.0	2745	+	Potri.010G249700.v3.0	Chr10:22244769-22249721	39.1915	24.8301	26.3966	30.654	23.9774	21.7873	21.3371	31.4672	24.2019	30.249	15.2206	25.7519	15.2206	39.1915	2.5749	26.2554	6.086	23.18	26.2554	4.71454
Potri.008G060000.1.v3.0	1275	-	Potri.008G060000.v3.0	Chr08:3612661-3614813	125.678	82.7885	89.9789	127.434	83.5313	102.488	100.006	67.4386	62.414	90.1084	83.0275	68.1716	62.414	127.434	2.04175	90.2554	20.9295	23.1892	90.2554	6.49594
Potri.005G231700.1.v3.0	1695	-	Potri.005G231700.v3.0	Chr05:24020626-24023850	17.7856	18.0692	14.8853	19.7411	14.452	17.138	12.9282	13.0863	9.86953	18.4104	17.1892	8.55836	8.55836	19.7411	2.30665	15.1761	3.5209	23.2003	15.1761	3.92373
Potri.003G145600.1.v3.0	1934	-	Potri.003G145600.v3.0	Chr03:16157323-16160818	10.7216	20.1795	15.8307	13.2902	18.8395	14.8029	15.1425	16.2883	8.29184	14.0038	15.6805	11.0144	8.29184	20.1795	2.43366	14.5071	3.36602	23.2025	14.5071	3.85869
Potri.010G106300.1.v3.0	1816	+	Potri.010G106300.v3.0	Chr10:12633630-12638893	22.0685	16.7915	14.5104	22.0365	17.3129	14.9789	16.4966	16.4348	13.7033	21.1559	26.1827	12.3019	12.3019	26.1827	2.12835	17.8312	4.13738	23.2031	17.8312	4.15633
Potri.015G109400.1.v3.0	2360	-	Potri.015G109400.v3.0	Chr15:12625294-12630150	5.15434	6.70082	6.99881	4.05726	5.55814	3.8201	7.08583	5.27111	6.80815	8.65058	7.41905	5.88549	3.8201	8.65058	2.26449	6.11747	1.41984	23.2097	6.11747	2.61294
Potri.003G143500.1.v3.0	2337	-	Potri.003G143500.v3.0	Chr03:15988469-15993711	3.79355	1.87263	3.21335	3.87794	3.38801	3.86102	3.13417	4.49256	4.1104	4.37178	3.78632	5.50378	1.87263	5.50378	2.93906	3.78379	0.878254	23.211	3.78379	1.91983
Potri.007G103700.1.v3.0	1555	-	Potri.007G103700.v3.0	Chr07:12810698-12815513	23.3719	16.6623	14.8788	19.1695	16.3732	14.1706	17.1065	13.2617	9.68712	16.4989	14.218	11.0917	9.68712	23.3719	2.41268	15.5409	3.60723	23.2113	15.5409	3.95799
Potri.009G132900.1.v3.0	2042	+	Potri.009G132900.v3.0	Chr09:10766082-10768876	20.7729	13.1651	16.2537	14.2183	20.0631	11.5152	25.75	19.7442	15.8748	16.3588	18.9509	13.8469	11.5152	25.75	2.23617	17.2095	3.99651	23.2227	17.2095	4.10513
Potri.002G182600.2.v3.0	1456	-	Potri.002G182600.v3.0	Chr02:14293780-14297051	8.51144	15.8361	15.7772	9.47141	14.7108	13.4358	10.9999	9.86977	8.3393	11.4785	13.3695	9.76109	8.3393	15.8361	1.89897	11.7967	2.73961	23.2234	11.7967	3.56032
Potri.002G123400.1.v3.0	1394	+	Potri.002G123400.v3.0	Chr02:9226463-9228968	6.42715	6.46324	5.5546	7.17269	6.30467	9.36462	5.74009	4.24946	5.41084	4.48568	4.79788	5.3519	4.24946	9.36462	2.20372	5.94357	1.38115	23.2377	5.94357	2.57133
Potri.006G000200.1.v3.0	1827	-	Potri.006G000200.v3.0	Chr06:27537-30148	7.30776	10.9507	9.31815	11.178	7.64552	9.26245	15.9361	8.80302	12.5144	12.9827	9.66115	10.2527	7.30776	15.9361	2.18071	10.4844	2.43729	23.2468	10.4844	3.39017
Potri.016G035800.1.v3.0	1687	-	Potri.016G035800.v3.0	Chr16:2103648-2109134	8.43149	5.70637	5.62042	7.61838	5.77243	5.39896	7.18785	7.14073	5.08674	8.24702	7.68347	3.45274	3.45274	8.43149	2.44197	6.44555	1.4988	23.2533	6.44555	2.6883
Potri.010G085700.1.v3.0	1931	+	Potri.010G085700.v3.0	Chr10:11074346-11077159	75.7168	35.6964	45.1886	38.5052	53.0807	38.0128	40.1594	53.6583	49.1526	54.1329	61.6015	58.1121	35.6964	75.7168	2.12113	50.2514	11.6855	23.2542	50.2514	5.65109
Potri.019G033300.1.v3.0	1758	-	Potri.019G033300.v3.0	Chr19:3806984-3812357	10.8144	11.9982	9.1924	7.46985	8.41413	8.0999	8.62078	5.44949	5.9447	7.03559	6.97919	7.33843	5.44949	11.9982	2.20171	8.11309	1.88684	23.2568	8.11309	3.02025
Potri.008G134900.1.v3.0	1711	-	Potri.008G134900.v3.0	Chr08:8970610-8974626	29.4213	16.9476	18.3752	22.7066	23.0492	21.8437	23.8489	34.8532	18.0599	22.9843	26.7815	17.1445	16.9476	34.8532	2.05653	23.0013	5.35036	23.2611	23.0013	4.52365
Potri.002G031400.1.v3.0	1609	+	Potri.002G031400.v3.0	Chr02:2009432-2012688	59.4116	54.9059	52.8376	76.3793	65.9437	78.1202	41.3371	47.1189	40.4965	60.124	71.5074	42.4791	40.4965	78.1202	1.92906	57.5551	13.3888	23.2625	57.5551	5.84687
Potri.001G296200.1.v3.0	1638	+	Potri.001G296200.v3.0	Chr01:30065145-30067252	13.3867	21.3576	16.7955	16.3005	18.1493	10.3854	18.3286	14.3824	19.5036	17.7976	14.4323	8.86391	8.86391	21.3576	2.4095	15.807	3.67893	23.2741	15.807	3.98249
Potri.010G254800.1.v3.0	2251	+	Potri.010G254800.v3.0	Chr10:22517172-22520849	9.96056	14.3834	16.0675	14.0254	17.0785	17.7357	10.8871	10.7017	8.98857	12.6443	12.2975	9.57356	8.98857	17.7357	1.97314	12.862	2.9946	23.2826	12.862	3.68504
Potri.006G062000.1.v3.0	1408	-	Potri.006G062000.v3.0	Chr06:4546733-4549566	7.69478	5.43013	4.5252	6.38078	6.03937	5.4982	8.60594	7.48415	5.42811	6.38202	4.41539	4.07607	4.07607	8.60594	2.11133	5.99668	1.3964	23.2863	5.99668	2.58416
Potri.005G039100.1.v3.0	2282	+	Potri.005G039100.v3.0	Chr05:2847504-2876459	17.4118	14.8392	15.6769	16.2671	15.5328	11.9891	19.2472	18.2235	14.6037	27.4101	22.1427	15.7039	11.9891	27.4101	2.28625	17.4207	4.05699	23.2884	17.4207	4.12273
Potri.008G112700.1.v3.0	2896	+	Potri.008G112700.v3.0	Chr08:7190800-7197203	27.037	24.3353	21.8823	24.8519	37.6474	27.1621	17.3289	22.8141	20.7801	21.9231	34.377	20.8054	17.3289	37.6474	2.17252	25.0787	5.84117	23.2913	25.0787	4.64839
Potri.018G047000.1.v3.0	1461	-	Potri.018G047000.v3.0	Chr18:4396257-4400600	20.6822	16.6176	18.8281	29.9284	16.8074	18.053	18.0681	16.8857	13.2538	19.9303	18.4891	13.2293	13.2293	29.9284	2.26228	18.3977	4.28636	23.2983	18.3977	4.20146
Potri.003G104400.1.v3.0	1320	-	Potri.003G104400.v3.0	Chr03:12916844-12919129	24.3515	29.6009	31.3299	14.8661	25.949	23.6104	32.411	34.9579	29.0726	21.0385	29.2207	17.6367	14.8661	34.9579	2.35152	26.1704	6.09873	23.3039	26.1704	4.70987
Potri.004G084800.4.v3.0	1954	+	Potri.004G084800.v3.0	Chr04:7006451-7011295	27.1895	24.6487	25.1806	34.831	27.773	28.5799	24.5883	16.5979	16.0113	23.94	16.2462	22.7868	16.0113	34.831	2.1754	24.0311	5.60074	23.3062	24.0311	4.58683
Potri.003G049100.1.v3.0	1360	-	Potri.003G049100.v3.0	Chr03:7222258-7229741	18.7284	12.2518	10.4279	20.5887	16.2537	10.5802	13.742	15.0299	20.3644	19.3767	17.9642	13.6342	10.4279	20.5887	1.97439	15.7452	3.67054	23.3122	15.7452	3.97684
Potri.003G168000.1.v3.0	2329	-	Potri.003G168000.v3.0	Chr03:17840180-17845974	7.86936	10.2004	10.4556	8.09834	8.53612	7.9536	12.3667	9.11968	8.37027	13.7751	12.2961	6.29093	6.29093	13.7751	2.18968	9.61102	2.24077	23.3146	9.61102	3.26469
Potri.008G029200.1.v3.0	1680	+	Potri.008G029200.v3.0	Chr08:1580375-1583882	15.2637	13.1579	11.2004	16.1456	9.71427	12.5357	16.4026	14.0189	10.8316	19.831	13.6913	8.83375	8.83375	19.831	2.24491	13.4689	3.14023	23.3147	13.4689	3.75156
Potri.001G324300.1.v3.0	1548	-	Potri.001G324300.v3.0	Chr01:32821517-32827227	7.35398	10.4486	9.68399	15.5423	12.1575	12.4158	9.15668	8.51501	9.70828	12.0602	15.3064	9.56478	7.35398	15.5423	2.11345	10.9928	2.56331	23.3181	10.9928	3.45849
Potri.012G016500.1.v3.0	1457	-	Potri.012G016500.v3.0	Chr12:1574976-1578884	38.177	42.4718	40.5428	38.0827	42.7999	50.7752	34.8581	26.4025	21.6445	31.1211	30.9643	27.5929	21.6445	50.7752	2.34587	35.4527	8.26761	23.3201	35.4527	5.14782
Potri.009G107800.2.v3.0	1880	-	Potri.009G107800.v3.0	Chr09:9342355-9348462	13.9581	22.4211	20.6125	13.7993	16.7691	20.1972	18.8855	17.1305	9.75171	15.941	17.7263	10.9958	9.75171	22.4211	2.2992	16.5157	3.85187	23.3225	16.5157	4.04576
Potri.007G121600.3.v3.0	1592	-	Potri.007G121600.v3.0	Chr07:14010699-14015217	31.7306	19.9999	26.8789	26.8573	18.8624	32.721	18.4375	17.9172	19.7523	23.2325	17.0597	24.0723	17.0597	32.721	1.91803	23.1268	5.39582	23.3314	23.1268	4.53149
Potri.014G158700.1.v3.0	2725	-	Potri.014G158700.v3.0	Chr14:12376365-12379602	6.33569	4.53503	3.67638	4.22612	6.10869	4.40284	4.57398	5.96055	3.90008	2.73536	4.03628	5.32613	2.73536	6.33569	2.31622	4.65143	1.0853	23.3326	4.65143	2.21767
Potri.001G066900.1.v3.0	1705	-	Potri.001G066900.v3.0	Chr01:5304338-5307219	34.2577	20.5988	25.2102	40.865	35.2199	34.0989	20.7217	25.0792	26.7945	29.7793	39.8642	38.6062	20.5988	40.865	1.98385	30.9246	7.21919	23.3445	30.9246	4.95068
Potri.013G161700.2.v3.0	2253	-	Potri.013G161700.v3.0	Chr13:16304539-16311773	11.0299	11.0572	15.0658	9.40144	9.87867	8.78106	12.7161	12.8127	6.66746	13.2773	7.17639	11.3519	6.66746	15.0658	2.2596	10.768	2.51463	23.3528	10.768	3.42868
Potri.019G096900.1.v3.0	1514	-	Potri.019G096900.v3.0	Chr19:12749068-12752487	73.4557	58.8802	57.7128	78.8809	56.8538	78.5924	100.311	58.7174	62.9767	85.0601	49.532	48.6562	48.6562	100.311	2.06163	67.4691	15.7593	23.3578	67.4691	6.07616
Potri.014G094900.2.v3.0	2279	-	Potri.014G094900.v3.0	Chr14:7386261-7391495	7.8499	9.43412	6.12366	6.94693	8.4538	7.4951	7.21917	9.86978	4.53207	11.1645	10.5295	9.36593	4.53207	11.1645	2.46344	8.24871	1.9268	23.3588	8.24871	3.04417
Potri.005G235300.1.v3.0	1224	-	Potri.005G235300.v3.0	Chr05:24283167-24285817	74.7288	43.8311	39.5361	75.0559	49.5813	41.5192	46.9288	55.0295	45.3703	58.3818	53.9844	41.0871	39.5361	75.0559	1.89841	52.0862	12.1673	23.3599	52.0862	5.70283
Potri.006G101300.3.v3.0	2699	-	Potri.006G101300.v3.0	Chr06:7795561-7802598	18.2965	11.1466	11.8456	15.097	16.3026	10.4179	10.3463	14.9972	16.226	19.6382	14.677	20.5982	10.3463	20.5982	1.99088	14.9658	3.49637	23.3625	14.9658	3.90359
Potri.016G109500.1.v3.0	825	-	Potri.016G109500.v3.0	Chr16:11225296-11226750	8.47284	5.55305	7.30977	10.3309	6.29144	9.38689	8.8737	6.04247	7.08175	8.03194	6.30176	4.50259	4.50259	10.3309	2.29443	7.34826	1.7168	23.3634	7.34826	2.8774
Potri.002G230700.1.v3.0	1703	-	Potri.002G230700.v3.0	Chr02:22237843-22247083	19.1902	12.7532	15.0289	11.2637	13.4949	17.3272	12.0909	9.16624	8.72941	12.4849	11.2452	14.0097	8.72941	19.1902	2.19834	13.0654	3.05339	23.3701	13.0654	3.70768
Potri.003G052700.1.v3.0	1326	+	Potri.003G052700.v3.0	Chr03:7817679-7821332	46.7467	59.9092	61.8573	66.3305	68.4096	89.6517	53.0035	44.8924	48.8055	56.0615	44.7268	44.4555	44.4555	89.6517	2.01666	57.0709	13.3454	23.3839	57.0709	5.83468
Potri.017G148900.1.v3.0	2111	+	Potri.017G148900.v3.0	Chr17:15492574-15498137	4.80777	7.40527	7.68156	6.97745	9.43359	7.23365	5.92928	8.0184	8.08023	8.71338	12.1098	9.55796	4.80777	12.1098	2.5188	7.99569	1.86972	23.3841	7.99569	2.99922
Potri.016G068000.1.v3.0	1167	+	Potri.016G068000.v3.0	Chr16:4835505-4839101	38.1135	24.6692	25.5922	38.16	28.6025	24.063	28.7504	22.4102	21.3276	25.4966	18.0645	22.5035	18.0645	38.16	2.11243	26.4794	6.19413	23.3922	26.4794	4.7268
Potri.001G317300.1.v3.0	1259	+	Potri.001G317300.v3.0	Chr01:32246575-32248636	46.5399	40.4405	48.2783	71.6836	57.1078	64.3547	54.031	39.9859	32.8882	50.3293	43.6302	36.9662	32.8882	71.6836	2.17961	48.853	11.4304	23.3976	48.853	5.61037
Potri.016G057100.1.v3.0	1447	+	Potri.016G057100.v3.0	Chr16:3829715-3834059	13.3604	15.8672	12.8541	19.7981	12.3363	18.8118	16.4948	10.9447	9.87816	15.8688	11.645	10.4857	9.87816	19.7981	2.00423	14.0288	3.28461	23.4134	14.0288	3.81032
Potri.003G145200.3.v3.0	2342	+	Potri.003G145200.v3.0	Chr03:16134618-16138293	51.6439	28.007	30.8864	44.0503	33.6479	20.0076	41.5241	39.4911	34.7171	43.3354	39.9009	30.4378	20.0076	51.6439	2.58121	36.4708	8.54144	23.4199	36.4708	5.18867
Potri.001G038000.1.v3.0	1532	+	Potri.001G038000.v3.0	Chr01:2685618-2690715	55.666	33.6049	31.8674	56.7749	39.012	38.0723	53.1289	38.1877	36.6985	59.1719	53.9724	35.5393	31.8674	59.1719	1.85682	44.308	10.3795	23.4259	44.308	5.4695
Potri.012G076800.2.v3.0	1183	-	Potri.012G076800.v3.0	Chr12:10210316-10212999	111.139	81.0537	76.3497	128.915	83.7911	92.7221	79.9864	80.822	63.233	113.772	78.8488	60.9962	60.9962	128.915	2.11349	87.6357	20.5341	23.4312	87.6357	6.45345
Potri.008G055300.1.v3.0	1723	+	Potri.008G055300.v3.0	Chr08:3272289-3277713	10.1196	8.22896	5.8707	7.63398	5.61349	7.36223	8.1337	6.30667	7.24112	11.1744	11.1881	7.67502	5.61349	11.1881	1.99307	8.04566	1.8853	23.4324	8.04566	3.00821
Potri.008G204000.1.v3.0	2010	+	Potri.008G204000.v3.0	Chr08:14696702-14702724	8.06287	9.05879	9.99251	13.3816	13.51	7.65308	8.3717	8.11717	7.86373	12.6197	11.8006	7.94384	7.65308	13.51	1.7653	9.86463	2.31153	23.4325	9.86463	3.30227
Potri.018G128100.1.v3.0	1981	-	Potri.018G128100.v3.0	Chr18:15036274-15040116	2.85432	4.02775	4.94967	2.92551	5.01488	3.64941	3.46683	2.28635	3.51511	4.85918	3.33849	3.57516	2.28635	5.01488	2.1934	3.70522	0.868236	23.4328	3.70522	1.88956
Potri.004G004200.2.v3.0	1354	+	Potri.004G004200.v3.0	Chr04:273177-289463	47.407	34.3272	31.85	53.5939	29.8494	39.0702	40.0382	32.2143	26.5693	33.8213	33.6326	24.5958	24.5958	53.5939	2.17899	35.5808	8.33839	23.4351	35.5808	5.15303
Potri.009G006800.1.v3.0	1571	+	Potri.009G006800.v3.0	Chr09:1263294-1268015	6.85888	13.5572	14.7888	10.9003	12.0115	15.5822	11.2895	8.54743	7.95001	11.1314	12.5409	10.3991	6.85888	15.5822	2.27183	11.2964	2.64871	23.4473	11.2964	3.4978
Potri.001G423900.1.v3.0	1833	-	Potri.001G423900.v3.0	Chr01:44897314-44899146	3.11094	1.73307	1.74316	3.09036	2.52363	1.95811	2.02759	1.80857	2.42252	2.63553	2.54265	3.34081	1.73307	3.34081	1.92768	2.41141	0.565459	23.4493	2.41141	1.26988
Potri.001G172600.2.v3.0	1404	-	Potri.001G172600.v3.0	Chr01:14626285-14632750	6.16884	6.19879	5.93279	8.31284	4.20447	5.61691	5.18734	5.66097	3.09884	6.82689	5.66857	4.56184	3.09884	8.31284	2.68257	5.61992	1.31816	23.4551	5.61992	2.49055
Potri.001G262100.1.v3.0	1055	-	Potri.001G262100.v3.0	Chr01:27122367-27125553	526.996	523.065	503.273	703.507	536.751	607.115	387.786	419.979	298.698	461.484	454.769	339.493	298.698	703.507	2.35525	480.243	112.669	23.4608	480.243	8.90762
Potri.006G090300.1.v3.0	1629	+	Potri.006G090300.v3.0	Chr06:6929431-6931843	10.2112	7.78635	6.8404	7.92734	5.98094	6.1219	12.7711	9.49249	9.99062	7.32864	9.88946	10.3459	5.98094	12.7711	2.1353	8.72386	2.0467	23.4609	8.72386	3.12497
Potri.004G073700.1.v3.0	1434	+	Potri.004G073700.v3.0	Chr04:6149811-6154713	5.95607	7.36516	7.14765	7.2025	5.22106	8.98321	7.40138	6.35481	3.46146	9.20995	6.60805	5.66995	3.46146	9.20995	2.66071	6.7151	1.57581	23.4666	6.7151	2.74741
Potri.001G472000.1.v3.0	2163	-	Potri.001G472000.v3.0	Chr01:50307999-50313182	22.6928	16.3042	19.1719	15.1399	15.9092	14.8456	17.5319	21.9452	20.9092	22.7532	27.8443	29.1699	14.8456	29.1699	1.96489	20.3514	4.77626	23.4689	20.3514	4.34706
Potri.004G076000.1.v3.0	1519	-	Potri.004G076000.v3.0	Chr04:6338888-6356276	2.29447	2.76571	2.59831	2.88218	1.59619	1.71952	2.56876	2.93798	3.03095	2.67966	1.3817	2.11401	1.3817	3.03095	2.19364	2.38079	0.558763	23.4697	2.38079	1.25144
Potri.006G061600.1.v3.0	1518	-	Potri.006G061600.v3.0	Chr06:4516261-4520742	14.8434	19.5893	19.679	13.9374	15.0825	22.2299	18.6379	15.786	10.8484	12.8801	10.2864	14.3765	10.2864	22.2299	2.1611	15.6814	3.68046	23.4702	15.6814	3.97098
Potri.011G148100.1.v3.0	1520	+	Potri.011G148100.v3.0	Chr11:16725936-16733181	21.0936	15.3839	13.6099	29.9768	20.156	21.4926	17.7976	15.5141	13.7528	21.1432	19.9595	20.8962	13.6099	29.9768	2.20257	19.2313	4.51412	23.4727	19.2313	4.26539
Potri.010G102100.2.v3.0	3060	-	Potri.010G102100.v3.0	Chr10:12312405-12318301	4.29951	6.00467	5.07187	3.11172	5.94109	3.09593	5.97893	3.43185	4.56827	4.52845	4.86638	3.7651	3.09593	6.00467	1.93954	4.55531	1.06932	23.4742	4.55531	2.18755
Potri.003G084900.2.v3.0	2368	+	Potri.003G084900.v3.0	Chr03:11207260-11210895	15.3972	16.063	18.5927	14.6365	13.3749	18.7416	9.87006	11.1222	10.8147	16.4972	11.9011	9.49794	9.49794	18.7416	1.97323	13.8758	3.2584	23.4827	13.8758	3.79449
Potri.002G186300.1.v3.0	2100	+	Potri.002G186300.v3.0	Chr02:14597430-14602620	9.72809	9.77895	9.49781	11.4791	11.509	11.1096	6.36075	7.51486	5.5234	7.524	9.31592	6.58683	5.5234	11.509	2.08368	8.82736	2.07317	23.4857	8.82736	3.14198
Potri.001G152000.1.v3.0	1485	-	Potri.001G152000.v3.0	Chr01:12546754-12551066	8.76636	14.282	16.1176	14.5888	13.3966	19.2397	11.5806	10.8415	11.0311	10.674	13.7297	9.4435	8.76636	19.2397	2.19472	12.8076	3.00907	23.4944	12.8076	3.67893
Potri.014G000600.1.v3.0	2043	-	Potri.014G000600.v3.0	Chr14:60495-66124	20.4607	15.4952	16.5794	18.1084	13.8927	10.203	16.1332	15.4013	13.5086	21.4602	25.2346	17.0463	10.203	25.2346	2.47325	16.9603	3.98501	23.4961	16.9603	4.08409
Potri.003G077000.1.v3.0	1378	-	Potri.003G077000.v3.0	Chr03:10537925-10541877	12.7536	15.3402	16.394	15.5415	10.8032	14.7723	17.585	10.5719	8.45548	14.5349	10.8156	8.86581	8.45548	17.585	2.07972	13.0361	3.06382	23.5025	13.0361	3.70444
Potri.018G095300.1.v3.0	2662	-	Potri.018G095300.v3.0	Chr18:12385069-12392004	45.5676	24.5839	25.1799	27.3515	30.658	21.0808	25.8797	32.6732	27.5897	33.5418	37.0077	41.1227	21.0808	45.5676	2.16157	31.0197	7.29096	23.5043	31.0197	4.95511
Potri.015G103400.1.v3.0	1240	-	Potri.015G103400.v3.0	Chr15:12152285-12155768	35.5533	20.6811	18.9535	38.5985	21.6677	24.0755	26.2892	23.8032	23.0109	34.4443	29.4384	31.0991	18.9535	38.5985	2.03648	27.3012	6.41773	23.5071	27.3012	4.77089
Potri.004G083200.1.v3.0	2205	-	Potri.004G083200.v3.0	Chr04:6868388-6874442	9.80324	14.7081	12.2931	16.8822	12.5449	11.1876	11.9276	12.5014	9.10863	15.2809	20.4682	13.6625	9.10863	20.4682	2.24712	13.364	3.14161	23.5079	13.364	3.74028
Potri.018G106800.2.v3.0	2275	-	Potri.018G106800.v3.0	Chr18:13321921-13327562	125.324	231.447	217.34	170.247	194.233	274.014	256.548	148.714	173.877	180.855	144.38	197.024	125.324	274.014	2.18644	192.834	45.3528	23.5192	192.834	7.59121
Potri.007G127900.1.v3.0	4553	-	Potri.007G127900.v3.0	Chr07:14382306-14390516	6.09384	5.48144	5.49917	6.05434	6.95467	4.23245	8.40617	7.605	5.37452	8.28105	9.79399	6.79448	4.23245	9.79399	2.31402	6.71426	1.57915	23.5193	6.71426	2.74723
Potri.001G032800.1.v3.0	2272	+	Potri.001G032800.v3.0	Chr01:2404753-2410200	8.95618	10.6487	8.10902	6.43609	9.07822	11.4904	8.08972	11.0614	6.2922	6.30422	12.5437	10.5488	6.2922	12.5437	1.99353	9.12989	2.14746	23.5212	9.12989	3.1906
Potri.006G166400.2.v3.0	1059	+	Potri.006G166400.v3.0	Chr06:16933782-16937732	11.8659	9.1365	7.21769	10.5634	9.89705	9.07016	7.69251	8.60475	6.17857	8.63207	8.42449	4.30035	4.30035	11.8659	2.75929	8.46529	1.99114	23.5212	8.46529	3.08156
Potri.005G028800.1.v3.0	2660	+	Potri.005G028800.v3.0	Chr05:2116587-2123549	12.0393	13.3533	14.8717	6.1106	13.8168	9.46535	15.2024	18.3442	13.3749	14.302	16.2492	14.0042	6.1106	18.3442	3.00203	13.4278	3.15928	23.5279	13.4278	3.74715
Potri.012G069100.1.v3.0	1518	+	Potri.012G069100.v3.0	Chr12:9179197-9183764	45.4322	28.1553	27.5521	44.1231	37.9454	38.284	26.8759	24.0117	21.9531	33.5638	30.8849	29.3442	21.9531	45.4322	2.06951	32.3438	7.61057	23.5302	32.3438	5.01542
Potri.005G080600.3.v3.0	2037	+	Potri.005G080600.v3.0	Chr05:5933975-5939819	6.84298	3.61252	6.69161	7.4981	6.75447	5.44475	5.49896	7.04484	9.79847	7.38083	9.08449	7.74441	3.61252	9.79847	2.71236	6.9497	1.63547	23.533	6.9497	2.79695
Potri.010G045600.4.v3.0	2686	-	Potri.010G045600.v3.0	Chr10:7638997-7645321	11.6775	23.2389	20.7852	15.0351	23.2792	18.4167	12.4421	17.7317	12.5059	14.8514	20.316	18.6081	11.6775	23.2792	1.99351	17.4073	4.09646	23.533	17.4073	4.12162
Potri.009G167500.1.v3.0	2820	-	Potri.009G167500.v3.0	Chr09:12751384-12756593	4.00157	6.26115	7.58889	3.23631	5.08494	4.11481	5.84794	6.13226	6.78043	4.77615	5.89188	6.69724	3.23631	7.58889	2.34492	5.53446	1.30246	23.5336	5.53446	2.46844
Potri.003G084900.3.v3.0	2383	+	Potri.003G084900.v3.0	Chr03:11207260-11210895	19.9643	17.8746	20.2726	18.7401	18.5623	18.116	13.1064	8.84688	10.3008	18.3381	14.8258	14.2369	8.84688	20.2726	2.2915	16.0987	3.78867	23.5339	16.0987	4.00888
Potri.012G135000.1.v3.0	2156	+	Potri.012G135000.v3.0	Chr12:15142139-15145082	19.5643	17.2003	17.2025	26.8694	23.5116	20.9466	25.8181	15.0346	13.1259	20.6532	16.8038	13.7035	13.1259	26.8694	2.04705	19.2028	4.51957	23.536	19.2028	4.26325
Potri.010G097900.1.v3.0	2191	-	Potri.010G097900.v3.0	Chr10:11976239-11984193	24.8646	18.5773	17.3159	27.9788	19.7409	20.7185	26.3751	26.1502	22.0084	37.5351	31.1468	22.2534	17.3159	37.5351	2.16767	24.5554	5.77947	23.5364	24.5554	4.61797
Potri.010G038500.1.v3.0	4039	+	Potri.010G038500.v3.0	Chr10:6550882-6557596	7.88393	6.51926	6.38401	6.77792	8.7358	5.75099	7.17972	10.9464	8.55385	9.82499	12.1722	8.90272	5.75099	12.1722	2.11654	8.30265	1.9546	23.5418	8.30265	3.05357
Potri.001G000900.2.v3.0	1642	-	Potri.001G000900.v3.0	Chr01:82773-86941	21.462	22.448	22.7874	22.5323	22.705	13.613	33.7354	19.4377	19.5349	29.6264	17.7283	20.6735	13.613	33.7354	2.47818	22.1903	5.22519	23.5471	22.1903	4.47186
Potri.008G045600.1.v3.0	1890	-	Potri.008G045600.v3.0	Chr08:2661193-2665460	32.8822	28.5175	23.2092	38.1194	25.9048	20.7489	35.2023	33.8606	24.7647	39.4513	43.9352	25.4557	20.7489	43.9352	2.11747	31.0043	7.30092	23.5481	31.0043	4.9544
Potri.009G088900.3.v3.0	2729	+	Potri.009G088900.v3.0	Chr09:8199387-8205941	59.8375	45.9908	45.3132	60.7675	61.6683	45.8571	59.9156	74.809	55.6324	77.658	94.1355	73.8251	45.3132	94.1355	2.07744	62.9508	14.8246	23.5495	62.9508	5.97615
Potri.003G221200.1.v3.0	2178	-	Potri.003G221200.v3.0	Chr03:21622760-21626519	17.815	22.4385	23.0804	25.3831	25.2965	12.4663	16.4993	19.0275	11.7321	20.6578	24.6943	18.6305	11.7321	25.3831	2.16356	19.8101	4.66581	23.5527	19.8101	4.30816
Potri.005G252800.1.v3.0	1402	+	Potri.005G252800.v3.0	Chr05:25454469-25456507	3.50691	5.67123	5.15402	7.36256	3.61576	5.38566	5.38155	5.67946	4.65291	5.87369	3.77997	3.66052	3.50691	7.36256	2.09944	4.97702	1.17231	23.5545	4.97702	2.31528
Potri.009G106800.1.v3.0	2460	-	Potri.009G106800.v3.0	Chr09:9299985-9302760	3.15665	2.9318	3.81521	2.8242	5.03055	3.12975	4.46307	3.96262	4.9121	4.5296	4.81512	5.85586	2.8242	5.85586	2.07346	4.11888	0.970267	23.5566	4.11888	2.04225
Potri.010G016100.1.v3.0	2948	+	Potri.010G016100.v3.0	Chr10:2107294-2202323	10.4549	5.80278	6.78612	7.94001	8.27021	5.33341	9.45209	8.87049	8.92702	12.1245	11.208	8.91037	5.33341	12.1245	2.27331	8.67333	2.04344	23.56	8.67333	3.11659
Potri.002G096900.1.v3.0	2785	+	Potri.002G096900.v3.0	Chr02:6992514-6997681	51.148	34.9444	43.4147	41.7969	57.3705	38.4345	20.9339	41.0532	39.9613	29.3327	48.2514	42.6908	20.9339	57.3705	2.74055	40.7777	9.60775	23.5613	40.7777	5.34971
Potri.007G144900.1.v3.0	1491	+	Potri.007G144900.v3.0	Chr07:15443143-15446313	45.7661	27.7664	23.6627	39.3559	32.1059	40.2536	28.4942	30.7167	23.1226	39.814	35.1163	47.3499	23.1226	47.3499	2.04778	34.4604	8.12223	23.5698	34.4604	5.10687
Potri.018G047700.8.v3.0	2883	-	Potri.018G047700.v3.0	Chr18:4522707-4528218	28.8558	35.7352	30.8692	39.3292	28.3868	32.6778	43.5004	34.0888	31.9209	57.336	48.0089	32.626	28.3868	57.336	2.01981	36.9446	8.7083	23.5713	36.9446	5.20729
Potri.004G210000.1.v3.0	1740	-	Potri.004G210000.v3.0	Chr04:21768506-21786156	73.3164	66.8141	62.7393	98.98	63.902	90.733	67.1997	57.4654	50.3473	81.6559	53.6898	46.8836	46.8836	98.98	2.11119	67.8105	15.9848	23.5728	67.8105	6.08344
Potri.002G244800.2.v3.0	2382	-	Potri.002G244800.v3.0	Chr02:23654816-23669222	4.55711	3.59634	3.3146	2.6627	2.29088	3.19675	3.52638	4.17626	1.77407	3.38972	4.00224	3.40659	1.77407	4.55711	2.56873	3.32447	0.783721	23.5743	3.32447	1.73312
Potri.013G160500.1.v3.0	3185	-	Potri.013G160400.v3.0	Chr13:16227008-16237650	6.87629	12.5563	12.8021	6.93698	12.1321	10.6302	9.38572	10.0828	7.95609	11.2888	12.6373	6.88237	6.87629	12.8021	1.86177	10.0139	2.3619	23.5862	10.0139	3.32394
Potri.005G105700.1.v3.0	1170	+	Potri.005G105700.v3.0	Chr05:8087937-8090820	154.69	117.319	116.788	184.899	129.252	159.508	103.212	119.644	73.2664	135.395	146.106	99.1423	73.2664	184.899	2.52365	128.268	30.2691	23.5983	128.268	7.00302
Potri.006G267300.1.v3.0	2072	-	Potri.006G267300.v3.0	Chr06:26892639-26895340	9.52714	9.75861	11.781	12.0067	19.4937	14.9732	11.229	9.27025	11.4449	11.064	10.7239	13.4576	9.27025	19.4937	2.10282	12.0608	2.84639	23.6003	12.0608	3.59226
Potri.001G394300.4.v3.0	2061	-	Potri.001G394300.v3.0	Chr01:41360521-41365590	16.2047	16.7666	19.6341	16.6322	14.6434	17.2062	13.8199	9.98678	12.1859	21.957	22.5988	12.9084	9.98678	22.5988	2.26287	16.212	3.82621	23.6011	16.212	4.01899
Potri.008G060300.2.v3.0	1854	-	Potri.008G060300.v3.0	Chr08:3641590-3645179	7.8362	6.59519	6.46673	7.36706	6.98052	5.45745	11.8635	7.45696	7.68463	9.28352	6.44211	5.51887	5.45745	11.8635	2.17382	7.41273	1.74951	23.6014	7.41273	2.89
Potri.006G039900.2.v3.0	2101	+	Potri.006G039900.v3.0	Chr06:2834733-2838653	54.4898	29.193	28.1086	41.1682	32.7422	30.8151	30.6999	31.0131	25.2627	39.4603	44.7118	36.7056	25.2627	54.4898	2.15693	35.3642	8.34732	23.6039	35.3642	5.14422
Potri.010G202700.1.v3.0	2988	-	Potri.010G202700.v3.0	Chr10:19431153-19437938	10.7364	18.0041	19.8624	8.23253	13.7168	10.3818	15.647	13.3794	13.8023	14.8285	16.2911	12.3917	8.23253	19.8624	2.41267	13.9395	3.29051	23.6056	13.9395	3.80111
Potri.006G056500.4.v3.0	1774	+	Potri.006G056500.v3.0	Chr06:4112957-4115912	7.32763	6.9536	6.5421	10.9	6.65478	6.35014	6.7475	9.29908	4.1721	5.82728	7.27872	8.00863	4.1721	10.9	2.61259	7.1718	1.69312	23.6081	7.1718	2.84233
Potri.005G226000.5.v3.0	2644	+	Potri.005G226000.v3.0	Chr05:23625260-23633120	57.952	71.7455	70.7298	59.4041	57.747	51.8913	113.796	75.3263	69.8736	77.9409	70.9396	55.4794	51.8913	113.796	2.19297	69.4021	16.393	23.6203	69.4021	6.11691
Potri.014G039200.1.v3.0	2225	+	Potri.014G039200.v3.0	Chr14:3214657-3218385	6.12306	5.14077	2.40681	5.8128	6.76484	6.52628	4.88217	5.87793	4.00339	5.89639	6.10494	7.20686	2.40681	7.20686	2.99436	5.56219	1.31393	23.6225	5.56219	2.47565
Potri.004G218200.4.v3.0	1854	-	Potri.004G218200.v3.0	Chr04:22504309-22512159	57.521	37.0745	35.8378	46.4119	41.6186	27.5715	44.4158	52.6955	38.8486	50.2819	57.1649	27.9766	27.5715	57.521	2.08625	43.1182	10.186	23.6234	43.1182	5.43023
Potri.016G013100.1.v3.0	1339	-	Potri.016G013100.v3.0	Chr16:725958-730997	11.0917	17.6153	11.5786	16.3729	12.805	16.8616	17.7816	10.6903	9.31138	17.7383	10.9245	12.1371	9.31138	17.7816	1.90966	13.7424	3.24716	23.6288	13.7424	3.78056
Potri.018G073100.2.v3.0	910	-	Potri.018G073100.v3.0	Chr18:9554827-9559584	10.9159	11.246	10.1318	9.81091	7.47135	9.20955	13.799	15.5696	12.9887	10.8421	16.7171	15.0619	7.47135	16.7171	2.23749	11.9803	2.83228	23.6411	11.9803	3.5826
Potri.012G127100.1.v3.0	1059	+	Potri.012G127000.v3.0	Chr12:14497508-14503791	22.1443	14.926	16.0577	25.2208	14.2226	19.4993	21.0792	15.2761	13.6273	23.2146	20.4398	12.1127	12.1127	25.2208	2.08218	18.1517	4.29169	23.6434	18.1517	4.18203
Potri.010G141300.6.v3.0	596	-	Potri.010G141300.v3.0	Chr10:15289176-15293597	47.0859	45.498	67.5828	76.6433	53.4615	74.0294	47.1849	36.8721	43.5253	53.6631	64.892	46.1926	36.8721	76.6433	2.07863	54.7192	12.9397	23.6474	54.7192	5.77398
Potri.013G032600.1.v3.0	1776	-	Potri.013G032600.v3.0	Chr13:2162117-2164007	2.26327	2.28546	1.66702	2.29573	3.305	1.70842	2.05208	2.28381	2.69364	3.19437	3.44977	2.52929	1.66702	3.44977	2.06942	2.47732	0.585898	23.6505	2.47732	1.30878
Potri.006G266100.2.v3.0	2738	-	Potri.006G266100.v3.0	Chr06:26828434-26832398	5.94383	7.00015	6.31888	6.90464	5.44994	4.43468	7.02889	2.98238	5.76459	6.47543	6.1746	3.56274	2.98238	7.02889	2.35681	5.67006	1.34119	23.654	5.67006	2.50336
Potri.007G018900.1.v3.0	1376	+	Potri.007G018900.v3.0	Chr07:1451289-1453038	8.5475	8.85884	11.8565	8.73865	7.32424	12.9797	7.34426	6.89326	8.77005	6.64605	6.46675	7.93071	6.46675	12.9797	2.00714	8.52971	2.01763	23.6542	8.52971	3.0925
Potri.013G015600.2.v3.0	1599	-	Potri.013G015600.v3.0	Chr13:985877-993184	21.5545	19.4221	19.6924	25.1138	19.908	13.5791	27.0776	18.8394	9.66963	19.9772	17.87	18.5595	9.66963	27.0776	2.80027	19.2719	4.55911	23.6567	19.2719	4.26843
Potri.010G184300.2.v3.0	2602	+	Potri.010G184300.v3.0	Chr10:18133952-18142110	4.68008	5.36466	6.27779	4.51089	3.99518	4.37987	8.49454	7.24444	4.94353	6.31442	6.67285	5.24534	3.99518	8.49454	2.1262	5.67697	1.34303	23.6575	5.67697	2.50512
Potri.016G008100.1.v3.0	923	-	Potri.016G008100.v3.0	Chr16:389938-391565	5.53084	8.35758	9.54213	6.045	3.6325	7.07743	7.35071	7.26501	5.85925	5.71504	5.31606	6.49649	3.6325	9.54213	2.62688	6.51567	1.5416	23.6599	6.51567	2.70391
Potri.002G006600.1.v3.0	2257	+	Potri.002G006600.v3.0	Chr02:360530-364767	26.7468	23.5479	16.8331	25.6074	23.689	21.774	23.4699	24.6388	18.0655	34.9502	36.7371	22.0522	16.8331	36.7371	2.18243	24.8427	5.87808	23.6612	24.8427	4.63475
Potri.019G058300.1.v3.0	1850	-	Potri.019G058300.v3.0	Chr19:9021230-9030713	32.6231	21.6734	22.2955	26.1999	26.3913	18.7166	15.5998	16.0912	15.8659	22.4959	27.8614	22.3393	15.5998	32.6231	2.09125	22.3461	5.28747	23.6617	22.3461	4.48195
Potri.017G032000.3.v3.0	2405	-	Potri.017G032000.v3.0	Chr17:2769690-2778298	13.8427	32.2782	33.5165	18.0644	24.7306	29.7358	25.3046	22.0809	20.9919	27.8477	30.0057	22.1554	13.8427	33.5165	2.42124	25.0462	5.92761	23.6667	25.0462	4.64652
Potri.013G006900.3.v3.0	1826	+	Potri.013G006900.v3.0	Chr13:443336-447525	6.71398	4.21283	5.05325	6.85145	6.45563	4.63329	5.77739	2.89476	4.79834	4.16043	4.91307	6.69531	2.89476	6.85145	2.36685	5.26331	1.24583	23.67	5.26331	2.39597
Potri.005G229100.1.v3.0	1620	+	Potri.005G229100.v3.0	Chr05:23817684-23821198	27.0978	30.8588	27.7421	25.8095	27.2182	41.2966	14.9629	23.6117	25.4432	29.3402	37.8074	26.3319	14.9629	41.2966	2.75993	28.1267	6.65783	23.6709	28.1267	4.81387
Potri.009G043200.3.v3.0	2347	+	Potri.009G043200.v3.0	Chr09:4981813-4986545	7.94575	4.65296	5.90081	6.31134	6.35387	4.7091	6.48943	9.94455	9.08317	6.8599	8.60055	8.2079	4.65296	9.94455	2.13725	7.08828	1.6779	23.6715	7.08828	2.82544
Potri.006G227300.2.v3.0	1752	-	Potri.006G227300.v3.0	Chr06:23864960-23869692	4.43797	4.96594	4.63503	7.01297	4.14767	3.77813	5.73029	6.42676	5.67279	4.97879	8.34117	5.78501	3.77813	8.34117	2.20775	5.49271	1.30071	23.6806	5.49271	2.45752
Potri.008G149000.1.v3.0	1470	-	Potri.008G149000.v3.0	Chr08:10038962-10045791	42.5652	28.5323	33.7702	44.2374	35.0797	39.9648	24.9518	26.9193	19.9402	32.6267	25.8255	27.7988	19.9402	44.2374	2.2185	31.851	7.54555	23.6902	31.851	4.99327
Potri.001G345100.4.v3.0	4362	-	Potri.001G345100.v3.0	Chr01:35024908-35045476	4.62882	5.65467	6.35865	5.06395	7.13249	4.79675	5.75236	8.69454	5.18811	8.54809	8.65813	6.87251	4.62882	8.69454	1.87835	6.44576	1.52706	23.6909	6.44576	2.68835
Potri.001G216500.2.v3.0	1514	-	Potri.001G216500.v3.0	Chr01:21995981-22003164	4.97228	8.3422	9.00496	7.87922	5.55926	8.2687	8.77645	5.08749	4.78933	6.43658	5.39948	7.43442	4.78933	9.00496	1.88021	6.8292	1.61835	23.6975	6.8292	2.77172
Potri.004G062300.1.v3.0	2177	-	Potri.004G062300.v3.0	Chr04:5144445-5147041	10.06	6.71608	7.83237	5.54041	7.21155	7.36659	10.4668	9.61889	10.3282	11.4898	12.3567	11.3114	5.54041	12.3567	2.23029	9.19157	2.17853	23.7014	9.19157	3.20031
Potri.005G045200.1.v3.0	2529	+	Potri.005G045200.v3.0	Chr05:3320180-3333304	9.88785	11.6831	10.9207	8.893	11.4423	11.2089	12.862	13.1379	9.49192	14.9185	19.6762	12.0497	8.893	19.6762	2.21255	12.181	2.88722	23.7026	12.181	3.60656
Potri.005G040300.1.v3.0	3557	+	Potri.005G040300.v3.0	Chr05:2953670-2960190	4.78322	7.38378	8.73573	4.93631	6.32793	3.63114	6.53517	8.02759	8.07904	5.69628	7.65587	7.38021	3.63114	8.73573	2.40578	6.59769	1.56386	23.7032	6.59769	2.72196
Potri.016G074300.1.v3.0	2879	-	Potri.016G074300.v3.0	Chr16:5612402-5616330	4.59947	3.93117	4.39313	2.48042	4.33347	3.11344	4.13843	5.68705	6.1267	4.12515	4.06308	5.56968	2.48042	6.1267	2.47003	4.3801	1.03848	23.7092	4.3801	2.13096
Potri.005G190000.1.v3.0	4298	-	Potri.005G190000.v3.0	Chr05:20730420-20736908	14.9535	10.1107	12.1764	11.2335	14.2487	8.69854	11.9296	16.6783	16.9936	15.1358	17.5645	19.8387	8.69854	19.8387	2.28069	14.1302	3.35053	23.7119	14.1302	3.82071
Potri.012G065300.1.v3.0	1933	+	Potri.012G065300.v3.0	Chr12:8498371-8501428	13.5969	7.86861	7.58288	11.979	11.1755	7.38153	15.5511	13.2086	11.6932	10.4503	13.1224	9.32524	7.38153	15.5511	2.10676	11.0779	2.6271	23.7147	11.0779	3.46962
Potri.011G118200.2.v3.0	2215	-	Potri.011G118200.v3.0	Chr11:14356562-14359731	4.06483	4.23153	3.40935	3.13168	2.06349	2.96186	3.51804	5.47138	3.34092	3.0819	3.46368	4.27196	2.06349	5.47138	2.65152	3.58422	0.85014	23.719	3.58422	1.84166
Potri.011G139900.1.v3.0	1980	+	Potri.011G139900.v3.0	Chr11:16215948-16220587	9.59444	11.3005	12.5059	9.0423	10.6709	10.3767	13.223	10.732	16.0052	18.1747	16.1425	10.555	9.0423	18.1747	2.00996	12.3603	2.93327	23.7314	12.3603	3.62764
Potri.001G323100.1.v3.0	2828	+	Potri.001G323100.v3.0	Chr01:32724931-32728893	11.9573	21.296	18.1739	8.18997	20.6968	15.7788	17.4714	14.8666	14.7415	21.1448	17.78	14.6793	8.18997	21.296	2.60025	16.398	3.89331	23.7425	16.398	4.03545
Potri.009G135100.1.v3.0	1485	-	Potri.009G135100.v3.0	Chr09:10903834-10907463	15.2245	16.0655	12.9932	18.2941	12.6891	15.4439	23.4913	13.283	10.5073	12.8852	11.4555	13.9459	10.5073	23.4913	2.23571	14.6899	3.48802	23.7444	14.6899	3.87675
Potri.015G131200.1.v3.0	1240	+	Potri.015G131200.v3.0	Chr15:14204654-14206508	35.9583	45.3213	48.2445	52.6843	44.5014	52.76	35.6916	25.5403	27.6201	40.4041	44.0445	28.0798	25.5403	52.76	2.06575	40.0709	9.5158	23.7474	40.0709	5.32448
Potri.009G125000.1.v3.0	1128	-	Potri.009G125000.v3.0	Chr09:10387987-10390018	136.176	92.6636	84.016	122.062	112.345	113.251	87.153	86.9618	78.4353	64.2488	78.3595	69.3053	64.2488	136.176	2.11951	93.7481	22.2637	23.7484	93.7481	6.55072
Potri.013G040000.1.v3.0	1606	-	Potri.013G040000.v3.0	Chr13:2763459-2774931	19.6032	15.0954	21.9967	22.8162	19.5054	11.1274	20.319	27.9582	18.5237	28.927	19.3987	19.761	11.1274	28.927	2.59962	20.4193	4.84967	23.7504	20.4193	4.35186
Potri.019G059400.1.v3.0	1773	+	Potri.019G059400.v3.0	Chr19:9127162-9131079	7.35246	6.38193	5.36038	7.74769	8.14399	5.12639	5.68024	6.71082	7.57138	7.97588	10.0548	4.10405	4.10405	10.0548	2.44997	6.85083	1.62728	23.753	6.85083	2.77628
Potri.002G059000.1.v3.0	2795	+	Potri.002G059000.v3.0	Chr02:3978708-3983506	8.66404	8.9591	9.55491	6.53387	8.53918	6.27096	12.7286	7.85906	10.7249	7.48396	8.00767	5.46591	5.46591	12.7286	2.32872	8.39935	1.99516	23.7537	8.39935	3.07028
Potri.003G005700.3.v3.0	2976	+	Potri.003G005700.v3.0	Chr03:476890-485331	9.72435	13.1914	11.4756	14.0939	11.9167	8.82969	7.50987	13.1503	13.0484	9.92765	18.3054	13.5309	7.50987	18.3054	2.43751	12.0587	2.86442	23.754	12.0587	3.592
Potri.005G011100.1.v3.0	1634	+	Potri.005G011100.v3.0	Chr05:810724-814189	13.0398	7.35555	7.63059	10.2896	7.3148	7.39113	9.61203	7.59329	6.1215	8.26557	6.68491	10.8218	6.1215	13.0398	2.13016	8.51005	2.02187	23.7586	8.51005	3.08917
[truncated: 23,610 more rows]
