# Supplementary material for: Genome-Wide Constitutively Expressed Gene Analysis and New Reference Gene Selection Based on Transcriptome Data: A Case Study from Poplar/Canker Disease Interaction
Source: Front Plant Sci. 2017 Oct 31;8:1876. doi: 10.3389/fpls.2017.01876 (PMC5671478; doi:10.3389/fpls.2017.01876)
Supplement: Supplementary file 4 [file Table4.XLSX]

## Sheet: TS4.1 Top 729 transcripts
Table S4.1 The 729 most stably expressed transcripts based on CV (of FPKM) and MFC analysis.
Transcript_id	PI (T01_FPKM)	PI (T05_FPKM)	PI (T06_FPKM)	PN (T02_FPKM)	PN (T07_FPKM)	PN (T08_FPKM)	XI (T03_FPKM)	XI (T09_FPKM)	XI (T10_FPKM)	XN (T04_FPKM)	XN (T11_FPKM)	XN (T12_FPKM)	Min of FPKM	Max of FPKM	MCF of FPKM	Mean of FPKM	Stdev of FPKM	CV% of FPKM	log2(Mean)
Poplar_newGene_1301.1	10.2606	13.0059	13.6168	12.5665	14.0502	16.3564	9.31237	8.22058	11.9812	11.0337	12.918	14.1169	8.22058	16.3564	1.98969	12.2866	2.27504	18.5164	3.61901
Potri.001G001500.2.v3.0	14.3347	8.49301	7.49356	11.0158	7.78059	10.8938	10.2456	8.23284	9.39387	9.35585	9.58649	10.5492	7.49356	14.3347	1.91294	9.78128	1.85775	18.9929	3.29002
Potri.001G013800.1.v3.0	13.6478	13.3024	16.4059	10.5296	13.1725	9.21855	10.9038	10.7424	10.0197	13.7195	12.4379	13.2829	9.21855	16.4059	1.77966	12.2819	2.03698	16.5852	3.61846
Potri.001G017900.1.v3.0	0.00154389	0.00153985	0.00152681	0.00151618	0.00152177	0.00152647	0.00160515	0.0014936	0.00152639	0.00155176	0.00151334	0.00153822	0.0014936	0.00160515	1.07469	0.00153362	2.73334e-05	1.78228	-9.34884
Potri.001G018600.2.v3.0	82.1373	55.6869	65.0969	56.1557	45.1522	45.1466	66.5593	49.4114	51.6911	71.5388	48.5804	54.8959	45.1466	82.1373	1.81935	57.671	11.4384	19.8338	5.84978
Potri.001G026100.1.v3.0	37.1462	35.4851	34.4292	32.7274	32.8248	32.4801	43.1199	31.2009	35.1506	39.7615	36.6553	32.2828	31.2009	43.1199	1.38201	35.272	3.48646	9.8845	5.14045
Potri.001G030900.1.v3.0	81.052	76.7043	71.8089	103.369	83.4353	65.744	101.058	81.4344	68.1678	97.2476	70.014	61.5899	61.5899	103.369	1.67834	80.1354	14.0182	17.4932	6.32437
Potri.001G031700.1.v3.0	15.7712	25.7006	25.0284	17.2453	16.9775	25.0431	26.2864	21.7424	25.0765	24.9173	20.9556	25.6746	15.7712	26.2864	1.66673	22.5349	3.88858	17.2558	4.49409
Potri.001G037200.1.v3.0	23.2319	21.6762	17.8638	32.5192	19.9376	22.6726	17.6505	19.8956	22.3652	24.2531	21.3738	18.662	17.6505	32.5192	1.8424	21.8418	3.97584	18.2029	4.44902
Potri.001G051200.1.v3.0	23.1435	25.6681	32.8102	28.367	25.6059	31.7915	26.8274	23.2673	30.1982	41.7834	23.8253	32.5994	23.1435	41.7834	1.80541	28.8239	5.40561	18.7539	4.8492
Potri.001G051700.1.v3.0	12.6936	14.6477	16.5631	11.8878	17.1994	16.7989	12.8394	12.0681	10.4738	12.1221	16.8971	12.7535	10.4738	17.1994	1.64214	13.912	2.37642	17.0817	3.79826
Potri.001G056200.3.v3.0	0.000150703	0.000152433	0.000149242	0.000149346	0.000152688	0.000150759	0.00015708	0.000151647	0.000152685	0.000151633	0.000158857	0.000144488	0.000144488	0.000158857	1.09945	0.000151797	3.66831e-06	2.41659	-12.6856
Potri.001G058700.1.v3.0	10.1814	8.64672	10.6036	10.2297	9.88915	11.1445	11.316	7.40446	6.39823	9.31395	9.68043	7.35987	6.39823	11.316	1.76861	9.34733	1.58046	16.9081	3.22455
Potri.001G072000.3.v3.0	43.2113	34.2075	33.6579	32.6495	35.9018	32.0307	41.9637	36.5454	35.6948	50.4403	37.5754	35.5722	32.0307	50.4403	1.57475	37.4542	5.30402	14.1613	5.22706
Potri.001G072100.1.v3.0	11.1842	8.83987	7.76983	10.5832	8.63438	9.2859	11.4765	10.6869	8.78793	10.9057	13.0457	7.28357	7.28357	13.0457	1.79111	9.87364	1.70139	17.2316	3.30358
Potri.001G072400.4.v3.0	6.2693	7.94815	8.22726	7.2941	11.5966	7.08245	8.39676	8.62397	6.00725	8.10819	9.69425	7.23947	6.00725	11.5966	1.93043	8.04065	1.51609	18.8554	3.00731
Potri.001G077200.2.v3.0	0.00117881	0.000927792	0.00110022	0.00096464	0.000982126	0.000948424	0.00101662	0.0010731	0.000977633	0.000994603	0.00117183	0.00106818	0.000927792	0.00117881	1.27055	0.00103366	8.4307e-05	8.15613	-9.91802
Potri.001G078500.1.v3.0	5.1687	6.34337	4.21386	5.73646	5.47668	6.29065	5.5363	4.70661	5.01155	4.86764	5.34178	4.54264	4.21386	6.34337	1.50536	5.26969	0.655817	12.4451	2.39772
Potri.001G097400.1.v3.0	24.2714	23.7702	26.7324	24.021	26.9475	31.4115	30.8951	22.8333	23.6756	33.4955	28.9612	26.8509	22.8333	33.4955	1.46696	26.9888	3.5153	13.025	4.75429
Potri.001G102100.3.v3.0	87.393	90.6254	105.787	73.7869	85.3563	94.5236	114.237	83.7273	67.9735	68.7533	85.8306	73.9465	67.9735	114.237	1.68061	85.995	14.1656	16.4725	6.42618
Potri.001G107800.2.v3.0	0.00197833	0.0019972	0.00190859	0.00194283	0.00194903	0.00190447	0.00190146	0.00186899	0.00189169	0.00189528	0.00196579	0.00188796	0.00186899	0.0019972	1.0686	0.0019243	4.08512e-05	2.12291	-9.02145
Potri.001G109200.1.v3.0	14.5606	19.2524	18.5277	18.6997	17.7118	16.3708	17.6448	19.055	14.2258	22.7534	22.632	12.14	12.14	22.7534	1.87425	17.7978	3.16639	17.7909	4.15363
Potri.001G109500.1.v3.0	17.1597	14.5926	14.7512	13.8777	14.1574	16.0219	20.1928	21.7249	17.1507	20.151	19.5929	21.8162	13.8777	21.8162	1.57203	17.5991	2.98094	16.9381	4.13743
Potri.001G112300.1.v3.0	10.0159	9.03227	7.33509	8.12323	8.8225	8.63359	12.8664	9.81394	10.2422	13.0033	11.6071	11.3936	7.33509	13.0033	1.77275	10.0741	1.82415	18.1073	3.33258
Potri.001G113800.1.v3.0	13.7985	18.931	17.5268	20.0279	16.3082	24.3686	18.9577	16.5513	14.136	19.4991	17.7291	18.7512	13.7985	24.3686	1.76603	18.0488	2.8136	15.5889	4.17383
Potri.001G118900.1.v3.0	24.269	36.3138	36.7551	32.6508	36.5522	38.2753	48.0432	34.1097	37.3521	43.4147	35.146	31.5106	24.269	48.0432	1.97961	36.1994	5.88379	16.2538	5.17789
Potri.001G120400.1.v3.0	27.3853	35.3198	27.6037	30.2151	32.5148	29.7961	22.44	25.2724	22.6504	26.8535	27.5801	29.176	22.44	35.3198	1.57397	28.0673	3.72243	13.2625	4.81082
Potri.001G121000.1.v3.0	9.31762	7.54556	7.91453	5.91874	8.00436	8.81822	7.15526	6.17688	7.02821	8.52905	6.11901	6.42725	5.91874	9.31762	1.57426	7.41289	1.13169	15.2665	2.89004
Potri.001G121100.1.v3.0	27.667	32.6911	38.8944	31.4402	29.3695	49.7894	37.8886	29.1295	33.4418	44.0457	38.3432	38.8775	27.667	49.7894	1.7996	35.9648	6.60215	18.3572	5.16851
Potri.001G129600.2.v3.0	17.0794	17.5878	19.4738	15.1543	18.3814	17.5518	21.19	19.3235	14.3832	21.4319	17.2341	21.0401	14.3832	21.4319	1.49006	18.3193	2.27689	12.4289	4.19529
Potri.001G149600.2.v3.0	19.447	16.3849	17.0806	22.0573	15.837	13.2944	16.3952	14.3324	13.188	19.5663	20.3032	14.4502	13.188	22.0573	1.67253	16.8614	2.90476	17.2273	4.07565
Potri.001G154700.1.v3.0	25.8079	28.8978	28.2631	20.4274	32.4282	29.8846	25.8472	29.4914	24.8923	30.4505	29.4721	33.7129	20.4274	33.7129	1.65038	28.298	3.59856	12.7167	4.82263
Potri.001G157400.1.v3.0	8.81476	9.35033	8.28664	8.22926	8.1186	7.0645	7.83387	5.98152	5.93358	5.73621	8.25857	7.24201	5.73621	9.35033	1.63005	7.57082	1.18471	15.6484	2.92045
Potri.001G161100.1.v3.0	7.44718	8.51565	6.86136	6.51566	6.31871	8.28624	9.51106	8.64465	7.71487	7.94921	7.30135	6.32376	6.31871	9.51106	1.50522	7.61581	1.01307	13.3022	2.929
Potri.001G163300.1.v3.0	21.4955	20.5145	22.4261	23.2565	21.307	23.1795	19.0379	16.8451	18.8877	22.6673	23.8917	19.3635	16.8451	23.8917	1.41832	21.0727	2.16968	10.2962	4.3973
Potri.001G166100.4.v3.0	64.6266	40.8127	38.3261	57.3931	47.2925	41.8627	54.0375	56.7256	43.2549	64.8529	65.9047	53.6733	38.3261	65.9047	1.71958	52.3969	9.94521	18.9805	5.71141
Potri.001G170300.3.v3.0	20.6676	17.7192	19.2945	18.865	15.7031	17.9081	16.7491	18.2131	22.1195	21.8275	20.5443	18.7052	15.7031	22.1195	1.40861	19.0264	1.96477	10.3265	4.24993
Potri.001G183500.1.v3.0	11.9522	13.6087	11.9548	14.3463	14.1452	12.6504	11.2267	12.0154	10.3284	16.7703	13.9762	12.7591	10.3284	16.7703	1.62371	12.9778	1.71302	13.1996	3.69797
Potri.001G185600.2.v3.0	18.6935	23.0064	23.6496	24.9521	26.5921	22.3859	23.9472	24.563	16.4977	28.91	24.566	14.5486	14.5486	28.91	1.98713	22.6927	4.14896	18.2832	4.50415
Potri.001G200000.3.v3.0	0.000319735	0.000318295	0.000325168	0.000316461	0.000322564	0.000320903	0.000326344	0.000321028	0.000322644	0.000328814	0.00031952	0.000322254	0.000316461	0.000328814	1.03903	0.000321977	3.48979e-06	1.08386	-11.6008
Potri.001G200600.1.v3.0	11.9124	13.9975	11.8658	11.1588	14.9886	11.4371	11.2072	12.9004	10.928	14.7471	17.231	11.0973	10.928	17.231	1.57678	12.7893	2.01832	15.7814	3.67686
Potri.001G201700.2.v3.0	13.289	11.6781	11.5079	10.4218	12.7656	11.3054	9.77016	11.0144	8.37431	12.0308	14.4135	10.9853	8.37431	14.4135	1.72116	11.463	1.59691	13.9309	3.51892
Potri.001G204200.3.v3.0	4.61369	7.1457	5.17547	3.92665	4.94631	5.55696	7.07183	4.80936	4.62124	4.48437	5.03561	5.8057	3.92665	7.1457	1.8198	5.26607	0.990328	18.8058	2.39673
Potri.001G213800.1.v3.0	16.8038	16.2394	17.6569	17.6285	13.7818	16.8996	16.5638	13.3569	16.1934	18.5085	15.9515	14.2078	13.3569	18.5085	1.38569	16.1493	1.60712	9.95159	4.0134
Potri.001G220600.1.v3.0	23.9667	28.8749	25.0901	34.9797	29.1426	26.1128	35.0748	32.3739	28.5942	35.0013	37.6246	33.8832	23.9667	37.6246	1.56987	30.8932	4.51698	14.6213	4.94922
Potri.001G221000.1.v3.0	53.7798	43.2559	42.0625	54.2918	44.4734	50.5568	46.6159	52.5572	41.0251	53.4029	52.8326	39.0424	39.0424	54.2918	1.39059	47.8247	5.6687	11.8531	5.57968
Potri.001G229000.1.v3.0	13.3703	10.5859	12.8902	13.3773	9.00679	11.4941	13.5109	11.4393	8.97181	12.4867	14.4353	7.66494	7.66494	14.4353	1.88329	11.6028	2.14511	18.4878	3.5364
Potri.001G230000.18.v3.0	120.7	108.34	114.869	98.8356	131.745	103.393	98.9999	123.391	94.4802	86.0403	145.101	116.811	86.0403	145.101	1.68643	111.892	16.8762	15.0825	6.80597
Potri.001G230500.2.v3.0	19.3045	29.9286	22.7862	26.8059	26.5349	31.756	21.4518	26.3079	20.5162	29.8818	32.6751	26.9896	19.3045	32.6751	1.69262	26.2449	4.42511	16.8608	4.71396
Potri.001G231800.1.v3.0	5.76736	5.06553	5.40845	5.12409	6.63507	7.57304	5.13529	5.60161	4.98469	7.58642	7.32212	6.77983	4.98469	7.58642	1.52194	6.08196	1.0292	16.9222	2.60454
Potri.001G237400.1.v3.0	14.3114	15.9124	15.7286	13.9909	14.7696	17.7895	23.0286	12.8104	14.2334	17.2611	15.8473	22.4864	12.8104	23.0286	1.79765	16.5141	3.23189	19.5704	4.04563
Potri.001G238500.1.v3.0	14.8071	16.8949	16.021	16.2587	19.0568	11.9988	17.5688	17.4189	20.8588	21.022	18.7055	14.5576	11.9988	21.022	1.75201	17.0974	2.62672	15.3633	4.09571
Potri.001G263900.2.v3.0	0.00150327	0.00150268	0.00153385	0.00150433	0.00150833	0.00150754	0.00153134	0.00149946	0.00148874	0.00151279	0.00153082	0.00150171	0.00148874	0.00153385	1.0303	0.00151041	1.42547e-05	0.94377	-9.37085
Potri.001G265200.1.v3.0	20.5593	20.2099	22.7807	20.8068	14.8291	20.9938	15.1336	12.4519	19.9424	20.337	18.4012	19.6841	12.4519	22.7807	1.8295	18.8441	3.07279	16.3063	4.23604
Potri.001G273400.1.v3.0	25.3409	37.7342	33.7916	26.5589	28.7527	32.3235	34.3128	29.6761	21.8063	34.8253	27.7917	27.531	21.8063	37.7342	1.73043	30.0371	4.6199	15.3807	4.90867
Potri.001G276700.2.v3.0	22.6954	24.0776	19.6817	24.128	25.2675	23.5026	28.5929	20.7988	14.9084	29.4879	23.1128	25.179	14.9084	29.4879	1.97794	23.4527	3.87211	16.5103	4.55168
Potri.001G277200.1.v3.0	6.65904e-05	6.90059e-05	6.67259e-05	6.5691e-05	6.76447e-05	3.81164e-05	6.72498e-05	6.60237e-05	6.73108e-05	6.78818e-05	6.78288e-05	6.65109e-05	3.81164e-05	6.90059e-05	1.8104	6.4715e-05	8.42518e-06	13.0189	-13.9155
Potri.001G279900.1.v3.0	5.59539	8.57736	9.19319	5.74672	8.76842	8.08216	5.92866	5.57144	8.15279	6.54579	8.71006	7.50073	5.57144	9.19319	1.65006	7.36439	1.39628	18.9599	2.88057
Potri.001G286300.3.v3.0	18.0458	12.1518	14.3511	20.3393	14.4638	17.4389	14.0638	13.4755	15.509	16.6589	14.4948	16.1921	12.1518	20.3393	1.67377	15.5987	2.25913	14.4828	3.96336
Potri.001G287700.1.v3.0	25.13	33.8583	30.3624	32.5106	34.2417	33.1744	29.9568	25.296	25.1062	28.4764	31.9243	23.1375	23.1375	34.2417	1.47992	29.4312	3.91293	13.2952	4.87928
Potri.001G294400.1.v3.0	32.2781	46.9263	48.0515	38.6055	43.4153	46.5628	38.4038	42.4846	36.7241	45.4532	60.3803	46.7592	32.2781	60.3803	1.87063	43.8371	7.15201	16.315	5.45408
Potri.001G300300.1.v3.0	24.8565	26.0104	24.8863	29.5866	23.1486	30.9632	24.9857	17.3262	18.8989	17.903	25.3322	22.5577	17.3262	30.9632	1.78707	23.8713	4.24632	17.7884	4.5772
Potri.001G319900.1.v3.0	0.130072	0.12819	0.129473	0.121158	0.107117	0.0699137	0.10632	0.0964727	0.0692467	0.116104	0.0927458	0.109569	0.0692467	0.130072	1.87839	0.106365	0.021077	19.8157	-3.2329
Potri.001G326600.1.v3.0	22.5742	14.5861	15.2367	19.5081	18.599	19.076	15.5126	15.4862	18.6794	17.1054	14.2857	14.2133	14.2133	22.5742	1.58824	17.0719	2.6211	15.3533	4.09355
Potri.001G330300.2.v3.0	142.712	103.53	111.542	142.431	120.396	111.035	86.2363	90.7846	82.9061	100.884	117.266	85.8699	82.9061	142.712	1.72137	107.966	20.4756	18.9649	6.75443
Potri.001G330400.1.v3.0	20.2034	23.5421	21.8419	17.7733	20.7298	25.1946	19.503	16.9668	15.6861	18.1201	21.6561	20.4574	15.6861	25.1946	1.60617	20.1396	2.743	13.62	4.33196
Potri.001G330900.2.v3.0	94.2711	74.9086	96.6665	90.2134	78.5947	105.373	99.5051	69.285	90.6789	89.5079	105.303	89.6417	69.285	105.373	1.52086	90.3291	11.322	12.5342	6.49712
Potri.001G333500.1.v3.0	4.73288	7.85557	7.4859	6.95667	6.67258	7.81787	5.86205	4.78631	5.51475	5.71828	4.49344	5.53281	4.49344	7.85557	1.74823	6.11909	1.20806	19.7425	2.61332
Potri.001G337300.1.v3.0	6.7088	6.89641	5.74071	6.53301	6.62485	6.72495	6.78396	7.0928	5.82399	7.01744	6.44091	4.83255	4.83255	7.0928	1.46771	6.43503	0.656059	10.1951	2.68595
Potri.001G337600.1.v3.0	7.68087	8.16716	9.88527	5.42409	8.37943	7.56759	8.69957	6.70113	5.31152	8.49187	9.93338	7.57104	5.31152	9.93338	1.87016	7.81774	1.47155	18.8232	2.96675
Potri.001G338200.2.v3.0	13.1152	15.0753	12.9812	14.4938	13.555	12.4144	13.1881	9.52643	8.2461	16.201	16.4035	12.421	8.2461	16.4035	1.98924	13.1351	2.40926	18.3422	3.71535
Potri.001G338400.2.v3.0	56.3552	63.5893	55.808	56.4014	56.0227	64.9859	44.4091	43.7224	40.9698	52.0649	62.143	54.2157	40.9698	64.9859	1.58619	54.224	7.79404	14.3738	5.76086
Potri.001G341400.1.v3.0	34.3779	34.0226	32.0482	41.6387	36.1496	34.2419	45.5807	31.9479	31.2291	43.981	35.7541	30.9111	30.9111	45.5807	1.47457	35.9902	5.02439	13.9604	5.16953
Potri.001G345500.1.v3.0	21.99	16.6952	14.7245	18.0719	15.3775	14.0458	19.7304	18.1454	16.4318	23.2667	20.7605	19.8382	14.0458	23.2667	1.65649	18.2565	2.92781	16.0371	4.19034
Potri.001G346200.1.v3.0	24.6952	25.4652	30.4924	31.2952	36.4495	28.825	27.7418	28.7115	23.6855	32.3035	31.1615	20.1014	20.1014	36.4495	1.81328	28.4106	4.41649	15.5452	4.82836
Potri.001G355800.1.v3.0	3.97303	4.20124	6.36792	3.75802	5.30081	4.60717	5.03617	5.06093	5.65805	3.94706	4.9064	4.3688	3.75802	6.36792	1.69449	4.76547	0.777235	16.3097	2.25262
Potri.001G359400.1.v3.0	8.39909	11.3057	9.8672	9.54133	8.30041	10.5776	7.58643	6.56364	9.31335	9.24093	9.34275	10.0242	6.56364	11.3057	1.72247	9.17189	1.30045	14.1786	3.19722
Potri.001G367400.2.v3.0	95.1806	106.114	124.042	82.383	122.295	136.511	126.16	101.34	101.217	100.954	108.721	152.995	82.383	152.995	1.85712	113.159	19.7119	17.4196	6.82221
Potri.001G373200.2.v3.0	11.4591	8.96818	7.05308	9.09545	8.3718	7.78345	6.10257	6.77956	7.62801	10.4123	9.6206	10.7035	6.10257	11.4591	1.87775	8.6648	1.67505	19.3316	3.11517
Potri.001G378000.6.v3.0	15.1927	18.7885	18.4379	17.7657	16.4089	15.1295	15.5441	14.5346	17.6914	14.0754	22.0014	12.8147	12.8147	22.0014	1.71689	16.5321	2.52442	15.2698	4.0472
Potri.001G380000.2.v3.0	0.00158896	0.00159538	0.00159585	0.00159149	0.00160922	0.00160743	0.00162549	0.00156311	0.00162643	0.0015624	0.00162897	0.00162635	0.0015624	0.00162897	1.04261	0.00160176	2.33405e-05	1.45718	-9.28613
Potri.001G386700.1.v3.0	17.0229	10.2425	10.7643	11.9563	11.2327	13.9795	10.556	14.9767	11.1135	11.7212	12.8638	12.0459	10.2425	17.0229	1.66199	12.3729	2.02806	16.3911	3.62912
Potri.001G399000.1.v3.0	31.2226	40.1986	48.0322	39.6613	41.1849	45.4336	38.6538	37.4957	31.6084	49.5292	49.8028	52.2756	31.2226	52.2756	1.67429	42.0916	6.98205	16.5878	5.39546
Potri.001G409600.1.v3.0	0.0005153	0.000510055	0.000507557	0.00051776	0.000489522	0.000502491	0.000488918	0.0005038	0.000500645	0.000497581	0.000498422	0.000521661	0.000488918	0.000521661	1.06697	0.000504476	1.04382e-05	2.06911	-10.9529
Potri.001G420400.1.v3.0	11.5214	11.3089	13.5515	13.0242	14.2285	16.5388	18.7386	15.5243	12.7816	16.0675	15.9069	15.4489	11.3089	18.7386	1.65698	14.5534	2.20812	15.1725	3.86329
Potri.001G435700.1.v3.0	13.1499	14.6765	12.4724	18.3974	16.3215	13.6452	13.5649	20.2973	12.6145	21.2311	14.8591	15.0198	12.4724	21.2311	1.70225	15.5208	2.96102	19.0778	3.95613
Potri.001G436300.1.v3.0	0.0142373	0.014289	0.0142397	0.0143109	0.0142604	0.014262	0.0142362	0.0142639	0.0142349	0.0141861	0.0142401	0.0142513	0.0141861	0.0143109	1.0088	0.014251	3.09432e-05	0.21713	-6.13279
Potri.001G450900.1.v3.0	14.8913	13.1711	14.478	14.5643	17.5906	14.0357	11.6453	10.1797	11.0702	10.9436	13.4571	12.9851	10.1797	17.5906	1.72801	13.251	2.07976	15.6951	3.72803
Potri.001G456500.1.v3.0	21.1598	18.6283	16.7597	18.6203	17.1579	18.2114	20.8496	19.0604	15.69	20.9752	22.1317	15.9688	15.69	22.1317	1.41056	18.7678	2.14501	11.4292	4.23018
Potri.001G459700.2.v3.0	0.00433807	0.00434597	0.0043757	0.0043563	0.0043642	0.00436117	0.00435881	0.00432545	0.00431063	0.0043425	0.00440054	0.00440015	0.00431063	0.00440054	1.02086	0.00435662	2.69924e-05	0.619571	-7.84257
Potri.002G004800.1.v3.0	10.9748	9.3027	9.60979	11.5798	8.76875	8.19688	13.0001	8.93555	8.43034	11.122	11.848	10.9018	8.19688	13.0001	1.58598	10.2225	1.54749	15.1381	3.35368
Potri.002G018100.1.v3.0	14.2974	19.1804	23.6778	21.628	20.7067	21.5297	14.4303	12.3621	15.2977	16.9843	17.838	16.8119	12.3621	23.6778	1.91535	17.8954	3.49619	19.5368	4.16151
Potri.002G020900.3.v3.0	37.4638	41.2232	46.3446	51.694	40.8125	48.1154	39.7977	33.3232	37.6485	41.2333	42.6268	33.8993	33.3232	51.694	1.55129	41.1819	5.48121	13.3098	5.36394
Potri.002G022300.1.v3.0	23.9112	26.9349	23.7729	23.4899	25.5665	34.6868	30.7562	21.6656	25.0016	27.949	35.9867	29.8466	21.6656	35.9867	1.66101	27.464	4.54434	16.5465	4.77947
Potri.002G038000.1.v3.0	16.6707	10.9686	11.5307	16.3566	11.8935	15.7206	15.2072	12.6719	11.7353	13.1347	13.4492	14.338	10.9686	16.6707	1.51986	13.6397	1.98471	14.5509	3.76975
Potri.002G045700.1.v3.0	17.0071	19.2495	17.3906	18.6676	16.496	22.0888	21.911	18.718	20.2512	25.7327	24.3469	16.7454	16.496	25.7327	1.55994	19.8837	3.0495	15.3367	4.31352
Potri.002G051500.1.v3.0	18.7088	13.972	13.7285	14.8762	17.3401	11.2846	17.2479	19.1232	18.0488	19.5135	21.7466	21.8505	11.2846	21.8505	1.93631	17.2867	3.26332	18.8776	4.11159
Potri.002G055600.1.v3.0	42.8751	44.6985	30.5686	39.733	38.1209	43.4579	37.3504	41.9863	42.9774	36.2487	35.2945	26.3275	26.3275	44.6985	1.69779	38.3032	5.5864	14.5847	5.25939
Potri.002G059700.4.v3.0	1.11271	1.04416	1.05626	1.0772	1.06361	1.07103	1.05673	1.06481	1.07564	1.09194	1.08831	1.09245	1.04416	1.11271	1.06565	1.07457	0.0192569	1.79206	0.103761
Potri.002G062100.1.v3.0	0.0484043	0.0631365	0.0623654	0.061953	0.0628686	0.0628797	0.0630735	0.0599954	0.0634407	0.0623669	0.0634323	0.0627127	0.0484043	0.0634407	1.31064	0.0613857	0.00419103	6.82736	-4.02595
Potri.002G073200.1.v3.0	13.5941	22.9759	22.7853	18.2126	17.3721	20.2446	21.0934	16.5164	17.6546	20.2915	20.2601	13.9899	13.5941	22.9759	1.69014	18.7492	3.07692	16.4109	4.22876
Potri.002G074500.1.v3.0	17.248	19.3515	25.439	30.8596	20.8992	22.5876	32.9266	21.235	23.3953	28.6278	25.6095	23.702	17.248	32.9266	1.90901	24.3234	4.65607	19.1423	4.60427
Potri.002G076900.2.v3.0	4.13075	4.2742	6.21408	5.35932	4.76905	6.27926	4.03868	5.87846	6.94324	6.05846	5.30665	7.19844	4.03868	7.19844	1.78237	5.53755	1.07142	19.3483	2.46925
Potri.002G086300.4.v3.0	0.109348	0.107726	0.106382	0.10442	0.10755	0.108843	0.110298	0.109774	0.109947	0.103195	0.10417	0.104981	0.103195	0.110298	1.06883	0.10722	0.00252298	2.35309	-3.22136
Potri.002G087000.1.v3.0	0.00225628	0.00227622	0.00228075	0.00227499	0.00228788	0.0022945	0.00226508	0.00227896	0.00227305	0.002292	0.00228737	0.00232635	0.00225628	0.00232635	1.03106	0.00228279	1.75821e-05	0.770204	-8.77499
Potri.002G090500.1.v3.0	5.54799	7.63795	6.13328	9.04084	6.20924	8.34038	7.44212	4.71751	6.54555	8.07817	5.56887	6.34958	4.71751	9.04084	1.91644	6.80096	1.30117	19.1321	2.76574
Potri.002G093900.1.v3.0	17.4415	15.4835	16.3005	18.8576	13.6405	13.7292	13.8449	13.9905	15.3507	17.2164	17.9196	13.6419	13.6405	18.8576	1.38247	15.6181	1.89265	12.1183	3.96514
Potri.002G095100.2.v3.0	13.3917	14.5053	14.1466	17.9565	19.722	24.279	16.8411	22.6219	16.2564	21.8267	21.7352	20.3325	13.3917	24.279	1.81299	18.6346	3.63868	19.5265	4.21991
Potri.002G096500.1.v3.0	5.91846	8.37466	6.9098	9.36781	6.98764	6.92783	7.6949	6.11688	8.77608	9.39479	7.96366	8.87384	5.91846	9.39479	1.58737	7.77553	1.20809	15.5371	2.95894
Potri.002G097200.3.v3.0	13.9724	19.2141	21.1718	19.4182	18.7669	15.4931	21.7952	24.8867	14.2423	17.3972	20.8036	19.6722	13.9724	24.8867	1.78113	18.9028	3.21685	17.0178	4.24053
Potri.002G097600.1.v3.0	25.6775	17.3378	19.8498	26.2316	18.0142	24.628	22.124	19.3562	14.5196	20.7834	20.5586	17.4673	14.5196	26.2316	1.80663	20.5457	3.59629	17.5039	4.36076
Potri.002G105100.1.v3.0	30.2081	21.0029	19.0516	24.7702	17.654	16.5918	22.1942	20.8409	18.6662	26.0264	27.4508	19.6328	16.5918	30.2081	1.82066	22.0075	4.23075	19.2242	4.45992
Potri.002G109200.4.v3.0	37.4678	31.773	31.2612	38.5052	34.932	27.5162	36.9557	43.1479	33.3491	38.1416	45.925	28.9172	27.5162	45.925	1.66902	35.6577	5.50004	15.4246	5.15614
Potri.002G131200.1.v3.0	47.0403	37.7581	32.8473	37.8972	34.3812	33.0553	26.0155	28.6763	33.3403	40.226	38.8534	36.5851	26.0155	47.0403	1.80816	35.5563	5.5119	15.5019	5.15203
Potri.002G146200.1.v3.0	12.1827	10.6816	9.45265	13.2443	10.9402	15.7034	12.5103	13.0033	9.14001	13.4918	15.5885	10.9087	9.14001	15.7034	1.71809	12.2373	2.12585	17.3719	3.61321
Potri.002G148600.1.v3.0	31.6912	27.9976	23.0277	31.7594	24.5321	30.9549	34.6759	24.2824	28.581	36.2277	29.5225	26.5936	23.0277	36.2277	1.57322	29.1538	4.1339	14.1796	4.86561
Potri.002G150700.1.v3.0	40.102	38.2285	39.2668	47.123	52.6536	42.7567	45.3537	44.3338	35.9779	44.6084	62.7906	37.1498	35.9779	62.7906	1.74525	44.1954	7.52761	17.0326	5.46582
Potri.002G160700.3.v3.0	35.7164	25.7091	34.7881	45.0865	29.1796	37.7872	30.2827	34.9291	30.9642	34.4605	33.6724	36.6821	25.7091	45.0865	1.75372	34.1048	4.89967	14.3665	5.0919
Potri.002G170100.1.v3.0	36.2746	31.9598	35.564	33.5576	26.3718	31.8165	21.6161	21.644	21.9251	25.1113	29.8305	29.6063	21.6161	36.2746	1.67813	28.7731	5.34812	18.5872	4.84665
Potri.002G171500.1.v3.0	29.8691	24.1238	25.6892	30.6527	24.5554	23.6757	21.3366	20.4668	22.5319	23.0901	24.3932	19.5441	19.5441	30.6527	1.56839	24.1607	3.36083	13.9103	4.59459
Potri.002G184200.1.v3.0	33.8461	37.3207	31.5896	46.5294	36.7119	42.0351	40.9629	43.8806	30.1629	45.4705	42.7264	39.4005	30.1629	46.5294	1.5426	39.2197	5.36434	13.6777	5.29351
Potri.002G184300.4.v3.0	157.381	112.766	115.404	173.474	126.633	135.188	124.288	126.693	102.31	158.923	136.567	109.254	102.31	173.474	1.69557	131.573	21.9061	16.6494	7.03972
Potri.002G199300.2.v3.0	7.52822	5.66312	5.08057	7.02644	5.64264	4.17319	7.42936	4.57901	6.18636	7.7725	6.69415	6.05563	4.17319	7.7725	1.86248	6.1526	1.17771	19.1417	2.6212
Potri.002G200600.1.v3.0	7.26806	7.39337	7.36426	7.60732	6.97351	6.09434	8.83656	7.74467	8.59604	10.2337	10.1717	9.04662	6.09434	10.2337	1.67921	8.11085	1.2764	15.737	3.01985
Potri.002G203200.2.v3.0	9.89875	8.59175	8.7402	7.34275	8.04907	6.46819	9.14	10.6	7.7035	10.1418	9.60931	9.08285	6.46819	10.6	1.63879	8.78068	1.22355	13.9346	3.13433
Potri.002G205600.1.v3.0	19.0406	11.7987	10.5824	16.4559	15.5961	12.926	12.6468	12.1009	13.0974	17.0988	16.4298	14.3081	10.5824	19.0406	1.79927	14.3401	2.56074	17.8572	3.84199
Potri.002G217500.1.v3.0	7.53515e-05	7.66312e-05	7.45323e-05	7.42994e-05	7.474e-05	7.65255e-05	7.37582e-05	7.51512e-05	7.41381e-05	7.44287e-05	7.72243e-05	7.44247e-05	7.37582e-05	7.72243e-05	1.04699	7.51004e-05	1.1152e-06	1.48494	-13.7008
Potri.002G241900.4.v3.0	45.367	30.9393	40.4648	39.5931	39.1962	47.0707	40.8446	34.3329	34.3569	45.895	38.8223	54.2119	30.9393	54.2119	1.7522	40.9246	6.42761	15.706	5.35489
Potri.002G245300.1.v3.0	8.51564	8.21956	6.64599	8.50565	8.78295	8.65848	11.1166	7.55742	6.08488	10.8562	8.5243	7.41681	6.08488	11.1166	1.82692	8.40704	1.47128	17.5005	3.0716
Potri.002G246600.2.v3.0	80.8947	44.6445	56.1662	68.5742	59.8679	50.7577	55.1833	70.9982	60.8728	65.9474	66.9056	68.6789	44.6445	80.8947	1.81197	62.4576	9.89425	15.8415	5.96481
Potri.003G015400.2.v3.0	27.8271	28.7201	20.1586	32.8823	22.052	20.0289	21.9849	19.588	18.0486	28.0915	22.8102	19.8147	18.0486	32.8823	1.82188	23.5006	4.68816	19.9491	4.55462
Potri.003G021800.6.v3.0	25.1177	18.067	19.6256	22.1003	21.5165	23.3211	25.7972	23.9298	30.4466	27.1888	25.7251	22.6465	18.067	30.4466	1.68521	23.7902	3.37187	14.1733	4.57229
Potri.003G023700.1.v3.0	9.67825	10.5503	10.5543	9.68267	8.68133	10.3031	9.04993	8.79118	8.59299	10.8161	8.56524	9.83829	8.56524	10.8161	1.26279	9.59197	0.838911	8.74597	3.26183
Potri.003G032100.1.v3.0	23.0797	16.5913	15.5853	17.2984	18.2234	16.3462	25.2761	22.1054	13.0508	19.711	21.1051	17.6653	13.0508	25.2761	1.93675	18.8365	3.50935	18.6306	4.23546
Potri.003G033700.1.v3.0	19.1239	34.1676	33.3438	27.1936	27.5377	38.0899	32.3457	26.5305	22.5908	34.4767	33.3985	24.8467	19.1239	38.0899	1.99174	29.4704	5.66844	19.2343	4.8812
Potri.003G037900.1.v3.0	8.0707	5.07169	6.51596	9.56602	6.23545	6.45707	6.28711	7.14782	5.58724	7.8181	8.7585	7.53665	5.07169	9.56602	1.88616	7.08769	1.31585	18.5653	2.82532
Potri.003G038700.2.v3.0	102.583	74.7687	76.9174	89.6339	87.9944	68.7627	108.765	105.846	98.578	125.431	105.167	98.0597	68.7627	125.431	1.82411	95.2089	16.2878	17.1074	6.57302
Potri.003G043500.1.v3.0	53.6527	39.7237	39.6877	43.1252	47.3234	34.0442	27.4842	45.0391	36.5813	36.7231	52.7311	41.2928	27.4842	53.6527	1.95213	41.4507	7.55827	18.2344	5.37332
Potri.003G059500.1.v3.0	5.95711	10.2657	8.50015	7.28859	9.52312	11.0272	9.10058	6.6691	7.68116	7.41559	10.1706	7.58108	5.95711	11.0272	1.8511	8.43166	1.58469	18.7945	3.07582
Potri.003G068400.1.v3.0	19.6081	21.227	17.731	22.4811	14.1419	18.2241	19.4226	19.1017	11.7744	13.8582	22.0224	15.3842	11.7744	22.4811	1.90932	17.9147	3.44004	19.2023	4.16307
Potri.003G069000.6.v3.0	157.483	111.152	110.616	142.023	156.858	112.241	141.814	163.751	140.47	192.412	189.045	134.217	110.616	192.412	1.73946	146.007	27.6021	18.9047	7.18989
Potri.003G071700.3.v3.0	26.7958	21.0615	25.2905	31.9911	23.5196	27.6279	26.952	22.1281	22.8178	30.3881	29.043	28.1928	21.0615	31.9911	1.51894	26.3174	3.41601	12.9801	4.71794
Potri.003G075000.1.v3.0	12.9098	14.3809	18.1701	12.9286	14.813	16.201	21.0203	13.1257	11.6193	16.5858	14.2679	14.8031	11.6193	21.0203	1.80908	15.0688	2.60748	17.3039	3.91349
Potri.003G080100.1.v3.0	8.02374	9.07588	10.9259	8.23664	12.4504	10.1183	12.8493	9.9088	7.81367	9.56513	9.52211	10.5557	7.81367	12.8493	1.64446	9.92046	1.60403	16.1689	3.31041
Potri.003G080900.2.v3.0	31.7039	37.901	34.3313	36.0198	31.3248	37.9269	31.4805	31.3202	23.097	32.984	38.2298	28.0429	23.097	38.2298	1.65518	32.8635	4.4576	13.564	5.03841
Potri.003G086700.1.v3.0	0.000695394	0.000683167	0.0006995	0.000681015	0.000687572	0.000691808	0.000676916	0.00069271	0.000688289	0.000680113	0.000686066	0.00069083	0.000676916	0.0006995	1.03336	0.000687782	6.6896e-06	0.972634	-10.5058
Potri.003G087600.2.v3.0	67.992	81.1246	70.8118	86.5385	93.0448	83.58	98.209	84.0038	78.1863	125.989	117.174	89.1039	67.992	125.989	1.853	89.6465	17.2406	19.2318	6.48617
Potri.003G095300.1.v3.0	13.3462	17.6192	18.8362	13.6886	15.2108	16.355	17.8199	14.7293	13.7677	15.8098	9.96842	9.45152	9.45152	18.8362	1.99293	14.7169	2.91161	19.7841	3.8794
Potri.003G097700.2.v3.0	36.9313	45.5865	43.8537	40.6315	39.1376	37.6085	55.5446	55.5507	32.8239	43.4007	50.2993	41.656	32.8239	55.5507	1.69239	43.5854	7.15681	16.4202	5.44577
Potri.003G104900.1.v3.0	30.6812	23.2955	26.5634	31.4866	22.8255	20.7514	36.9648	23.6497	25.7567	32.752	32.5318	31.163	20.7514	36.9648	1.78132	28.2018	5.04362	17.884	4.81772
Potri.003G107300.1.v3.0	5.93155	6.51954	6.44696	6.81915	6.33324	7.40305	4.51937	4.64142	5.21929	5.32048	5.42197	8.38795	4.51937	8.38795	1.856	6.08033	1.13991	18.7474	2.60415
Potri.003G109400.5.v3.0	15.2229	11.8017	15.8557	13.8244	14.6062	17.8722	13.3719	14.8371	11.6174	10.282	13.0164	14.2567	10.282	17.8722	1.7382	13.8804	2.05871	14.8318	3.79498
Potri.003G114000.10.v3.0	144.793	141.613	170.117	159.941	94.8557	185.889	185.436	135.148	126.281	126.198	146.565	144.45	94.8557	185.889	1.9597	146.774	26.0297	17.7346	7.19745
Potri.003G120400.1.v3.0	1.91564	2.08878	2.35845	2.66579	2.05211	2.22948	2.27549	2.44964	2.2748	2.63209	1.8917	2.00303	1.8917	2.66579	1.4092	2.23642	0.258718	11.5684	1.16119
Potri.003G127400.1.v3.0	17.3662	15.7312	18.6621	23.701	21.2148	13.926	20.3259	21.0015	20.1742	27.1819	23.1586	23.3912	13.926	27.1819	1.95188	20.4862	3.69736	18.0481	4.35658
Potri.003G133800.1.v3.0	8.00645	6.96646	6.77991	8.64804	6.94997	6.87248	8.93264	7.1578	9.36999	10.155	8.90883	7.69368	6.77991	10.155	1.49781	8.03677	1.14234	14.2139	3.00662
Potri.003G135300.1.v3.0	7.10649	5.90254	6.29962	4.94653	6.72312	5.61558	8.26757	5.77281	4.41384	5.32222	4.96086	7.45343	4.41384	8.26757	1.8731	6.06538	1.1447	18.8727	2.6006
Potri.003G143700.1.v3.0	0.0286754	0.0289176	0.0249989	0.0291657	0.0290789	0.0290481	0.0285403	0.0286934	0.0267175	0.0287602	0.0289249	0.028883	0.0249989	0.0291657	1.16668	0.028367	0.00124099	4.37476	-5.13964
Potri.003G144400.1.v3.0	13.5485	14.8126	17.2049	15.6298	16.3159	11.7002	16.8531	22.1297	14.8053	17.1995	16.676	20.3386	11.7002	22.1297	1.8914	16.4345	2.7925	16.9917	4.03866
Potri.003G146000.1.v3.0	8.90607	10.3367	12.319	7.8494	9.29977	7.07507	8.69615	11.578	10.1339	10.347	13.7593	11.1441	7.07507	13.7593	1.94476	10.1204	1.90584	18.8317	3.33919
Potri.003G166400.3.v3.0	84.6681	75.493	80.722	82.0305	79.6	66.8193	81.6328	101.421	76.5358	96.5592	125.142	76.1307	66.8193	125.142	1.87284	85.5629	15.5207	18.1395	6.41891
Potri.003G169200.2.v3.0	10.2177	16.3289	15.2323	12.8511	11.7438	15.7057	17.6201	10.2064	13.2519	13.8083	13.4606	13.3498	10.2064	17.6201	1.72638	13.648	2.29403	16.8085	3.77062
Potri.003G180000.1.v3.0	4.95279	5.24421	5.26057	5.45292	8.27425	4.70517	5.65588	7.27562	4.16045	5.41628	5.72768	5.72411	4.16045	8.27425	1.98879	5.65416	1.10979	19.6279	2.49931
Potri.003G194300.1.v3.0	62.6697	48.8772	53.3178	69.9023	55.9624	48.1731	58.3087	72.9784	55.3467	89.3573	76.362	58.6521	48.1731	89.3573	1.85492	62.4923	12.3565	19.7729	5.96561
Potri.003G200600.7.v3.0	15.6214	17.7607	19.6614	15.7527	21.8694	11.0248	16.4482	14.1621	14.8229	18.7354	21.2191	14.0281	11.0248	21.8694	1.98366	16.7588	3.1991	19.089	4.06685
Potri.003G220400.1.v3.0	55.8943	64.465	59.25	57.7078	54.8982	62.5774	56.902	53.5178	43.877	57.4909	54.7852	35.4851	35.4851	64.465	1.81668	54.7376	7.91431	14.4586	5.77446
Potri.003G221400.1.v3.0	9.37965	7.19778	10.5232	10.4967	9.69508	12.4789	7.05739	7.63195	9.54165	9.54394	12.2575	11.2168	7.05739	12.4789	1.7682	9.75171	1.7969	18.4265	3.28566
Potri.004G017200.1.v3.0	134.318	135.079	144.092	178.115	164.474	116.726	178.904	177.79	165.343	180.912	167.367	147.752	116.726	180.912	1.54989	157.573	21.3792	13.5678	7.29987
Potri.004G031800.2.v3.0	0.000198791	0.00020182	0.000208946	0.000209271	0.000199085	0.000201489	0.000201722	0.000205002	0.000206709	0.000200603	0.000199672	0.000202748	0.000198791	0.000209271	1.05272	0.000202988	3.66407e-06	1.80507	-12.2663
Potri.004G036100.2.v3.0	38.884	37.8778	38.8112	51.4526	36.1343	46.9786	39.5865	32.8657	28.5596	52.9032	42.0636	38.1851	28.5596	52.9032	1.85238	40.3585	7.11224	17.6226	5.3348
Potri.004G039000.1.v3.0	28.7985	31.7949	35.2951	24.2369	30.0438	31.6677	35.3642	27.9538	22.179	31.468	19.981	34.6629	19.981	35.3642	1.76989	29.4538	5.07693	17.2369	4.88038
Potri.004G043200.5.v3.0	24.9266	19.0307	13.5562	21.9998	20.3082	17.9874	17.9802	16.1227	15.9466	14.5518	19.6978	17.0808	13.5562	24.9266	1.83876	18.2657	3.19979	17.518	4.19107
Potri.004G047700.1.v3.0	8.95283	6.41432	6.74513	9.05971	6.08393	7.43502	10.1968	9.32258	8.96017	9.63699	7.67974	8.03553	6.08393	10.1968	1.67602	8.21023	1.3437	16.3661	3.03742
Potri.004G062500.1.v3.0	6.88044	4.82373	5.24731	7.93565	4.07135	6.55349	6.67315	5.53863	5.48173	5.68976	4.8579	6.12299	4.07135	7.93565	1.94914	5.82301	1.06483	18.2866	2.54177
Potri.004G072200.1.v3.0	24.5793	26.8892	28.2112	26.8563	30.4437	26.4015	26.8259	30.6931	31.2469	38.7498	34.9685	38.27	24.5793	38.7498	1.57652	30.3446	4.7253	15.5721	4.92337
Potri.004G075600.1.v3.0	15.6007	14.2737	16.2806	16.1323	15.9344	16.2012	17.6524	16.0431	13.7886	19.9794	23.4042	22.5772	13.7886	23.4042	1.69736	17.3223	3.07243	17.7368	4.11456
Potri.004G076600.1.v3.0	33.0511	26.0949	30.8824	29.0648	27.1812	24.4482	31.8288	21.1678	23.4954	36.1763	37.5125	23.5406	21.1678	37.5125	1.77215	28.7037	5.26381	18.3385	4.84316
Potri.004G085700.1.v3.0	16.7167	16.9565	17.9191	16.7356	18.1792	14.2972	16.9158	14.9235	13.3408	20.267	20.2144	13.278	13.278	20.267	1.52636	16.6453	2.35006	14.1184	4.05704
Potri.004G089700.1.v3.0	9.89325e-05	0.000108994	0.000102161	0.000101128	9.81793e-05	0.000101209	9.55984e-05	9.73563e-05	0.000103892	0.000102967	0.000100688	7.39546e-05	7.39546e-05	0.000108994	1.4738	9.8755e-05	8.5456e-06	8.65334	-13.3058
Potri.004G094100.1.v3.0	8.16873	10.3053	9.57647	10.4201	8.46255	13.1261	8.19358	7.64475	12.3674	9.52478	7.47156	10.53	7.47156	13.1261	1.75681	9.64928	1.80347	18.6902	3.27042
Potri.004G112200.1.v3.0	25.8956	36.6869	31.1404	21.7113	34.7682	31.9287	32.5616	24.4	31.8307	33.7625	31.9473	41.4516	21.7113	41.4516	1.90922	31.5071	5.40307	17.1488	4.9776
Potri.004G115900.1.v3.0	17.1628	13.845	16.9871	14.3314	18.3144	14.6167	11.7213	11.4016	14.2305	16.884	20.2754	11.5485	11.4016	20.2754	1.77829	15.1099	2.84409	18.8227	3.91742
Potri.004G121400.1.v3.0	0.0225907	0.0225481	0.0224342	0.0223742	0.0225035	0.022465	0.0223459	0.0224177	0.0224754	0.0223626	0.0225458	0.0225194	0.0223459	0.0225907	1.01096	0.0224652	7.97069e-05	0.354802	-5.47616
Potri.004G121500.1.v3.0	9.0124	11.9614	13.4584	9.08995	11.1385	9.51113	12.249	11.8989	10.111	14.5687	12.8558	8.17566	8.17566	14.5687	1.78196	11.1692	1.99486	17.8603	3.48146
Potri.004G122100.2.v3.0	26.148	22.4491	27.3525	30.6112	22.7349	26.758	32.6176	19.5686	21.431	30.4741	26.9135	21.0233	19.5686	32.6176	1.66683	25.6735	4.23546	16.4974	4.68221
Potri.004G132300.1.v3.0	11.7306	11.7531	11.2125	15.0705	10.835	10.6072	13.2863	12.701	11.3765	14.9928	15.5195	13.0912	10.6072	15.5195	1.46311	12.6814	1.73145	13.6535	3.66464
Potri.004G133500.3.v3.0	0.1121	0.112626	0.112462	0.112568	0.113115	0.111989	0.112163	0.111774	0.111838	0.112249	0.112359	0.112762	0.111774	0.113115	1.012	0.112334	0.000395433	0.352016	-3.15414
Potri.004G134500.1.v3.0	78.3373	71.8506	79.9526	62.962	59.0043	61.3483	79.2977	73.7967	77.109	96.0307	69.5153	56.6523	56.6523	96.0307	1.69509	72.1547	11.1558	15.4609	6.17302
Potri.004G143900.1.v3.0	25.3928	18.6001	20.7555	30.7045	18.8826	23.6793	19.2084	19.7948	16.5997	22.3272	21.6598	20.1256	16.5997	30.7045	1.8497	21.4775	3.75627	17.4893	4.42476
Potri.004G153700.1.v3.0	9.73994	11.1989	8.3308	12.735	11.2887	9.6008	11.0562	9.97107	9.87457	12.1473	11.419	9.80664	8.3308	12.735	1.52866	10.5974	1.24691	11.7662	3.40564
Potri.004G155000.1.v3.0	18.6362	27.5774	25.6736	20.441	26.6749	21.7058	29.3252	25.0377	19.5213	24.4561	29.166	18.5328	18.5328	29.3252	1.58234	23.8957	3.99548	16.7205	4.57868
Potri.004G157400.1.v3.0	18.8158	17.9061	17.0137	21.3501	17.4815	19.0707	19.4455	20.107	21.8879	25.6375	24.5	26.5101	17.0137	26.5101	1.55816	20.8105	3.22134	15.4794	4.37924
Potri.004G158600.1.v3.0	7.54415	8.50989	8.0441	8.52775	6.09919	6.79869	8.51344	8.20885	5.36363	8.17547	7.0659	4.47118	4.47118	8.52775	1.90727	7.27685	1.3532	18.596	2.86331
Potri.004G158900.1.v3.0	6.63081	9.25727	9.21399	6.67866	7.75702	9.70913	10.2639	6.5579	7.34631	8.0186	7.61973	7.31438	6.5579	10.2639	1.56512	8.03064	1.27533	15.8809	3.00552
Potri.004G161700.3.v3.0	0.00138105	0.00138737	0.00139124	0.00138465	0.00139453	0.00139003	0.00138653	0.00138632	0.00137746	0.00138328	0.00138264	0.0013847	0.00137746	0.00139453	1.01239	0.00138582	4.65101e-06	0.335615	-9.49505
Potri.004G162600.1.v3.0	0.000107219	0.000109343	0.000127612	0.000107331	0.000111489	0.000105146	0.000108714	0.000105344	0.00010674	0.000107191	0.000105272	0.000110626	0.000105146	0.000127612	1.21366	0.000109336	6.10922e-06	5.58759	-13.1589
Potri.004G163800.1.v3.0	14.7952	17.2625	18.8122	13.9419	18.0172	11.9444	17.4474	18.1197	15.5043	13.3135	15.4458	15.7771	11.9444	18.8122	1.57498	15.8651	2.12979	13.4244	3.98778
Potri.004G169800.1.v3.0	2.07661e-05	2.20529e-05	2.29106e-05	2.25284e-05	2.22177e-05	2.16127e-05	2.24583e-05	2.11797e-05	2.10961e-05	2.0999e-05	2.10144e-05	2.25494e-05	2.07661e-05	2.29106e-05	1.10327	2.17821e-05	7.5297e-07	3.45683	-15.4865
Potri.004G175300.1.v3.0	20.7888	18.3393	17.465	24.548	17.5277	21.2991	22.3178	23.9214	18.312	31.0987	19.9487	19.6166	17.465	31.0987	1.78063	21.2653	3.88482	18.2684	4.41043
Potri.004G177000.1.v3.0	28.4981	20.3699	26.1302	29.6696	26.2798	25.5367	25.6707	26.187	24.4358	27.2496	32.8735	25.7852	20.3699	32.8735	1.61383	26.5572	3.00654	11.321	4.73103
Potri.004G177100.1.v3.0	29.335	34.2983	31.5707	42.9507	33.4196	30.7559	37.5145	27.7007	27.4393	33.6742	30.7884	27.415	27.415	42.9507	1.56669	32.2385	4.57616	14.1947	5.01071
Potri.004G186500.1.v3.0	9.73492	11.8534	12.8164	9.3613	14.1017	11.7425	9.98049	8.94034	10.249	13.8741	13.4134	13.8365	8.94034	14.1017	1.57731	11.6587	1.93662	16.611	3.54333
Potri.004G190400.1.v3.0	8.52732	9.85536	9.34869	8.34143	8.89107	6.52139	8.71254	9.17919	11.086	8.79016	10.9211	9.04516	6.52139	11.086	1.69994	9.10162	1.19638	13.1447	3.18612
Potri.004G190800.1.v3.0	19.798	19.7029	19.5233	21.5777	15.3367	17.6052	28.8367	18.1626	20.3115	23.5377	20.0016	15.1748	15.1748	28.8367	1.9003	19.9641	3.66395	18.3527	4.31933
Potri.004G194200.1.v3.0	15.2292	17.6749	22.8496	15.9841	15.8877	21.0632	19.1352	17.2756	21.0967	18.2136	19.4747	17.5013	15.2292	22.8496	1.50038	18.4488	2.34841	12.7293	4.20546
Potri.004G198200.1.v3.0	5.43596	6.33371	6.4176	4.84019	5.97285	4.85713	7.50017	6.59699	5.82431	8.16972	8.167	7.61318	4.84019	8.16972	1.68789	6.4774	1.17414	18.1267	2.69542
Potri.004G200800.1.v3.0	2.49027	3.6343	3.69248	2.24636	3.6318	2.78183	3.84364	2.34468	3.1263	3.72356	3.74281	4.1454	2.24636	4.1454	1.84539	3.28362	0.656127	19.9818	1.71529
Potri.004G225500.1.v3.0	0.023137	0.0174325	0.0237664	0.0237211	0.023768	0.0238984	0.023594	0.0230012	0.0239065	0.0236635	0.0237541	0.0239887	0.0174325	0.0239887	1.37609	0.0231359	0.00182057	7.86902	-5.43372
Potri.004G225700.4.v3.0	51.5968	69.1902	70.1859	66.6154	66.186	45.6403	52.6013	51.715	46.1902	48.6966	53.4176	39.4327	39.4327	70.1859	1.77989	55.1223	10.3122	18.7079	5.78457
Potri.004G228800.2.v3.0	21.9781	30.3374	37.8594	24.1348	30.7874	32.8208	36.4885	34.5872	34.8014	37.8759	39.6073	33.2461	21.9781	39.6073	1.80213	32.877	5.40159	16.4297	5.03901
Potri.004G232900.1.v3.0	3.97047	6.40478	4.81976	5.43791	5.57597	6.65757	3.7089	5.19645	4.57436	5.56492	5.64449	4.53298	3.7089	6.65757	1.79503	5.17405	0.895071	17.2992	2.37129
Potri.004G233300.1.v3.0	2.96702	5.51873	4.76216	3.07944	3.49123	4.11526	4.54925	4.78922	3.4186	3.5981	4.15191	3.72594	2.96702	5.51873	1.86002	4.01391	0.774244	19.2891	2.00501
Potri.004G235200.2.v3.0	21.0308	16.3609	16.8721	13.7916	19.4149	14.1372	15.1849	19.2177	18.4609	13.7795	22.2639	11.8318	11.8318	22.2639	1.8817	16.8622	3.24602	19.2503	4.07572
Potri.004G237100.1.v3.0	33.4129	25.6283	27.7436	35.312	37.3793	30.5493	27.594	27.857	20.2332	30.609	35.647	26.1546	20.2332	37.3793	1.84742	29.8433	4.96669	16.6425	4.89934
Potri.005G005300.1.v3.0	7.72334	5.94793	8.91829	6.41768	6.60895	4.97273	8.07175	8.28638	6.21216	5.58035	8.16451	9.04479	4.97273	9.04479	1.81888	7.1624	1.36755	19.0934	2.84044
Potri.005G010800.2.v3.0	4.29543	6.96517	6.02597	4.32688	5.62252	7.20569	7.36859	7.26374	6.53802	7.05125	8.14501	8.17845	4.29543	8.17845	1.90399	6.58223	1.29252	19.6366	2.71858
Potri.005G023700.1.v3.0	4.92547	4.5303	5.35873	6.433	6.16272	5.37244	6.82564	4.24551	6.6387	7.03466	6.39382	5.74443	4.24551	7.03466	1.65696	5.80545	0.921375	15.8709	2.53741
Potri.005G024700.1.v3.0	23.0624	21.4533	22.0623	23.4688	17.83	17.9025	29.6486	25.4642	19.9363	22.6037	18.4871	25.8586	17.83	29.6486	1.66285	22.3148	3.5539	15.9262	4.47993
Potri.005G033700.1.v3.0	15.9407	21.5503	22.7872	13.7977	15.0211	18.2694	21.1734	15.4198	12.9979	18.8335	22.7366	20.0713	12.9979	22.7872	1.75314	18.2166	3.50292	19.2293	4.18718
Potri.005G044300.2.v3.0	0.00261926	0.00253024	0.00258184	0.00255859	0.00253139	0.00257258	0.00252257	0.00254931	0.00252097	0.0025647	0.00257214	0.00253098	0.00252097	0.00261926	1.03899	0.00255455	2.94598e-05	1.15323	-8.61272
Potri.005G044700.1.v3.0	16.96	16.0908	17.4928	16.6259	17.1784	16.9702	13.1939	11.9715	11.2044	17.551	16.6706	17.0584	11.2044	17.551	1.56644	15.7473	2.26013	14.3525	3.97703
Potri.005G046300.1.v3.0	7.95228	9.65669	11.4968	8.64632	11.8945	13.5747	7.57332	7.06556	10.9339	10.1159	10.0882	11.9612	7.06556	13.5747	1.92125	10.0799	1.99805	19.822	3.33342
Potri.005G048200.5.v3.0	0.0025794	0.00257802	0.00253046	0.00254182	0.00246519	0.00256465	0.00253237	0.00255932	0.00181033	0.00263345	0.00257913	0.00258302	0.00181033	0.00263345	1.45468	0.00249643	0.00021981	8.80497	-8.64592
Potri.005G070500.1.v3.0	21.9568	25.914	24.2951	25.0624	29.1665	31.1759	30.1219	24.9976	26.5231	27.6651	31.8924	26.0827	21.9568	31.8924	1.45251	27.0711	2.99936	11.0796	4.75868
Potri.005G073500.1.v3.0	2.08903	3.29652	3.63613	2.6388	4.10845	3.53233	3.94745	3.1783	2.91707	2.65952	3.98396	3.25708	2.08903	4.10845	1.96668	3.27039	0.616011	18.836	1.70946
Potri.005G074100.1.v3.0	1.50497	2.84672	1.85157	2.17312	2.68527	2.07261	1.72133	2.19011	2.15659	2.72754	2.05518	2.32466	1.50497	2.84672	1.89155	2.19247	0.406805	18.5546	1.13256
Potri.005G086100.2.v3.0	8.88367	13.2296	14.8012	8.87758	15.9991	10.2971	16.2641	15.0548	13.2309	13.8635	15.3839	15.3037	8.87758	16.2641	1.83204	13.4324	2.66215	19.8188	3.74765
Potri.005G087100.1.v3.0	99.6046	66.5101	68.2858	91.6408	69.1089	81.5312	57.2794	69.2636	57.6644	93.885	66.8752	69.0314	57.2794	99.6046	1.73893	74.2234	14.0626	18.9463	6.2138
Potri.005G093900.2.v3.0	96.9968	78.1632	80.2616	113.896	99.7413	78.3969	115.511	108.672	90.1254	136.038	117.523	95.6569	78.1632	136.038	1.74044	100.915	17.9981	17.8349	6.657
Potri.005G101200.1.v3.0	36.8196	31.3821	45.5316	36.1209	30.5287	27.5456	41.8089	41.473	32.5754	38.9549	44.125	30.2373	27.5456	45.5316	1.65295	36.4252	5.9961	16.4614	5.18687
Potri.005G126000.2.v3.0	7.0783	8.37634	8.65016	9.38804	6.45975	6.27052	10.3668	8.5288	7.59876	7.60445	10.6085	10.3645	6.27052	10.6085	1.69181	8.44124	1.5064	17.8457	3.07746
Potri.005G138600.3.v3.0	32.8347	23.748	29.5201	30.8705	26.879	26.9398	20.443	28.1829	21.6983	28.4591	18.9982	25.6231	18.9982	32.8347	1.72831	26.1831	4.24816	16.2248	4.71056
Potri.005G144700.1.v3.0	8.88131	7.59838	7.30918	8.71004	9.09834	7.66816	11.3078	10.4324	12.5288	12.826	11.6893	10.9745	7.30918	12.826	1.75478	9.91868	1.95812	19.7418	3.31015
Potri.005G164200.2.v3.0	4.23026	4.13808	3.35262	3.85674	3.45774	4.28016	5.88817	5.19138	4.77646	3.50598	3.55975	3.17828	3.17828	5.88817	1.85263	4.11797	0.821186	19.9415	2.04193
Potri.005G164300.1.v3.0	8.91436	9.79544	11.2945	11.014	7.1347	8.65561	7.6147	9.93223	8.53628	7.49631	8.61964	10.8938	7.1347	11.2945	1.58304	9.15846	1.42232	15.5301	3.19511
Potri.005G168800.1.v3.0	31.403	39.1371	35.1136	39.3306	37.9582	34.9743	46.951	37.826	36.2864	57.8155	42.4657	40.4717	31.403	57.8155	1.84108	39.9778	6.86842	17.1806	5.32113
Potri.005G170500.1.v3.0	14.8726	15.2366	16.549	13.9015	15.0175	13.3977	9.05061	13.6608	12.7675	12.9971	13.1707	10.2565	9.05061	16.549	1.8285	13.4065	2.08473	15.5501	3.74486
Potri.005G171700.2.v3.0	24.1812	20.817	27.7498	22.3172	25.7743	23.0414	14.2485	20.0981	21.8913	22.6764	28.3657	19.1604	14.2485	28.3657	1.99078	22.5268	3.86212	17.1446	4.49357
Potri.005G188000.1.v3.0	7.12718	10.5588	10.6085	7.62431	9.66634	9.05723	9.10132	7.97711	7.24727	9.59119	9.16491	8.70398	7.12718	10.6085	1.48846	8.86901	1.1775	13.2765	3.14877
Potri.005G193300.2.v3.0	48.669	38.027	35.4366	50.9202	52.1966	38.3519	36.6582	40.0877	40.5006	46.4234	46.9106	43.0053	35.4366	52.1966	1.47296	43.0989	5.759	13.3623	5.42958
Potri.005G194700.1.v3.0	28.6414	23.5448	27.1883	28.9477	25.3064	26.3705	38.7569	31.742	29.0153	30.931	33.259	27.819	23.5448	38.7569	1.64609	29.2935	4.03028	13.7582	4.87251
Potri.005G202000.4.v3.0	0.0663416	0.066316	0.0660404	0.0659042	0.0655504	0.0697002	0.0640183	0.0641054	0.0651419	0.0642818	0.0645256	0.0643252	0.0640183	0.0697002	1.08875	0.0655209	0.0015826	2.41541	-3.9319
Potri.005G226100.1.v3.0	73.7704	63.5748	59.5427	65.4308	72.7916	55.371	67.2635	70.3654	64.5632	94.3861	90.9092	63.4661	55.371	94.3861	1.70461	70.1196	11.7516	16.7594	6.13175
Potri.005G226900.1.v3.0	34.6011	31.3554	31.6835	32.2509	31.7822	25.7101	43.151	33.0876	34.4172	49.4264	46.4036	31.4868	25.7101	49.4264	1.92245	35.4463	7.05309	19.8979	5.14756
Potri.005G247100.1.v3.0	19.9202	15.3908	13.5358	18.5996	12.2224	12.3842	15.9641	14.8373	15.2599	18.9243	17.967	14.3999	12.2224	19.9202	1.62981	15.7838	2.56257	16.2355	3.98037
Potri.005G250700.4.v3.0	0.132484	0.134662	0.132932	0.132545	0.13288	0.133343	0.130568	0.130806	0.131305	0.130386	0.130728	0.131181	0.130386	0.134662	1.03279	0.131985	0.00134552	1.01945	-2.92155
Potri.005G257700.1.v3.0	31.4387	38.8594	46.9983	48.0258	44.1583	51.6324	53.5987	34.1759	39.0569	48.2552	43.813	36.6524	31.4387	53.5987	1.70486	43.0554	7.0207	16.3062	5.42812
Potri.005G260400.1.v3.0	25.6885	26.7713	29.6901	25.374	25.2082	28.2451	28.8481	26.5992	21.888	34.3234	26.8203	21.1532	21.1532	34.3234	1.62261	26.7174	3.47738	13.0154	4.73971
Potri.006G004900.1.v3.0	5.72055	5.27113	5.51744	4.51456	6.32255	6.80217	6.28847	4.60317	4.72634	4.2576	4.66744	4.2658	4.2576	6.80217	1.59765	5.24643	0.876855	16.7133	2.39134
Potri.006G006700.1.v3.0	94.7382	65.9933	72.2155	102.395	75.8633	78.6957	88.5008	69.7838	56.5056	88.3334	81.2274	68.8446	56.5056	102.395	1.81212	78.5914	13.1237	16.6987	6.2963
Potri.006G023900.1.v3.0	15.7231	16.8568	15.3002	16.5821	10.4409	14.0524	19.1878	12.0087	11.9157	15.6889	16.3126	12.11	10.4409	19.1878	1.83775	14.6816	2.5863	17.6159	3.87594
Potri.006G024700.1.v3.0	13.7433	12.9725	12.7184	15.5797	13.8231	11.5948	11.6342	12.7342	8.69738	11.6343	15.1678	10.8842	8.69738	15.5797	1.79131	12.5987	1.89488	15.0403	3.6552
Potri.006G025400.2.v3.0	27.9003	23.1606	23.8296	35.1036	31.2012	34.7971	31.1689	33.4752	23.9388	36.094	40.8193	22.3977	22.3977	40.8193	1.82248	30.3239	6.0353	19.9028	4.92238
Potri.006G025600.1.v3.0	82.9718	76.9015	76.3528	90.6427	97.9204	68.8737	100.24	102.452	92.6688	114.349	124.686	90.6	68.8737	124.686	1.81036	93.2216	16.1119	17.2834	6.54259
Potri.006G026900.1.v3.0	16.3404	19.3836	17.8927	15.1906	17.1436	18.8987	14.9168	15.1637	11.2931	13.6777	11.0255	16.1228	11.0255	19.3836	1.75807	15.5874	2.65692	17.0452	3.96231
Potri.006G026900.4.v3.0	0.00472752	0.00479589	0.00484	0.0047887	0.00475443	0.00483234	0.00478877	0.00477659	0.00479532	0.00480697	0.00479941	0.0048328	0.00472752	0.00484	1.02379	0.00479489	3.25137e-05	0.678089	-7.70429
Potri.006G032200.1.v3.0	8.60449	6.4725	8.22492	8.79606	7.39286	5.71384	6.37571	7.05544	6.81303	6.50998	8.45108	4.56883	4.56883	8.79606	1.92523	7.08156	1.27891	18.0597	2.82407
Potri.006G040300.1.v3.0	8.02688	8.32969	5.62499	6.17764	5.90851	6.7069	6.4455	9.50577	5.24359	6.50567	8.37615	7.31507	5.24359	9.50577	1.81284	7.01386	1.29941	18.5263	2.81021
Potri.006G053000.1.v3.0	2.70288e-05	2.65585e-05	2.55405e-05	2.74669e-05	2.58717e-05	2.65243e-05	2.50383e-05	2.6183e-05	2.49908e-05	2.67383e-05	2.62765e-05	2.57164e-05	2.49908e-05	2.74669e-05	1.09908	2.61612e-05	7.62278e-07	2.91378	-15.2222
Potri.006G059700.2.v3.0	27.8438	51.3753	55.2775	34.736	49.0735	39.576	53.736	49.9987	43.9235	54.3415	46.848	42.383	27.8438	55.2775	1.98527	45.7594	8.44792	18.4616	5.516
Potri.006G066300.2.v3.0	45.8134	57.4205	62.6976	49.3965	58.2221	62.5319	44.8918	39.3906	37.5185	40.6074	52.7387	38.5097	37.5185	62.6976	1.67111	49.1449	9.40141	19.13	5.61897
Potri.006G070900.1.v3.0	21.4265	22.0372	25.0611	20.1591	17.6917	18.1345	21.2696	16.3128	19.6162	17.7994	15.6166	18.4994	15.6166	25.0611	1.60477	19.4687	2.67835	13.7572	4.28308
Potri.006G074900.1.v3.0	0.00279093	0.00282365	0.00273007	0.00280026	0.0027818	0.00282942	0.00276301	0.00277263	0.00275226	0.00283548	0.00264991	0.00276014	0.00264991	0.00283548	1.07003	0.00277413	5.0873e-05	1.83384	-8.49375
Potri.006G078200.2.v3.0	26.3216	25.4383	24.0454	26.6197	26.6075	30.8627	27.6944	26.1036	22.2151	31.7047	27.4174	23.1344	22.2151	31.7047	1.42717	26.5137	2.78703	10.5116	4.72867
Potri.006G082100.2.v3.0	48.9574	53.1028	60.8297	57.5163	65.0345	66.4915	54.5813	46.2347	52.4108	58.6773	53.1921	50.7979	46.2347	66.4915	1.43813	55.6522	6.2248	11.1852	5.79837
Potri.006G083700.1.v3.0	0.00076937	0.000606642	0.000683832	0.000682827	0.000680314	0.000687572	0.000695049	0.000698121	0.000704626	0.000697668	0.000700052	0.000686358	0.000606642	0.00076937	1.26824	0.000691036	3.55514e-05	5.14466	-10.499
Potri.006G086200.1.v3.0	5.43029	4.96517	6.91745	5.41116	6.34997	3.91865	5.28833	6.05631	5.65528	6.21897	6.8737	5.77337	3.91865	6.91745	1.76526	5.73822	0.83705	14.5873	2.5206
Potri.006G106000.1.v3.0	9.28254	9.0017	9.45576	7.48827	11.9915	8.85446	7.37769	9.8898	6.11527	8.43439	11.1247	9.68867	6.11527	11.9915	1.96091	9.05873	1.6112	17.7861	3.17931
Potri.006G115800.1.v3.0	15.1885	14.3627	14.8498	15.1998	12.3424	11.2703	14.1764	16.5197	18.893	20.3534	17.4456	16.6456	11.2703	20.3534	1.80593	15.6039	2.5689	16.4632	3.96384
Potri.006G117600.1.v3.0	26.111	19.9059	17.2681	26.93	24.1905	25.9682	17.9048	20.1853	17.3701	29.0039	27.232	24.1783	17.2681	29.0039	1.67962	23.0207	4.25011	18.4622	4.52486
Potri.006G118400.1.v3.0	91.4005	91.3454	62.8279	101.215	78.0558	85.5032	64.2985	76.3501	86.833	103.99	98.9454	66.9486	62.8279	103.99	1.65516	83.9761	14.3316	17.0662	6.39191
Potri.006G118800.1.v3.0	3.90585	4.89563	6.45341	4.06017	5.44511	4.02274	5.4678	4.5737	3.64489	3.99229	4.66861	4.2649	3.64489	6.45341	1.77054	4.61626	0.825303	17.8782	2.20672
Potri.006G118900.1.v3.0	21.1214	14.2976	14.1631	17.2308	12.946	16.8265	14.8956	16.5811	16.9544	18.049	21.1946	20.2203	12.946	21.1946	1.63715	17.04	2.73874	16.0724	4.09086
Potri.006G119200.1.v3.0	21.659	22.7012	19.7142	24.9189	20.0377	17.1939	24.4395	20.3213	17.8554	23.7395	16.3362	15.7094	15.7094	24.9189	1.58624	20.3855	3.17156	15.5579	4.34947
Potri.006G119700.2.v3.0	18.7575	15.4987	15.248	12.7285	16.952	12.6212	12.7813	20.1	15.7125	14.0119	17.4755	14.6632	12.6212	20.1	1.59256	15.5459	2.41473	15.533	3.95846
Potri.006G123700.1.v3.0	12.6558	12.5454	12.6555	16.6456	16.0133	16.9744	14.2784	14.8409	14.4347	19.2463	17.8928	13.9347	12.5454	19.2463	1.53413	15.1765	2.18832	14.4191	3.92377
Potri.006G126300.1.v3.0	0.178632	0.180789	0.185194	0.190767	0.18319	0.181126	0.185249	0.201007	0.172854	0.186584	0.197086	0.186332	0.172854	0.201007	1.16287	0.185734	0.00773165	4.16275	-2.42869
Potri.006G132000.9.v3.0	17.3995	15.7644	19.5231	13.3416	14.67	15.9592	10.5733	17.556	16.8606	15.482	15.8903	19.3762	10.5733	19.5231	1.84645	16.033	2.47792	15.4551	4.00297
Potri.006G132800.1.v3.0	23.1064	24.3874	25.5267	26.4554	23.6832	27.129	28.895	25.7935	28.3063	35.3943	40.5657	26.41	23.1064	40.5657	1.7556	27.9711	5.09678	18.2216	4.80586
Potri.006G139300.1.v3.0	96.0002	99.697	106.555	96.9463	100.875	112.305	118.44	79.0468	76.2797	91.4545	81.1411	62.1545	62.1545	118.44	1.90557	93.4079	16.2419	17.3881	6.54547
Potri.006G142800.1.v3.0	53.758	44.1836	49.0674	55.6549	51.8577	54.5012	39.1903	40.399	40.5806	49.3875	55.3464	37.6905	37.6905	55.6549	1.47663	47.6348	6.84648	14.3729	5.57394
Potri.006G145600.1.v3.0	20.3839	20.6779	26.55	21.0663	15.3562	27.2786	22.8278	22.2829	24.7706	24.3496	19.4628	24.2256	15.3562	27.2786	1.77639	22.436	3.31675	14.7832	4.48774
Potri.006G147800.1.v3.0	26.7785	30.7719	29.3847	26.6786	28.1752	24.7056	31.1667	25.2742	27.126	31.3788	35.2766	25.8656	24.7056	35.2766	1.42788	28.5485	3.12257	10.9378	4.83534
Potri.006G148600.5.v3.0	66.6219	57.8271	64.0724	68.7465	58.0629	57.8793	89.4676	61.4709	55.36	81.5657	85.4999	62.2795	55.36	89.4676	1.61611	67.4045	11.6952	17.3507	6.07477
Potri.006G149500.1.v3.0	55.817	44.1872	38.4472	53.7879	44.4227	47.6418	48.0002	63.4008	46.9083	69.899	63.5604	66.1373	38.4472	69.899	1.81805	53.5175	10.167	18.9975	5.74194
Potri.006G151800.2.v3.0	46.8648	38.6631	42.8383	45.4198	42.5036	44.6477	44.7767	43.1867	42.1238	61.7397	53.88	35.0625	35.0625	61.7397	1.76085	45.1422	6.90213	15.2897	5.49641
Potri.006G152900.1.v3.0	18.5546	16.2872	14.348	24.8089	20.6577	21.285	18.3495	18.2563	14.0167	19.5585	24.914	16.1056	14.0167	24.914	1.77745	18.9285	3.57166	18.8692	4.24249
Potri.006G156200.1.v3.0	0.00022873	0.000225495	0.00022179	0.000228091	0.000229194	0.000224997	0.00021785	0.000224922	0.000227466	0.000226361	0.000223002	0.000225673	0.00021785	0.000229194	1.05207	0.000225298	3.21997e-06	1.42921	-12.1159
Potri.006G157000.3.v3.0	0.00140903	0.00138323	0.00142501	0.0012328	0.00143187	0.00139693	0.00142046	0.00136914	0.001447	0.00143669	0.00141114	0.0014455	0.0012328	0.001447	1.17375	0.00140073	5.80621e-05	4.14512	-9.4796
Potri.006G157600.1.v3.0	4.72032	5.68919	6.3371	5.79091	6.10672	5.1645	5.32059	5.2556	5.01455	7.22841	5.90355	4.93161	4.72032	7.22841	1.53134	5.62192	0.709177	12.6145	2.49106
Potri.006G160500.2.v3.0	28.3696	20.5182	20.087	24.6976	27.7599	29.8923	29.2147	26.7455	30.0872	25.93	33.428	26.6383	20.087	33.428	1.66416	26.9474	3.84926	14.2844	4.75207
Potri.006G161400.1.v3.0	31.9438	30.6254	31.1965	32.6618	27.0021	30.1304	24.97	26.7107	25.6612	32.3943	32.2622	20.4399	20.4399	32.6618	1.59794	28.8332	3.84406	13.3321	4.84966
Potri.006G184500.1.v3.0	27.1941	25.6691	29.916	33.2567	28.8907	30.5709	32.107	27.367	28.0011	42.307	37.7996	35.3673	25.6691	42.307	1.64817	31.5372	4.92595	15.6195	4.97898
Potri.006G193600.1.v3.0	25.6363	23.7376	20.3487	26.9176	20.7131	18.4494	29.5867	29.6495	36.1295	28.6063	23.0701	29.0959	18.4494	36.1295	1.9583	25.9951	5.01583	19.2953	4.70017
Potri.006G212100.1.v3.0	5.39456	5.23985	4.22139	3.4752	4.61585	5.01905	3.71694	4.29081	3.84168	3.09799	4.25862	4.85376	3.09799	5.39456	1.74131	4.33548	0.718131	16.5641	2.11619
Potri.006G215200.2.v3.0	32.36	35.6468	34.9926	39.6487	36.3597	35.3496	29.2837	23.6354	27.7033	29.5072	36.5846	24.5813	23.6354	39.6487	1.67751	32.1377	5.12536	15.9481	5.0062
Potri.006G216600.1.v3.0	43.9193	26.2148	23.4984	34.6133	28.329	30.1942	32.0999	34.1206	24.7649	40.3125	37.3555	27.7196	23.4984	43.9193	1.86903	31.9285	6.35521	19.9045	4.99677
Potri.006G217100.1.v3.0	14.3199	10.1264	10.8914	11.6841	10.759	13.4425	8.13859	10.2282	7.87313	12.4125	11.3332	9.36399	7.87313	14.3199	1.81883	10.8811	1.94147	17.8426	3.44375
Potri.006G217600.1.v3.0	27.6036	27.6031	27.2112	28.8619	26.7762	34.8999	25.7815	31.5131	23.9719	28.9886	26.4112	31.3601	23.9719	34.8999	1.45587	28.4152	2.96952	10.4505	4.82859
Potri.006G218900.8.v3.0	65.2474	54.0864	53.9994	68.2729	62.4507	57.7374	60.7416	45.0226	40.604	68.3664	49.1708	39.0357	39.0357	68.3664	1.75138	55.3946	10.231	18.4693	5.79167
Potri.006G219400.1.v3.0	5.37581	5.74864	5.38504	4.82062	4.94076	4.85633	6.14442	7.65786	6.45079	7.94431	5.25397	6.31521	4.82062	7.94431	1.64799	5.90781	1.04267	17.649	2.56262
Potri.006G239900.3.v3.0	23.603	23.0172	26.7981	25.0198	24.1475	25.868	22.5848	25.9652	22.4895	27.3889	28.031	24.1216	22.4895	28.031	1.2464	24.9196	1.88901	7.58044	4.63921
Potri.006G243200.1.v3.0	8.66918	6.10236	7.33152	7.22292	8.35386	7.36666	7.13951	6.24637	7.20226	8.60127	6.80752	6.6235	6.10236	8.66918	1.42063	7.30558	0.851179	11.6511	2.869
Potri.006G247000.1.v3.0	13.0389	14.0221	14.7256	13.9572	13.2199	18.161	14.9341	14.1016	14.6482	13.7865	12.9422	12.9198	12.9198	18.161	1.40567	14.2048	1.43039	10.0698	3.8283
Potri.006G248300.2.v3.0	0.0016551	0.00157009	0.00160469	0.00161669	0.00157302	0.00162494	0.00156485	0.00162165	0.00154357	0.00164486	0.00164081	0.00161365	0.00154357	0.0016551	1.07225	0.00160616	3.55202e-05	2.2115	-9.28217
Potri.006G249700.2.v3.0	8.41384	6.13923	9.4359	5.85037	8.39364	6.85661	7.89986	8.4635	5.96983	7.74171	10.2261	7.65963	5.85037	10.2261	1.74794	7.75418	1.36642	17.6217	2.95498
Potri.006G251700.1.v3.0	0.121961	0.114854	0.110103	0.110846	0.111915	0.110907	0.120039	0.110842	0.111998	0.114309	0.110834	0.112154	0.110103	0.121961	1.1077	0.113397	0.00384668	3.39223	-3.14055
Potri.006G252500.1.v3.0	49.8258	57.1766	51.6615	59.3171	63.6082	47.5978	61.4362	43.5653	36.6635	51.7429	52.9781	35.3242	35.3242	63.6082	1.8007	50.9081	9.04283	17.7631	5.66982
Potri.006G253400.1.v3.0	18.7473	15.0239	16.8284	19.2816	19.5652	16.2158	13.3573	14.2854	18.5147	16.9458	14.5942	12.4186	12.4186	19.5652	1.57548	16.3148	2.40204	14.723	4.02811
Potri.006G258800.1.v3.0	33.0273	43.6129	37.541	43.7812	44.3285	47.7503	35.7301	38.4991	31.9404	45.1204	46.3673	27.5811	27.5811	47.7503	1.73127	39.6066	6.5045	16.4228	5.30767
Potri.006G260500.1.v3.0	0.000754854	0.000784548	0.00080198	0.000762164	0.000816834	0.000771724	0.00068901	0.000779296	0.000746166	0.000741293	0.000805761	0.000801294	0.00068901	0.000816834	1.18552	0.000771244	3.56742e-05	4.62554	-10.3405
Potri.006G263000.1.v3.0	11.0603	10.1119	11.1569	11.2418	11.6221	8.53313	7.94419	7.5982	11.4718	7.96661	7.14908	7.32105	7.14908	11.6221	1.62568	9.43142	1.82212	19.3196	3.23748
Potri.006G267500.1.v3.0	55.6682	60.1163	62.1916	65.444	76.1127	64.1798	66.1022	61.6285	56.5375	86.2191	101.689	73.6871	55.6682	101.689	1.8267	69.1313	13.465	19.4774	6.11127
Potri.006G277100.1.v3.0	9.78154	6.68097	7.96563	8.28652	7.35273	8.53826	9.03531	5.56291	5.70565	7.97239	6.94464	5.25729	5.25729	9.78154	1.86057	7.42365	1.43438	19.3218	2.89213
Potri.006G279600.3.v3.0	19.2717	16.8472	20.2463	20.4913	16.5438	14.9745	21.7208	19.0218	19.1144	21.9697	28.1959	18.0166	14.9745	28.1959	1.88293	19.7012	3.39238	17.2192	4.30021
Potri.007G005500.1.v3.0	7.16354	10.2538	9.40563	5.50978	9.84881	7.51894	9.06643	6.94128	6.49317	9.432	9.1788	8.77506	5.50978	10.2538	1.86102	8.29894	1.51066	18.2031	3.05293
Potri.007G006300.1.v3.0	11.6929	10.3122	9.14616	8.77021	13.8542	8.97653	13.1107	8.50914	9.29422	11.615	10.429	9.24185	8.50914	13.8542	1.62816	10.4127	1.77937	17.0885	3.38027
Potri.007G008000.3.v3.0	56.5036	57.6974	53.1929	57.6958	55.5668	60.6152	55.8524	57.4524	36.1353	68.4075	61.5822	44.0125	36.1353	68.4075	1.89309	55.3928	8.29293	14.9711	5.79163
Potri.007G009700.4.v3.0	16.0165	21.9392	22.9587	16.4468	17.6392	13.7346	18.0431	13.7693	19.3575	21.9377	16.342	13.1912	13.1912	22.9587	1.74046	17.6147	3.35907	19.0698	4.1387
Potri.007G019100.1.v3.0	5.53177	8.86051	6.30646	8.33209	8.60025	9.4339	8.72149	6.08277	7.90897	7.57222	7.4517	6.18038	5.53177	9.4339	1.7054	7.58188	1.28377	16.9321	2.92255
Potri.007G025600.1.v3.0	5.7371	4.32755	5.52253	7.03316	6.09971	7.32798	7.15359	4.28373	5.20813	6.61291	7.01843	7.0448	4.28373	7.32798	1.71065	6.11413	1.09489	17.9075	2.61215
Potri.007G025800.2.v3.0	0.00070028	0.000657751	0.000693246	0.000628675	0.000617891	0.00105248	0.000877595	0.00063014	0.000801263	0.000674473	0.00062063	0.000629261	0.000617891	0.00105248	1.70334	0.000715307	0.000132706	18.5523	-10.4491
Potri.007G030100.1.v3.0	13.0372	19.2355	17.7032	13.1849	13.4745	15.8289	13.4307	10.7519	10.4527	12.2362	11.0291	14.8577	10.4527	19.2355	1.84024	13.7685	2.72737	19.8087	3.7833
Potri.007G037800.2.v3.0	9.75019	7.83246	8.79732	13.4123	7.62741	10.5601	9.78276	9.74287	10.012	8.13632	9.73627	7.18583	7.18583	13.4123	1.86649	9.38132	1.67268	17.8299	3.22979
Potri.007G047300.1.v3.0	10.3035	12.3408	11.9659	13.1238	13.9278	14.6124	16.7841	12.8327	11.8341	17.2568	14.5263	11.0842	10.3035	17.2568	1.67485	13.3827	2.13883	15.982	3.7423
Potri.007G052800.1.v3.0	47.9342	60.78	59.5212	61.704	45.7503	64.1797	62.4492	59.7325	54.6911	75.7049	67.4433	59.7565	45.7503	75.7049	1.65474	59.9706	8.01248	13.3607	5.90618
Potri.007G056200.1.v3.0	11.4804	7.74128	9.30531	14.0984	10.7412	9.90047	9.95774	8.61392	7.31487	12.3554	11.4444	11.2307	7.31487	14.0984	1.92736	10.3487	1.95297	18.8717	3.37137
Potri.007G064800.1.v3.0	12.0506	7.6111	9.24957	13.873	10.7804	12.4005	10.6992	9.41469	10.1713	10.0214	12.197	9.16275	7.6111	13.873	1.82273	10.636	1.74205	16.3789	3.41088
Potri.007G069300.1.v3.0	49.6962	35.7792	35.0399	55.2921	43.387	43.9009	47.7271	47.9112	32.8672	52.8187	45.9026	56.2561	32.8672	56.2561	1.71162	45.5482	7.77043	17.0598	5.50932
Potri.007G076900.5.v3.0	27.5336	21.4108	19.8865	25.0906	22.5497	23.2124	21.6919	19.1892	17.5056	21.0666	17.4865	18.2897	17.4865	27.5336	1.57456	21.2428	3.06122	14.4107	4.4089
Potri.007G079500.1.v3.0	188.375	142.62	142.456	173.211	142.596	172.679	140.404	118.596	119.737	152.276	101.237	108.457	101.237	188.375	1.86073	141.887	26.9765	19.0127	7.1486
Potri.007G080900.1.v3.0	43.3919	31.5366	36.5846	45.4251	39.0413	34.1202	39.704	39.2002	28.1973	36.4917	46.0965	39.8478	28.1973	46.0965	1.63478	38.3031	5.34873	13.9642	5.25939
Potri.007G098400.2.v3.0	13.9852	17.4702	15.1951	16.4614	22.8836	17.6299	14.0666	14.7828	16.4252	21.4821	22.5719	18.0893	13.9852	22.8836	1.63627	17.5869	3.16099	17.9735	4.13643
Potri.007G102000.1.v3.0	8.3173	9.22091	7.95105	8.02918	8.57821	7.57326	10.0876	12.0452	10.8163	10.1327	12.4004	11.0448	7.57326	12.4004	1.63739	9.68308	1.65018	17.0419	3.27547
Potri.007G103200.1.v3.0	7.4416	9.13504	10.7349	8.62557	7.95518	7.98532	7.65938	10.9839	6.52909	9.03939	8.08752	9.25778	6.52909	10.9839	1.6823	8.61956	1.30455	15.1348	3.10761
Potri.007G115200.2.v3.0	0.00208356	0.00204839	0.0021079	0.00204218	0.00207911	0.00206564	0.0020432	0.00208683	0.00207411	0.00207431	0.00207647	0.00206084	0.00204218	0.0021079	1.03218	0.00207021	1.93659e-05	0.935455	-8.91601
Potri.007G127500.1.v3.0	23.9737	15.4819	14.0761	25.0737	18.8123	18.5894	22.9675	18.2298	19.7131	27.8962	22.2137	19.8359	14.0761	27.8962	1.98181	20.5719	3.99787	19.4336	4.36261
Potri.007G129900.1.v3.0	13.7543	16.5408	14.5963	15.0267	12.4604	16.5366	18.4878	15.9838	12.4426	16.7688	14.4373	11.7186	11.7186	18.4878	1.57765	14.8962	2.05949	13.8257	3.89687
Potri.007G130800.1.v3.0	9.02052	8.4843	7.95351	9.59392	7.96166	6.58195	9.60162	7.26148	7.73101	6.62358	5.97675	8.00777	5.97675	9.60162	1.6065	7.89984	1.16314	14.7236	2.98182
Potri.007G137200.2.v3.0	25.0194	19.1056	16.612	28.2899	23.9008	18.4661	19.3755	23.5084	17.9106	26.9934	29.6747	20.382	16.612	29.6747	1.78634	22.4365	4.39258	19.5778	4.48778
Potri.007G139800.1.v3.0	11.7845	10.6301	10.8918	13.0895	8.79536	9.22974	11.7644	11.663	9.37853	12.7415	10.6377	10.1216	8.79536	13.0895	1.48823	10.894	1.36775	12.5551	3.44546
Potri.007G142300.2.v3.0	41.9277	45.9711	43.7488	48.007	49.4014	44.9219	50.6944	48.831	40.9778	55.5467	59.4031	35.2871	35.2871	59.4031	1.68342	47.0598	6.50703	13.8272	5.55642
Potri.007G144800.1.v3.0	39.5115	51.3089	45.7191	45.4643	57.02	36.7085	65.6735	58.4683	44.9169	67.9068	63.7787	57.1603	36.7085	67.9068	1.84989	52.8031	10.3891	19.6751	5.72255
Potri.007G146600.1.v3.0	26.6094	27.8477	22.0233	25.4919	19.5019	30.5311	25.7538	29.1481	21.7903	31.1165	25.5172	30.1121	19.5019	31.1165	1.59556	26.2869	3.72509	14.1709	4.71627
Potri.008G003200.1.v3.0	25.7633	24.8457	29.2817	23.6041	28.4751	28.1752	34.8097	24.587	21.7382	30.9177	28.4986	20.4699	20.4699	34.8097	1.70053	26.7639	4.05119	15.1368	4.74221
Potri.008G006100.1.v3.0	15.8942	17.1868	17.8331	17.4395	21.0229	16.5471	22.7922	27.8152	15.7239	17.2153	22.0547	15.5416	15.5416	27.8152	1.78973	18.9222	3.74245	19.7781	4.24201
Potri.008G007500.1.v3.0	11.7674	16.5168	13.9248	17.2604	15.3191	14.9436	22.4259	15.7631	12.3766	21.6807	17.9845	15.6032	11.7674	22.4259	1.90577	16.2972	3.23953	19.8779	4.02655
Potri.008G017800.1.v3.0	16.7063	13.6298	15.0065	12.5239	14.2514	13.5657	14.9601	14.6658	16.2088	19.659	17.8949	13.6449	12.5239	19.659	1.56972	15.2264	2.05426	13.4914	3.92851
Potri.008G018800.1.v3.0	194.46	277.241	242.752	291.302	220.149	252.623	274.922	205.687	245.727	339.78	227.673	181.568	181.568	339.78	1.87136	246.157	44.8743	18.23	7.94343
Potri.008G021400.1.v3.0	0.00212035	0.00212864	0.00212662	0.00212496	0.00213543	0.0021327	0.00211876	0.0020927	0.00210936	0.00214345	0.00211821	0.00213426	0.0020927	0.00214345	1.02425	0.00212379	1.34401e-05	0.632836	-8.87915
Potri.008G024300.2.v3.0	8.46103	7.64605	6.19013	7.0988	5.89578	6.02471	6.83056	6.41668	8.72899	10.2545	9.05719	9.70608	5.89578	10.2545	1.73929	7.69254	1.51171	19.6516	2.94346
Potri.008G027000.2.v3.0	6.28417	5.89104	4.88956	6.16444	5.66185	5.72515	7.21856	6.32922	6.82842	7.92947	7.81109	6.90833	4.88956	7.92947	1.62171	6.47011	0.90444	13.9787	2.69379
Potri.008G033200.1.v3.0	3.2392	2.43972	3.39533	2.78414	2.79759	2.54151	3.67918	2.94697	3.73871	2.68385	3.98121	2.84572	2.43972	3.98121	1.63183	3.08943	0.506821	16.405	1.62734
Potri.008G042800.1.v3.0	9.60262	8.18854	8.91255	13.615	9.41097	10.6995	8.43863	7.92055	9.99059	13.2921	10.1341	8.57469	7.92055	13.615	1.71895	9.89832	1.85991	18.7901	3.30718
Potri.008G043000.1.v3.0	15.1106	20.2458	23.3116	19.1564	21.4651	26.1848	18.8162	15.4027	18.1939	21.9025	25.4998	18.876	15.1106	26.1848	1.73288	20.3471	3.51007	17.251	4.34675
Potri.008G043600.1.v3.0	24.115	17.7827	19.5137	24.212	25.8116	18.0615	22.9343	23.0494	17.759	27.9149	26.4275	23.3545	17.759	27.9149	1.57187	22.578	3.51294	15.5591	4.49685
Potri.008G047300.1.v3.0	36.051	21.794	22.2383	21.3775	20.4475	20.5014	26.367	25.9912	18.8027	21.2876	25.1126	24.9973	18.8027	36.051	1.91733	23.7473	4.576	19.2695	4.56969
Potri.008G051700.2.v3.0	239.1	195.466	176.009	290.242	209.509	226.395	217.375	166.966	160.536	239.367	223.505	179.823	160.536	290.242	1.80796	210.358	37.2073	17.6876	7.7167
Potri.008G072700.2.v3.0	44.7954	37.8763	45.8911	49.7286	48.351	47.5329	40.9081	39.7277	41.6307	48.0514	36.4518	46.4199	36.4518	49.7286	1.36423	43.9471	4.45763	10.1432	5.4577
Potri.008G077100.1.v3.0	15.8887	26.1639	29.2013	16.2913	23.2014	20.4632	28.2353	27.3915	25.5163	22.4966	26.2269	25.0088	15.8887	29.2013	1.83787	23.8404	4.36693	18.3173	4.57534
Potri.008G083500.1.v3.0	0.0312312	0.0304215	0.0303063	0.0321815	0.030509	0.0302845	0.0304511	0.0304677	0.0304191	0.0309151	0.0319332	0.0308289	0.0302845	0.0321815	1.06264	0.0308291	0.000639404	2.07403	-5.01956
Potri.008G084800.2.v3.0	21.1229	15.6036	12.5758	21.4342	14.6623	14.4763	12.6516	14.4509	13.5255	18.7586	16.0598	16.386	12.5758	21.4342	1.7044	15.9756	3.00391	18.8031	3.9978
Potri.008G086400.2.v3.0	32.7393	38.1905	39.2327	32.783	32.5831	30.4018	48.2069	35.9395	30.2914	35.0333	35.288	30.5266	30.2914	48.2069	1.59144	35.1013	5.0682	14.4388	5.13345
Potri.008G090500.2.v3.0	0.00319584	0.00318798	0.00314737	0.00314842	0.00317021	0.00316444	0.00316561	0.00319044	0.00317424	0.00315161	0.0031436	0.00317155	0.0031436	0.00319584	1.01662	0.00316761	1.76423e-05	0.55696	-8.30239
Potri.008G090600.1.v3.0	2.40122	2.7867	3.1318	2.88956	3.01729	2.91083	2.55531	1.97689	2.4818	2.26652	2.80769	2.51995	1.97689	3.1318	1.58421	2.64546	0.337364	12.7525	1.40352
Potri.008G104500.1.v3.0	10.5781	11.2864	14.0127	11.3307	9.22872	11.7948	14.9931	15.2048	16.1975	10.0075	13.6256	14.5176	9.22872	16.1975	1.75512	12.7315	2.29883	18.0563	3.67033
Potri.008G117700.2.v3.0	0.00409583	0.00405669	0.00408814	0.00377962	0.00231382	0.00406192	0.0040884	0.00408264	0.00407026	0.00408269	0.00406696	0.00409509	0.00231382	0.00409583	1.77016	0.00390684	0.000509149	13.0323	-7.99978
Potri.008G124000.1.v3.0	8.85259	6.76872	7.05297	7.41558	8.54186	4.93954	5.76125	7.46721	8.53804	9.65068	9.80035	9.01797	4.93954	9.80035	1.98406	7.81723	1.51742	19.4112	2.96666
Potri.008G125800.1.v3.0	0.15145	0.154539	0.152237	0.151369	0.154753	0.15263	0.155728	0.160874	0.160746	0.149823	0.1529	0.163133	0.149823	0.163133	1.08884	0.155015	0.00431399	2.78295	-2.68952
Potri.008G132100.1.v3.0	38.6447	32.4196	29.9924	38.3612	29.3159	22.7217	39.7574	37.5677	31.3666	40.7586	44.8241	32.1826	22.7217	44.8241	1.97274	34.826	6.17221	17.723	5.12209
Potri.008G137000.2.v3.0	28.7164	20.9431	22.5061	25.9728	23.46	23.7044	23.4377	28.9755	24.2833	31.8993	38.058	20.8413	20.8413	38.058	1.82609	26.0665	5.06326	19.4244	4.70412
Potri.008G139700.9.v3.0	41.1111	41.5866	56.0723	43.4764	41.0103	39.5361	52.6612	37.9183	47.1828	59.2862	38.097	42.1435	37.9183	59.2862	1.56352	45.0068	7.20466	16.0079	5.49207
Potri.008G142800.1.v3.0	22.1175	15.0111	14.3227	16.6413	15.435	13.9482	14.801	19.8758	16.6455	18.9077	21.5708	18.4577	13.9482	22.1175	1.58569	17.3112	2.8273	16.3322	4.11363
Potri.008G144200.1.v3.0	33.1554	30.6332	30.3855	34.4151	26.0497	24.6565	46.9715	35.5518	35.1294	39.862	42.1044	35.6489	24.6565	46.9715	1.90504	34.547	6.37403	18.4503	5.11049
Potri.008G145100.1.v3.0	13.4346	14.853	17.4071	13.1268	15.5785	12.581	13.8106	12.6787	9.62719	11.7714	17.0739	14.2813	9.62719	17.4071	1.80812	13.852	2.19624	15.8551	3.79202
Potri.008G148200.2.v3.0	0.00163489	0.00178157	0.00177559	0.00165861	0.00166697	0.00177896	0.00174167	0.00163018	0.00176535	0.00159626	0.00158054	0.00182361	0.00158054	0.00182361	1.15379	0.00170285	8.35258e-05	4.90506	-9.19783
Potri.008G159900.2.v3.0	21.208	18.4555	17.6519	16.6325	17.656	12.8455	19.7792	18.0242	16.16	21.136	23.4678	15.0783	12.8455	23.4678	1.82693	18.1746	2.91752	16.0527	4.18385
Potri.008G160800.1.v3.0	7.53479	11.44	11.1568	9.98953	9.70376	12.9358	8.76196	8.27962	9.89086	8.64913	8.23206	9.48749	7.53479	12.9358	1.71681	9.67182	1.55566	16.0845	3.27379
Potri.008G174900.1.v3.0	0.000582601	0.000588374	0.000573585	0.000585696	0.000597301	0.000594232	0.00060175	0.000589125	0.000612933	0.000565787	0.000617367	0.000602176	0.000565787	0.000617367	1.09117	0.000592577	1.50306e-05	2.53648	-10.7207
Potri.008G176500.1.v3.0	25.9494	32.2243	26.8089	35.8791	32.927	35.215	49.1852	45.9748	30.8741	39.7245	38.6873	39.3085	25.9494	49.1852	1.89543	36.0632	7.01579	19.4542	5.17245
Potri.008G178700.2.v3.0	27.5234	42.4383	37.9043	35.1554	34.9554	35.8434	38.3737	28.336	30.7302	33.923	34.0768	21.2899	21.2899	42.4383	1.99335	33.3792	5.66388	16.9683	5.06088
Potri.008G181700.1.v3.0	0.00048458	0.000470652	0.000462449	0.000434835	0.000460973	0.000466562	0.000419941	0.000461525	0.000458655	0.000433167	0.000430329	0.000460592	0.000419941	0.00048458	1.15392	0.000453688	1.93824e-05	4.27219	-11.106
Potri.008G185200.2.v3.0	37.6813	42.0002	46.2211	31.9045	57.9454	38.9981	55.5484	42.3999	38.4159	52.9522	56.9197	41.2471	31.9045	57.9454	1.81621	45.1861	8.63142	19.1019	5.49781
Potri.008G188900.1.v3.0	200.906	165.038	170.353	218.512	155.323	156.592	184.426	143.719	147.829	211.876	142.584	170.174	142.584	218.512	1.53251	172.278	26.2192	15.2191	7.42859
Potri.008G189500.1.v3.0	7.3292	7.27641	6.005	5.47705	4.88722	6.6837	9.54892	7.77409	6.40898	6.7841	7.98761	7.18244	4.88722	9.54892	1.95386	6.94539	1.2256	17.6462	2.79606
Potri.008G192500.1.v3.0	92.0687	78.0795	79.2658	112.205	101.971	84.4693	83.0294	93.1095	72.4827	109.24	134.76	89.8993	72.4827	134.76	1.8592	94.215	17.7204	18.8084	6.55789
Potri.008G194700.3.v3.0	8.10512	4.9937	4.73769	5.33628	5.90764	4.56819	5.19598	5.53818	5.15238	5.51858	4.97454	7.18093	4.56819	8.10512	1.77425	5.60077	1.03924	18.5553	2.48562
Potri.008G194800.1.v3.0	19.245	15.1028	15.0977	21.2663	14.4726	19.8069	18.7165	19.7163	20.4367	22.3712	20.0307	22.3314	14.4726	22.3712	1.54576	19.0495	2.74548	14.4124	4.25168
Potri.008G194900.1.v3.0	75.0413	69.3382	52.2499	83.5719	76.6221	88.5305	80.1299	70.4938	58.2326	97.0423	88.0084	66.232	52.2499	97.0423	1.85727	75.4577	13.0245	17.2607	6.2376
Potri.008G200700.1.v3.0	15.5052	12.8119	11.0747	14.4321	8.67408	9.93844	13.9158	13.4054	9.80752	15.9666	11.1106	10.4355	8.67408	15.9666	1.84073	12.2565	2.40576	19.6284	3.61547
Potri.008G202700.1.v3.0	2.90545	2.96388	2.90536	3.52454	4.14866	2.91291	3.52603	3.11482	3.10021	3.16506	2.45177	4.76498	2.45177	4.76498	1.94349	3.29031	0.629062	19.1186	1.71822
Potri.008G205100.2.v3.0	0.00122754	0.00122311	0.00119591	0.00124047	0.00121353	0.00122364	0.00122404	0.00125567	0.00124357	0.00123794	0.00121303	0.00125548	0.00119591	0.00125567	1.04997	0.00122949	1.78702e-05	1.45346	-9.66772
Potri.008G205700.1.v3.0	30.0438	19.2057	18.4525	25.1005	23.932	16.2802	21.7048	23.7999	19.3831	21.7986	23.7242	20.8139	16.2802	30.0438	1.84542	22.0199	3.64003	16.5306	4.46074
Potri.008G213300.1.v3.0	17.9231	11.7215	12.7487	16.4299	13.2067	13.6699	9.49971	10.0294	12.0693	12.9154	12.5348	12.1161	9.49971	17.9231	1.8867	12.9054	2.35547	18.2518	3.6899
Potri.008G214100.1.v3.0	26.2938	24.9433	22.6107	24.3921	28.2319	21.7912	28.4357	31.1122	21.0096	28.195	40.5746	25.0243	21.0096	40.5746	1.93124	26.8845	5.2548	19.5458	4.7487
Potri.008G215300.2.v3.0	6.6365	7.53226	6.85836	7.42912	5.93639	5.98576	6.65056	8.27312	5.19408	6.83323	6.48414	4.22063	4.22063	8.27312	1.96016	6.50285	1.08027	16.6122	2.70107
Potri.008G222000.2.v3.0	5.3701	5.13362	4.94058	4.8324	5.92218	3.91504	6.28423	5.61064	6.88617	5.6667	6.16771	5.54815	3.91504	6.88617	1.7589	5.52313	0.775672	14.0441	2.46549
Potri.009G002000.1.v3.0	4.4188	3.52033	3.5123	3.88862	3.99837	3.6272	3.58761	2.71555	2.28656	4.37957	4.4637	2.86654	2.28656	4.4637	1.95215	3.60543	0.695836	19.2997	1.85017
Potri.009G008200.1.v3.0	28.1815	25.464	31.8064	21.0828	27.2748	26.987	32.7909	27.5847	30.3009	29.4166	30.8919	33.1174	21.0828	33.1174	1.57083	28.7416	3.42093	11.9024	4.84507
Potri.009G018100.1.v3.0	0.00074858	0.000759078	0.000748109	0.000755164	0.000753182	0.000479947	0.000746212	0.000757458	0.000759212	0.00075727	0.000756093	0.000750244	0.000479947	0.000759212	1.58187	0.000730879	7.91494e-05	10.8293	-10.4181
Potri.009G018900.1.v3.0	23.0944	15.5264	14.3578	19.4857	17.4352	16.9009	18.6823	14.6564	14.2363	16.9446	19.2908	18.7943	14.2363	23.0944	1.62222	17.4504	2.60539	14.9302	4.12519
Potri.009G022900.1.v3.0	12.885	12.2933	10.6094	10.3637	10.7163	10.0763	17.6647	12.7504	11.141	13.45	12.6804	11.7225	10.0763	17.6647	1.75309	12.1961	2.05382	16.84	3.60835
Potri.009G027900.2.v3.0	45.9122	44.6127	37.5032	43.2465	33.1278	35.4926	46.8215	38.8879	30.2621	33.4642	31.5038	29.26	29.26	46.8215	1.60019	37.5079	6.3164	16.8402	5.22912
Potri.009G036700.1.v3.0	28.5224	21.0205	18.8947	25.1254	24.0085	21.5738	22.4871	19.2298	20.4921	32.554	29.848	22.1362	18.8947	32.554	1.72292	23.8244	4.37316	18.3558	4.57437
Potri.009G037700.1.v3.0	17.8695	13.2427	14.8334	15.1256	18.001	14.4351	10.0833	12.9925	10.0319	14.0376	16.5156	10.9007	10.0319	18.001	1.79438	14.0057	2.726	19.4634	3.80795
Potri.009G040700.2.v3.0	21.7607	21.725	22.4589	24.4887	22.7377	17.7464	18.2932	17.1842	15.3934	27.486	25.6554	19.0294	15.3934	27.486	1.78557	21.1633	3.68825	17.4276	4.40349
Potri.009G042200.3.v3.0	0.000264842	0.000261657	0.000258323	0.000259753	0.000261658	0.000256434	0.000256006	0.000254571	0.000263112	0.000262912	0.000258114	0.000264169	0.000254571	0.000264842	1.04035	0.000260129	3.42261e-06	1.31573	-11.9085
Potri.009G045100.1.v3.0	20.4657	13.2554	14.5842	21.2603	19.0719	19.0186	13.3337	14.5893	16.1893	16.5439	14.6796	11.2276	11.2276	21.2603	1.89357	16.185	3.15132	19.4706	4.01658
Potri.009G052000.1.v3.0	64.5126	71.9817	63.7456	71.4612	62.6684	82.9624	80.7577	56.7481	48.4234	63.5486	47.6008	61.5319	47.6008	82.9624	1.74288	64.6619	10.9837	16.9864	6.01484
Potri.009G052700.2.v3.0	23.5782	17.6124	20.0413	19.0268	21.3537	18.0273	18.0396	18.4399	16.8107	19.6181	18.693	18.432	16.8107	23.5782	1.40257	19.1394	1.83529	9.58906	4.25847
Potri.009G058600.1.v3.0	123.147	115.023	119.044	108.602	93.9901	112.96	113.783	68.414	87.6439	104.912	78.8886	78.2793	68.414	123.147	1.80003	100.391	18.2963	18.2252	6.64948
Potri.009G060500.2.v3.0	22.3553	29.6065	30.6002	30.1702	36.1924	37.9361	28.5392	22.6855	25.2852	34.7513	30.9987	28.1371	22.3553	37.9361	1.69696	29.7715	4.90449	16.4738	4.89586
Potri.009G061600.1.v3.0	80.4526	95.0428	81.8062	118.05	84.5648	124.679	91.4069	76.8366	69.4029	96.4114	77.4399	82.9001	69.4029	124.679	1.79645	89.9161	16.6553	18.5231	6.49051
Potri.009G070600.1.v3.0	22.3561	32.3791	27.478	30.7289	31.9359	36.7458	22.5293	26.1165	20.6564	24.2068	26.9643	24.3011	20.6564	36.7458	1.77891	27.1998	4.85793	17.8601	4.76553
Potri.009G087700.2.v3.0	3.21545e-05	3.07728e-05	3.19369e-05	3.1144e-05	3.09997e-05	3.02903e-05	3.39395e-05	3.01718e-05	2.9561e-05	3.15269e-05	3.24693e-05	2.94564e-05	2.94564e-05	3.39395e-05	1.15219	3.12019e-05	1.29734e-06	4.15787	-14.968
Potri.009G090400.1.v3.0	4.5085	8.62643	7.82738	8.39769	6.49124	6.97763	6.74859	6.23843	8.15292	8.70569	5.74361	6.37379	4.5085	8.70569	1.93095	7.06599	1.29862	18.3784	2.82089
Potri.009G096200.2.v3.0	6.06863	9.90389	10.02	8.04744	8.55852	10.2197	7.96376	5.78718	7.36147	6.70184	8.06809	6.29029	5.78718	10.2197	1.76592	7.9159	1.55243	19.6115	2.98475
Potri.009G100800.1.v3.0	5.35447	9.61251	9.66265	6.83845	9.00223	9.20362	8.63466	7.71698	6.69365	6.85313	6.22247	8.90232	5.35447	9.66265	1.8046	7.89143	1.46172	18.5229	2.98029
Potri.009G108500.1.v3.0	18.6519	14.5506	12.5757	13.8764	14.8404	13.3405	17.1375	16.2919	14.179	17.974	24.0523	14.5859	12.5757	24.0523	1.9126	16.0047	3.15101	19.688	4.00042
Potri.009G115500.2.v3.0	41.0481	27.828	28.5982	35.4067	25.6042	26.4113	41.1922	31.0646	28.3079	39.6609	39.1241	30.9645	25.6042	41.1922	1.60881	32.9342	5.98206	18.1637	5.04152
Potri.009G115800.2.v3.0	60.2471	52.5244	68.3674	51.9932	58.7791	55.0201	44.808	42.6375	40.4089	42.2858	43.6106	44.8407	40.4089	68.3674	1.69189	50.4602	8.80365	17.4467	5.65707
Potri.009G116100.1.v3.0	18.7487	22.894	22.2017	20.2857	21.6615	20.0582	29.6286	21.1189	17.6074	23.6897	18.4764	18.4604	17.6074	29.6286	1.68274	21.2359	3.26546	15.3771	4.40844
Potri.009G119100.2.v3.0	1.73769e-05	1.3847e-05	1.517e-05	1.3679e-05	1.47372e-05	1.36884e-05	1.41006e-05	1.37931e-05	1.52394e-05	1.39313e-05	1.47978e-05	1.55994e-05	1.3679e-05	1.73769e-05	1.27033	1.46633e-05	1.0891e-06	7.42734	-16.0574
Potri.009G125300.1.v3.0	52.24	41.4095	38.2924	59.106	44.1101	43.8696	39.3109	40.7889	39.7657	46.2285	55.888	42.4295	38.2924	59.106	1.54354	45.2866	6.83924	15.1021	5.50101
Potri.009G133000.1.v3.0	67.1529	50.7549	51.3951	72.0576	52.6323	57.017	64.1276	56.8116	41.8555	65.2062	66.3605	50.1579	41.8555	72.0576	1.72158	57.9608	8.99595	15.5208	5.857
Potri.009G137800.3.v3.0	95.8542	62.3448	68.3736	104.15	83.2641	63.1498	79.658	83.5813	69.9441	105.903	101.081	83.5204	62.3448	105.903	1.69867	83.402	15.6059	18.7117	6.38201
Potri.009G138100.2.v3.0	14.2852	17.5241	18.9889	22.2811	17.0609	21.1207	22.3257	15.7096	18.6157	20.3634	20.4874	17.8535	14.2852	22.3257	1.56286	18.8847	2.53506	13.4239	4.23914
Potri.009G139000.2.v3.0	42.1631	22.2343	25.713	29.5228	29.8781	24.8989	24.7881	30.5403	25.8759	34.0858	29.5821	32.5153	22.2343	42.1631	1.89631	29.3165	5.3508	18.2519	4.87364
Potri.009G142800.1.v3.0	15.1793	11.5922	11.4053	13.3171	14.1532	11.0797	13.8772	12.5837	9.88096	13.9232	15.6204	17.315	9.88096	17.315	1.75236	13.3273	2.13448	16.0159	3.73631
Potri.009G143200.5.v3.0	41.3305	23.0994	26.4537	29.6938	28.3184	28.6279	25.9066	32.6801	25.5297	28.1085	29.6753	26.2326	23.0994	41.3305	1.78925	28.8047	4.65182	16.1495	4.84823
Potri.009G149100.1.v3.0	21.983	19.1753	23.8108	20.3355	28.8171	17.2516	18.0611	17.057	17.9744	20.4038	25.5571	16.5853	16.5853	28.8171	1.73751	20.5843	3.80995	18.509	4.36347
Potri.009G150100.1.v3.0	10.9122	13.323	12.3858	13.2843	10.1619	8.97305	11.8871	8.61499	7.44729	11.4409	8.98566	10.3592	7.44729	13.323	1.78897	10.6479	1.89798	17.8249	3.4125
Potri.009G155200.9.v3.0	19.6247	19.0019	20.9046	16.3121	21.3737	19.4212	21.5862	19.5889	17.033	18.3362	20.5225	17.9444	16.3121	21.5862	1.32332	19.3041	1.6712	8.6572	4.27084
Potri.009G156500.1.v3.0	14.9532	13.2755	16.0648	16.3869	16.9166	19.0922	11.2817	12.67	19.9022	13.9293	11.3675	16.5036	11.2817	19.9022	1.76411	15.1953	2.79421	18.3887	3.92555
Potri.009G157900.1.v3.0	14.101	10.7057	9.14478	11.8325	11.2381	9.08552	15.5103	12.3534	11.3884	9.42886	8.91886	9.87121	8.91886	15.5103	1.73905	11.1316	2.08351	18.7171	3.47658
Potri.009G170700.3.v3.0	14.4565	19.7989	18.0642	16.9111	21.6818	19.4558	23.1273	21.6468	18.4099	23.9043	22.2378	20.4387	14.4565	23.9043	1.65353	20.0111	2.74105	13.6976	4.32273
Potri.010G001400.2.v3.0	0.000504392	0.000542762	0.000513981	0.000516794	0.000510553	0.000512712	0.000503658	0.000504833	0.000490563	0.000462168	0.000494604	0.000507426	0.000462168	0.000542762	1.17438	0.000505371	1.88138e-05	3.72278	-10.9504
Potri.010G011900.4.v3.0	0.035405	0.0354697	0.0355134	0.0355181	0.0354218	0.035573	0.0353772	0.0353414	0.0352762	0.0353432	0.0355315	0.0353287	0.0352762	0.035573	1.00841	0.0354249	9.51157e-05	0.268499	-4.81909
Potri.010G014600.3.v3.0	25.089	27.6308	26.4174	29.9018	32.2782	23.6291	33.8052	27.8404	22.3285	29.9744	38.8189	27.5929	22.3285	38.8189	1.73854	28.7755	4.59175	15.9571	4.84677
Potri.010G022300.1.v3.0	24.9708	22.1506	20.9482	19.6775	15.5267	21.3166	25.054	21.3747	18.6309	24.0932	19.3055	19.2964	15.5267	25.054	1.61361	21.0288	2.80291	13.329	4.39429
Potri.010G029500.1.v3.0	17.8544	17.1873	18.487	18.9412	20.2887	16.6362	23.4717	25.3052	19.716	22.4769	20.9959	15.8738	15.8738	25.3052	1.59415	19.7695	2.87808	14.5582	4.30521
Potri.010G031900.1.v3.0	23.9452	27.4956	32.6673	27.9534	35.6797	31.1392	24.141	27.2917	26.1702	34.399	32.1215	31.148	23.9452	35.6797	1.49006	29.5126	3.88987	13.1804	4.88326
Potri.010G038400.2.v3.0	0.00457896	0.00466453	0.00462647	0.0046154	0.0046433	0.00460501	0.00459919	0.00460112	0.00461638	0.00462027	0.00463593	0.00463603	0.00457896	0.00466453	1.01869	0.00462022	2.29835e-05	0.497456	-7.75782
Potri.010G043500.1.v3.0	29.8868	35.7133	35.989	31.6868	32.8627	38.4458	37.6907	30.9579	28.3238	35.476	29.8473	30.1432	28.3238	38.4458	1.35737	33.0853	3.4321	10.3735	5.04812
Potri.010G056100.1.v3.0	40.9292	43.2659	41.6393	43.4128	41.9688	44.1956	56.828	48.4796	32.2247	49.9596	58.3807	30.0675	30.0675	58.3807	1.94165	44.2793	8.41445	19.0031	5.46856
Potri.010G073600.2.v3.0	6.10947	9.04305	10.2696	6.30418	8.98765	9.07207	7.55098	7.44784	5.73539	8.16278	6.75988	8.22595	5.73539	10.2696	1.79057	7.80574	1.40166	17.9568	2.96453
Potri.010G076000.1.v3.0	8.22375	6.53602	8.32972	6.89599	10.4148	8.96834	8.44283	5.33913	6.91402	5.57217	8.1314	6.37772	5.33913	10.4148	1.95065	7.51216	1.49036	19.8394	2.90923
Potri.010G097800.1.v3.0	3.36896	3.4685	3.072	4.54402	3.88676	4.73728	4.71869	5.3546	5.87512	4.66475	4.03222	4.58094	3.072	5.87512	1.91247	4.35865	0.825647	18.9427	2.12388
Potri.010G098200.2.v3.0	23.6568	15.692	14.4098	21.9765	22.002	15.4631	17.4042	17.6048	21.5146	21.8781	22.6311	22.057	14.4098	23.6568	1.64172	19.6908	3.30265	16.7725	4.29945
Potri.010G098300.1.v3.0	25.3869	20.3071	17.3406	24.839	24.9829	20.5274	30.7046	23.8151	17.8945	24.344	25.8182	20.9756	17.3406	30.7046	1.77068	23.078	3.79318	16.4364	4.52845
Potri.010G099000.2.v3.0	6.50062	6.67625	7.23837	5.48575	7.45778	5.77602	8.04672	7.14432	7.01053	7.23688	9.50765	9.03686	5.48575	9.50765	1.73315	7.25981	1.17595	16.1981	2.85993
Potri.010G119600.1.v3.0	5.47971	8.6984	8.65256	6.5835	8.77751	9.67847	7.58957	7.74302	6.61905	9.58169	10.0331	10.2171	5.47971	10.2171	1.86453	8.30447	1.51578	18.2526	3.05389
Potri.010G134400.1.v3.0	5.20028	4.75287	5.17945	4.82879	3.54603	4.04527	5.7218	3.6554	4.27112	5.51427	4.92971	4.01577	3.54603	5.7218	1.61358	4.6384	0.720952	15.5431	2.21363
Potri.010G136800.1.v3.0	21.8982	21.0935	20.9966	27.2358	34.6047	32.0101	22.567	20.9125	19.9787	25.1684	29.7971	25.4415	19.9787	34.6047	1.73208	25.142	4.84424	19.2675	4.65203
Potri.010G137600.1.v3.0	20.5916	16.2611	18.4424	18.8767	18.4877	20.3733	17.1241	14.1812	14.0729	19.6629	23.3758	19.5289	14.0729	23.3758	1.66105	18.4149	2.6847	14.579	4.2028
Potri.010G138900.1.v3.0	17.2072	14.6938	17.265	12.6647	14.7821	8.67568	14.5172	11.3499	11.2701	15.3222	16.0332	11.7795	8.67568	17.265	1.99005	13.7967	2.64971	19.2054	3.78625
Potri.010G141100.1.v3.0	11.9182	8.0547	8.85724	9.30527	9.21539	9.60235	10.5496	8.5501	8.84983	10.9062	10.6876	10.4271	8.0547	11.9182	1.47966	9.74363	1.14578	11.7592	3.28446
Potri.010G146400.2.v3.0	6.89888	6.28103	7.25375	9.01551	5.39789	7.88254	7.52236	6.33279	5.87294	5.57006	5.63285	7.18695	5.39789	9.01551	1.67019	6.7373	1.09164	16.2029	2.75217
Potri.010G148400.3.v3.0	58.6151	51.866	46.4415	62.8746	52.6854	51.3982	57.956	35.0247	32.8095	48.5316	47.0235	37.0482	32.8095	62.8746	1.91635	48.5229	9.5391	19.659	5.60059
Potri.010G149000.1.v3.0	4.27467	3.95689	4.2149	4.54254	4.63645	4.0143	5.26879	3.1285	4.11855	3.41521	3.28894	3.75361	3.1285	5.26879	1.68413	4.05111	0.60928	15.0398	2.01832
Potri.010G151300.4.v3.0	40.8247	37.3972	39.742	41.5645	46.9906	41.4034	34.2384	36.6367	33.7743	36.8631	40.4349	33.94	33.7743	46.9906	1.39131	38.6508	3.91946	10.1407	5.27243
Potri.010G163000.1.v3.0	12.6516	10.7158	12.5318	13.435	19.0004	12.1173	14.5912	12.6973	14.3373	16.1389	13.3977	11.4927	10.7158	19.0004	1.77312	13.5923	2.23641	16.4536	3.76471
Potri.010G164500.1.v3.0	12.2247	12.9535	13.3122	11.5944	15.0354	10.878	14.4848	14.4335	12.0273	14.8554	15.4617	10.9602	10.878	15.4617	1.42137	13.1851	1.64538	12.4791	3.72084
Potri.010G175000.1.v3.0	37.0481	29.8054	38.7342	23.944	42.3206	35.5311	34.7364	33.7531	26.2533	30.8746	30.6858	28.7973	23.944	42.3206	1.76748	32.707	5.31182	16.2406	5.03153
Potri.010G185000.1.v3.0	10.5402	12.2847	12.7267	9.72061	12.0057	9.25516	9.5979	9.30397	12.5135	12.0775	12.8508	11.6495	9.25516	12.8508	1.3885	11.2105	1.41889	12.6568	3.48678
Potri.010G187300.1.v3.0	1.54409	2.27273	2.08349	1.78911	1.6934	1.89698	1.73696	1.94248	1.88548	2.1971	1.48578	2.83714	1.48578	2.83714	1.90953	1.94706	0.368579	18.93	0.961299
Potri.010G191200.1.v3.0	516.262	434.616	347.392	609.483	589.958	453.24	493.876	558.354	384.014	662.672	565.392	407.01	347.392	662.672	1.90756	501.856	98.3194	19.5912	8.97113
Potri.010G209300.1.v3.0	13.9205	12.3377	14.6405	17.89	13.3421	13.9241	9.12062	10.428	15.7658	15.0232	12.5037	10.5124	9.12062	17.89	1.96149	13.2841	2.48146	18.68	3.73162
Potri.010G211000.1.v3.0	19.9762	20.374	24.412	16.8786	19.2912	19.2446	25.0683	28.2128	23.0051	26.1541	26.7175	19.8479	16.8786	28.2128	1.67151	22.4319	3.62622	16.1655	4.48748
Potri.010G216500.1.v3.0	3.10511	2.59555	2.19563	1.95347	3.29543	2.46708	2.2648	2.39815	3.431	2.05463	2.97439	3.08424	1.95347	3.431	1.75636	2.65162	0.506479	19.1007	1.40688
Potri.010G227500.1.v3.0	0.0507831	0.0510187	0.050786	0.0509346	0.0512112	0.0507263	0.0504119	0.0508931	0.0506977	0.0512666	0.0517172	0.0512847	0.0504119	0.0517172	1.02589	0.0509776	0.000347215	0.681113	-4.29399
Potri.010G228500.1.v3.0	0.343566	0.333026	0.328725	0.337147	0.33983	0.325906	0.342335	0.356096	0.357431	0.430143	0.348336	0.397739	0.325906	0.430143	1.31984	0.353357	0.0306771	8.68161	-1.5008
Potri.010G228700.1.v3.0	43.7339	39.7914	48.3496	45.3776	49.6664	42.3885	41.6214	40.9775	41.7725	54.3394	65.5009	43.3976	39.7914	65.5009	1.64611	46.4097	7.34187	15.8197	5.53636
Potri.010G229900.1.v3.0	0.0287163	0.0287403	0.0287855	0.0288041	0.0287086	0.0287123	0.028622	0.0290153	0.0286938	0.0287036	0.0287665	0.0287065	0.028622	0.0290153	1.01374	0.0287479	9.66452e-05	0.336182	-5.1204
Potri.010G231900.1.v3.0	19.9587	17.19	17.2876	15.8436	24.1436	21.1896	16.2179	15.4342	12.6954	14.7121	21.6313	14.2412	12.6954	24.1436	1.90176	17.5454	3.45242	19.677	4.13302
Potri.010G233500.2.v3.0	0.00148737	0.00151979	0.00151273	0.00076457	0.000927391	0.00151989	0.00151894	0.00150783	0.00151908	0.00134103	0.00150512	0.00151294	0.00076457	0.00151989	1.9879	0.00138639	0.000259582	18.7236	-9.49445
Potri.010G241800.1.v3.0	9.98049	11.2465	12.2671	7.80604	11.8565	10.6113	11.3786	11.2617	9.50542	12.9213	14.8879	11.7011	7.80604	14.8879	1.90723	11.2853	1.77249	15.7062	3.49638
Potri.010G243100.8.v3.0	559.97	622.796	633.482	713.062	688.286	718.265	504.761	563.489	651.831	663.999	735.806	549.33	504.761	735.806	1.45773	633.756	75.2751	11.8776	9.30778
Potri.010G254500.1.v3.0	28.3698	34.9245	34.8068	28.9075	27.5792	27.9756	31.7928	24.6862	19.6681	27.1179	31.2239	20.6945	19.6681	34.9245	1.77569	28.1456	4.80997	17.0896	4.81484
Potri.010G255300.1.v3.0	19.3523	15.5588	17.0441	19.4215	18.6195	19.4609	14.5132	17.6564	11.8484	19.9053	23.2221	15.9606	11.8484	23.2221	1.95994	17.7136	2.97618	16.8017	4.14678
Potri.011G026600.1.v3.0	54.4905	53.3232	43.0856	54.2374	42.6459	38.5048	35.64	47.8359	48.8726	55.7838	58.2375	45.3502	35.64	58.2375	1.63405	48.1673	7.24871	15.049	5.58998
Potri.011G033800.2.v3.0	0.00294793	0.00293019	0.00293703	0.00289968	0.00294337	0.00293035	0.00296744	0.00294087	0.00292501	0.00295611	0.00290877	0.00293535	0.00289968	0.00296744	1.02337	0.00293518	1.87171e-05	0.637683	-8.41234
Potri.011G041900.1.v3.0	47.0051	47.5054	39.9673	57.5081	34.5931	33.6083	38.8908	45.0274	36.7865	57.9746	49.9531	39.7818	33.6083	57.9746	1.72501	44.0501	8.22531	18.6726	5.46107
Potri.011G044400.1.v3.0	13.9639	12.4443	12.9809	13.8614	14.5826	13.0899	14.3749	17.308	10.4258	19.4703	14.1903	17.0133	10.4258	19.4703	1.86751	14.4755	2.42773	16.7714	3.85554
Potri.011G044600.1.v3.0	3.87972e-05	2.37992e-05	4.19989e-05	4.10777e-05	3.94844e-05	3.82568e-05	4.11432e-05	3.95912e-05	4.16529e-05	4.13584e-05	3.96108e-05	4.05515e-05	2.37992e-05	4.19989e-05	1.76472	3.89435e-05	4.91276e-06	12.6151	-14.6483
Potri.011G045100.1.v3.0	52.8952	55.6158	54.6558	49.6187	46.2742	56.533	65.7151	53.6533	37.2318	60.0235	45.2818	39.4291	37.2318	65.7151	1.76503	51.4106	8.26954	16.0853	5.68399
Potri.011G047600.1.v3.0	8.5486	9.57211	13.5341	9.89521	12.3115	9.68305	15.0228	10.6504	11.7859	13.6143	12.7663	11.588	8.5486	15.0228	1.75734	11.581	1.96137	16.9361	3.53369
Potri.011G056300.2.v3.0	1.55286	2.04211	2.01332	2.4417	1.7347	1.79249	1.79912	1.24919	1.70366	1.70061	1.78616	1.83453	1.24919	2.4417	1.95463	1.8042	0.286836	15.8982	0.851363
Potri.011G060800.2.v3.0	0.000547216	0.000560703	0.000549061	0.000541017	0.00054852	0.000558074	0.000541391	0.000534551	0.000531664	0.00055934	0.000548633	0.000554481	0.000531664	0.000560703	1.05462	0.000547888	9.41899e-06	1.71915	-10.8338
Potri.011G063200.1.v3.0	1.89743e-05	2.14191e-05	2.02748e-05	1.96637e-05	1.82893e-05	1.97702e-05	1.89558e-05	1.95925e-05	1.93493e-05	1.78635e-05	1.95095e-05	2.11246e-05	1.78635e-05	2.14191e-05	1.19904	1.95656e-05	1.03215e-06	5.27533	-15.6413
Potri.011G065100.1.v3.0	0.00419219	0.00422778	0.00422395	0.00381184	0.00422177	0.00419435	0.00417432	0.00426888	0.00419429	0.00423874	0.00424147	0.00420107	0.00381184	0.00426888	1.1199	0.00418255	0.000119691	2.86168	-7.9014
Potri.011G066600.1.v3.0	5.32961	4.49763	5.92209	4.14316	3.90552	4.23677	3.62117	4.96921	4.30888	3.34716	4.63818	4.07614	3.34716	5.92209	1.76929	4.41629	0.721952	16.3475	2.14284
Potri.011G068600.2.v3.0	146.292	136.092	133.91	125.681	121.363	121.721	165.183	133.393	147.723	172.705	123.84	154.395	121.363	172.705	1.42304	140.191	17.1979	12.2675	7.13126
Potri.011G068600.6.v3.0	9.22107	10.7432	11.5898	7.59703	9.00002	7.13045	6.89126	8.25843	8.92645	9.52905	9.90204	7.16851	6.89126	11.5898	1.68181	8.82978	1.48815	16.8538	3.14238
Potri.011G071900.1.v3.0	6.15702	7.63347	7.97323	5.57582	6.73067	5.59398	6.05107	7.20558	7.53351	7.02576	7.87611	5.48124	5.48124	7.97323	1.45464	6.73646	0.934469	13.8718	2.75199
Potri.011G080700.1.v3.0	78.4086	127.909	125.863	112.976	109.178	136.086	140.11	111.069	105.201	122.287	100.351	92.8495	78.4086	140.11	1.78692	113.524	18.0413	15.892	6.82685
Potri.011G082900.1.v3.0	25.1385	17.8297	19.669	19.7583	20.9993	12.815	16.276	23.8867	25.2961	22.5126	21.0118	18.3214	12.815	25.2961	1.97394	20.2929	3.69341	18.2005	4.3429
Potri.011G086700.1.v3.0	10.6448	11.3636	11.4904	12.2577	14.0022	11.7389	8.03779	9.57616	11.2522	11.3145	10.4042	12.2282	8.03779	14.0022	1.74205	11.1926	1.4778	13.2034	3.48447
Potri.011G086800.1.v3.0	7.43076	7.16501	7.94355	8.86025	9.67223	10.7316	7.56309	8.39042	7.71274	10.1421	13.225	9.91039	7.16501	13.225	1.84578	9.06226	1.7696	19.5271	3.17987
Potri.011G090700.1.v3.0	13.1831	13.319	13.4157	16.3216	15.1538	14.4281	17.6568	15.6775	11.9167	20.8209	17.2444	12.8381	11.9167	20.8209	1.7472	15.1646	2.54107	16.7565	3.92264
Potri.011G095800.1.v3.0	10.1353	8.99792	6.69482	7.82678	8.40985	5.87453	10.9453	8.63637	8.33345	9.51291	10.9606	7.09733	5.87453	10.9606	1.86578	8.61876	1.60793	18.6562	3.10748
Potri.011G098000.1.v3.0	7.14041	7.40714	6.71709	7.10513	7.7007	5.0165	5.49212	6.4215	5.05617	5.77265	9.5375	6.74537	5.0165	9.5375	1.90123	6.67602	1.27348	19.0754	2.73899
Potri.011G098100.2.v3.0	26.2615	18.992	22.7854	25.5523	26.5841	17.0587	26.6445	22.8436	20.4979	26.2701	30.9458	24.0752	17.0587	30.9458	1.81408	24.0426	3.84844	16.0068	4.58752
Potri.011G106700.1.v3.0	14.218	11.3926	10.2498	14.6491	13.6214	11.5523	9.49025	11.8078	13.145	14.933	15.9795	12.3411	9.49025	15.9795	1.68378	12.7817	1.97873	15.481	3.676
Potri.011G111900.1.v3.0	36.9988	34.2912	34.9693	46.9817	38.6686	46.2683	37.5438	35.0821	30.2914	48.7195	45.5119	40.2229	30.2914	48.7195	1.60836	39.6291	5.92375	14.948	5.30849
Potri.011G118000.1.v3.0	34.8031	38.4732	41.26	51.0927	48.3766	39.4785	29.4302	32.0101	34.9157	45.0606	40.9477	39.3318	29.4302	51.0927	1.73606	39.5984	6.402	16.1673	5.30737
Potri.011G122500.2.v3.0	5.22759	7.13948	6.36634	6.42169	6.74387	5.31921	9.73132	7.25903	7.65536	8.14792	8.15178	6.11867	5.22759	9.73132	1.86153	7.02352	1.28483	18.2932	2.81219
Potri.011G125500.2.v3.0	0.000755128	0.000728501	0.000762091	0.000738986	0.000757111	0.000734204	0.000766713	0.000739453	0.000736252	0.000758285	0.000761629	0.000728005	0.000728005	0.000766713	1.05317	0.000747197	1.4235e-05	1.90512	-10.3862
Potri.011G132400.1.v3.0	76.6921	53.297	57.656	85.8564	54.1077	72.2735	99.1903	73.0368	64.7748	85.4535	72.8251	71.6248	53.297	99.1903	1.86109	72.2323	13.6965	18.9617	6.17457
Potri.011G138700.4.v3.0	16.301	12.93	13.2899	12.2832	16.2189	15.5432	12.1184	11.306	13.3823	11.9619	12.3114	12.2687	11.306	16.301	1.4418	13.3262	1.73024	12.9837	3.7362
Potri.011G145400.1.v3.0	55.258	63.2948	60.4076	58.4244	61.651	69.7159	45.9026	51.9226	45.4398	42.0958	51.7171	47.3037	42.0958	69.7159	1.65612	54.4278	8.45772	15.5393	5.76627
Potri.011G145500.1.v3.0	27.0208	20.9819	22.6962	24.2211	26.5871	21.4741	32.4885	30.9434	28.3541	35.0472	38.2063	29.1581	20.9819	38.2063	1.82092	28.0982	5.4037	19.2314	4.81241
Potri.012G000800.1.v3.0	10.379	10.5408	10.5588	17.8819	11.5648	10.5092	10.9646	11.3026	13.0913	10.4799	13.0827	9.88663	9.88663	17.8819	1.8087	11.6869	2.20257	18.8466	3.54681
Potri.012G003700.2.v3.0	32.428	48.5337	50.371	48.2725	44.4931	49.0379	38.2838	31.883	34.5331	44.468	40.7024	29.1886	29.1886	50.371	1.72571	41.0163	7.57802	18.4756	5.35812
Potri.012G012800.1.v3.0	8.38923	11.5472	11.7604	8.14626	10.8872	10.622	11.0986	10.7223	10.2931	10.7213	14.6201	11.9716	8.14626	14.6201	1.7947	10.8983	1.6674	15.2996	3.44603
Potri.012G050300.2.v3.0	0.000387413	0.000380242	0.000375472	0.000366974	0.000379514	0.000376932	0.000376076	0.000365017	0.000380102	0.000379894	0.000378544	0.000387732	0.000365017	0.000387732	1.06223	0.000377826	6.74158e-06	1.78431	-11.37
Potri.012G059200.1.v3.0	7.41771	5.20444	6.34016	7.12516	6.5034	5.83609	6.98411	5.23058	6.01468	6.06577	7.21337	7.99236	5.20444	7.99236	1.53568	6.49399	0.872994	13.4431	2.6991
Potri.012G062500.1.v3.0	5.65683	4.21327	4.99295	3.97329	4.37519	4.38158	5.05214	3.78547	3.31595	4.85328	3.39157	3.31898	3.31595	5.65683	1.70595	4.27587	0.758787	17.7458	2.09622
Potri.012G064100.2.v3.0	59.4138	65.2611	69.8746	58.4544	70.3507	54.1113	83.7954	77.8961	65.3212	79.8963	84.4824	77.9528	54.1113	84.4824	1.56127	70.5675	10.2781	14.5649	6.14093
Potri.012G064500.1.v3.0	7.67904	10.4374	12.0534	11.5329	10.2874	7.00741	10.2551	7.55674	8.13297	9.17278	13.161	9.62111	7.00741	13.161	1.87815	9.74144	1.92402	19.7509	3.28413
Potri.012G065600.1.v3.0	29.3995	34.5112	40.3228	23.8631	32.9978	32.4765	42.9475	37.5946	29.7671	35.5847	40.5652	34.428	23.8631	42.9475	1.79975	34.5382	5.39952	15.6335	5.11012
Potri.012G068900.3.v3.0	7.62159	8.41939	11.4235	10.9244	10.2532	10.8961	7.65129	9.55743	6.86004	10.3483	11.3095	11.5117	6.86004	11.5117	1.67808	9.73137	1.67142	17.1756	3.28264
Potri.012G072600.1.v3.0	17.6252	11.6744	11.7479	12.6824	10.3145	12.5322	12.4503	10.1276	12.1795	10.9369	11.4642	10.1361	10.1276	17.6252	1.74031	11.9893	2.00075	16.6879	3.58367
Potri.012G080900.2.v3.0	0.0743209	0.0743873	0.0743631	0.0742993	0.0741978	0.0743547	0.0740314	0.0741377	0.0742122	0.0740401	0.0743699	0.0744744	0.0740314	0.0744744	1.00598	0.0742657	0.00014156	0.190613	-3.75116
Potri.012G088600.1.v3.0	8.25968	13.516	11.3354	10.6354	11.7747	11.6771	12.0208	7.95855	7.14485	10.7583	9.40889	8.61426	7.14485	13.516	1.89171	10.2587	1.95367	19.0441	3.35877
Potri.012G095500.1.v3.0	6.71202	7.68376	9.23752	6.63844	7.38101	7.6416	6.63098	6.38033	8.62783	7.61201	9.09361	7.16691	6.38033	9.23752	1.44781	7.56717	0.969534	12.8124	2.91975
Potri.012G100500.2.v3.0	12.6783	13.9012	13.5102	14.1798	15.5683	12.5328	14.8542	12.5399	12.2401	18.0232	12.9392	16.6157	12.2401	18.0232	1.47247	14.1319	1.8227	12.8977	3.82088
Potri.012G100800.2.v3.0	9.80082	11.3523	12.3875	12.2494	11.5939	14.2925	8.77929	11.9199	8.24907	12.5871	11.1604	9.78919	8.24907	14.2925	1.73262	11.1801	1.73751	15.5411	3.48286
Potri.012G106300.1.v3.0	3.40784	4.05671	3.88194	3.64729	3.68279	4.13377	4.57759	3.90916	5.3047	3.47663	4.18817	4.35251	3.40784	5.3047	1.55662	4.05159	0.527126	13.0103	2.01849
Potri.012G109800.1.v3.0	25.3277	18.2742	18.7457	21.923	24.3577	23.5793	22.5604	16.089	16.9029	21.6984	24.2512	17.104	16.089	25.3277	1.57422	20.9011	3.2957	15.7681	4.38551
Potri.012G120000.1.v3.0	16.001	17.8304	15.7125	13.6539	15.5499	13.9928	21.0373	17.8488	17.2188	24.1211	20.8805	19.0694	13.6539	24.1211	1.76661	17.743	3.1069	17.5106	4.14918
Potri.012G131300.2.v3.0	0.000616285	0.000608591	0.0006055	0.000607093	0.000612411	0.000606372	0.000601716	0.000602838	0.000599447	0.000613858	0.000608808	0.000598337	0.000598337	0.000616285	1.03	0.000606771	5.62209e-06	0.926558	-10.6866
Potri.013G004700.3.v3.0	37.8165	38.9424	46.0928	27.769	31.2369	35.5846	34.8876	42.6031	43.2506	31.1421	43.2885	49.5925	27.769	49.5925	1.78589	38.5172	6.6557	17.2798	5.26743
Potri.013G005100.2.v3.0	45.4154	52.1279	52.3796	46.4057	52.3208	68.7275	54.5991	54.2321	41.3376	55.9678	52.2128	49.3929	41.3376	68.7275	1.66259	52.0933	6.75972	12.9762	5.70303
Potri.013G005500.3.v3.0	0.016973	0.0167687	0.016735	0.0165906	0.016658	0.0166655	0.0166192	0.0166395	0.0168871	0.0168319	0.016957	0.0166337	0.0165906	0.016973	1.02305	0.0167466	0.000135638	0.809945	-5.89999
Potri.013G009100.1.v3.0	12.4305	8.5862	8.72935	13.6284	10.5015	12.1204	9.83283	8.98893	8.17332	10.6733	8.65922	8.97678	8.17332	13.6284	1.66743	10.1084	1.78319	17.6407	3.33748
Potri.013G010800.3.v3.0	0.00069159	0.000695546	0.000690879	0.00068277	0.000700335	0.000692388	0.000671213	0.00067635	0.000682598	0.000690481	0.000687828	0.000641845	0.000641845	0.000700335	1.09113	0.000683652	1.54719e-05	2.26313	-10.5145
Potri.013G011100.1.v3.0	3.12315	5.49465	4.58428	4.6052	4.34634	4.22823	5.61068	5.50729	3.99992	3.21333	3.3531	4.67848	3.12315	5.61068	1.79648	4.39539	0.872324	19.8463	2.13599
Potri.013G013100.3.v3.0	0.00110418	0.00110345	0.00112685	0.00111659	0.00112542	0.00109536	0.00111138	0.00109723	0.00110135	0.00111762	0.00112391	0.00110601	0.00109536	0.00112685	1.02875	0.00111078	1.11037e-05	0.999633	-9.81421
Potri.013G017300.1.v3.0	0.019122	0.0192118	0.0192449	0.0191357	0.019204	0.0191113	0.0189916	0.0190762	0.0190744	0.0190152	0.0192091	0.0192975	0.0189916	0.0192975	1.01611	0.0191411	9.3885e-05	0.490488	-5.70718
Potri.013G024000.1.v3.0	19.2638	19.9818	17.0313	22.7098	16.7043	21.8757	26.54	18.8862	22.3427	26.5736	23.5415	18.1792	16.7043	26.5736	1.59082	21.1358	3.35975	15.896	4.40162
Potri.013G029300.1.v3.0	6.82214	7.82896	8.5108	8.71189	8.81754	7.76987	5.67478	5.67944	4.48616	8.40329	6.95455	6.43003	4.48616	8.81754	1.9655	7.17412	1.40064	19.5236	2.8428
Potri.013G031200.1.v3.0	22.0888	15.9505	17.1183	21.7719	17.6846	18.7938	14.5274	21.3493	17.5991	18.1417	18.0262	17.8364	14.5274	22.0888	1.52049	18.4073	2.29915	12.4904	4.20221
Potri.013G042800.1.v3.0	49.6291	70.1806	90.7017	58.9824	51.3882	57.8818	55.9464	52.6035	50.0213	58.7762	57.9729	56.86	49.6291	90.7017	1.82759	59.2453	11.3331	19.1291	5.88863
Potri.013G044600.1.v3.0	10.7416	9.80517	8.10577	12.7455	10.7787	9.53831	9.89849	7.4145	8.32474	8.50681	8.36374	8.33595	7.4145	12.7455	1.719	9.37994	1.51049	16.1034	3.22958
Potri.013G057100.1.v3.0	10.3501	10.5083	9.79271	10.9364	11.7176	8.79945	8.61776	8.88984	12.2932	11.0293	9.72659	14.4394	8.61776	14.4394	1.67554	10.5917	1.67155	15.7817	3.40487
Potri.013G060500.1.v3.0	42.1353	22.351	32.3601	30.947	22.5106	24.0816	27.6577	29.3106	27.2707	26.2981	31.8872	27.524	22.351	42.1353	1.88516	28.6945	5.39118	18.7882	4.8427
Potri.013G064600.1.v3.0	5.72112	4.81805	5.52035	7.51702	6.51059	5.34048	4.89132	4.05687	5.73254	5.61745	7.96349	6.8256	4.05687	7.96349	1.96296	5.87624	1.13929	19.3881	2.55489
Potri.013G068100.1.v3.0	21.3226	27.3886	28.5497	25.6714	31.6768	25.0527	37.3856	30.9258	25.7194	34.9049	28.9075	25.7957	21.3226	37.3856	1.75333	28.6084	4.50919	15.7618	4.83837
Potri.013G076900.1.v3.0	17.1464	16.6646	19.176	18.4341	18.6775	11.1156	16.0963	16.6906	12.9545	14.835	20.825	11.8907	11.1156	20.825	1.87349	16.2089	3.00841	18.5603	4.01871
Potri.013G084100.6.v3.0	27.9604	24.645	22.2098	32.9299	23.9318	27.0535	30.5901	22.6024	20.582	28.7919	26.9199	19.8543	19.8543	32.9299	1.65858	25.6726	4.05134	15.7808	4.68216
Potri.013G087100.1.v3.0	5.42759	6.45962	7.15143	5.48102	6.99949	6.23503	4.57387	6.38651	5.31773	4.42571	6.29608	6.55314	4.42571	7.15143	1.61588	5.94227	0.887745	14.9395	2.57101
Potri.013G095300.1.v3.0	3.71996	5.50328	4.18372	5.39823	4.11153	4.48354	3.29532	4.89051	4.45394	3.01867	4.86776	3.78587	3.01867	5.50328	1.82308	4.30936	0.779416	18.0866	2.10747
Potri.013G112500.3.v3.0	14.0149	17.8125	15.7758	11.3172	15.7627	9.17823	15.0759	17.9539	14.6846	14.0796	14.6242	13.8349	9.17823	17.9539	1.95614	14.5095	2.44596	16.8576	3.85893
Potri.013G113900.1.v3.0	15.2446	14.1943	13.524	14.1017	14.597	14.2407	16.9733	16.3026	9.09061	15.2682	12.8372	10.4772	9.09061	16.9733	1.86712	13.9043	2.25113	16.1902	3.79746
Potri.013G123500.1.v3.0	33.8903	40.6843	34.4174	37.3425	31.3584	31.6059	54.9362	48.0563	45.7132	50.6852	47.1864	41.4437	31.3584	54.9362	1.75188	41.4433	7.88959	19.0371	5.37307
Potri.013G126300.1.v3.0	26.2766	28.878	33.903	27.1095	32.3476	27.65	33.3888	32.3604	27.7464	36.2246	44.1547	30.9765	26.2766	44.1547	1.68038	31.7513	5.00116	15.751	4.98875
Potri.013G127300.1.v3.0	90.7905	62.8456	72.6689	80.7506	80.8673	84.5464	102.93	73.7723	70.5834	107.993	68.486	73.7383	62.8456	107.993	1.71839	80.831	13.7734	17.0398	6.33684
Potri.013G129600.1.v3.0	0.000869577	0.000886592	0.000882106	0.000883666	0.000883178	0.000881102	0.000867589	0.000858973	0.00086189	0.000872246	0.000889727	0.000888944	0.000858973	0.000889727	1.0358	0.000877133	1.06237e-05	1.21118	-10.1549
Potri.013G130800.1.v3.0	58.6417	70.3491	71.3645	57.8068	52.4358	64.5391	54.5477	55.6036	51.6831	74.928	56.2808	54.5795	51.6831	74.928	1.44976	60.23	8.00218	13.286	5.91241
Potri.014G005400.1.v3.0	6.47951e-05	6.76443e-05	6.52553e-05	6.61866e-05	6.46137e-05	6.61489e-05	6.42934e-05	6.64293e-05	6.61119e-05	6.72245e-05	6.79308e-05	6.5666e-05	6.42934e-05	6.79308e-05	1.05658	6.6025e-05	1.17278e-06	1.77627	-13.8866
Potri.014G005600.1.v3.0	0.000121465	0.000122802	0.000121735	0.000120527	0.000123534	0.00012613	0.000125322	0.00012251	0.0001243	0.000124963	0.00012446	0.00012447	0.000120527	0.00012613	1.04649	0.000123518	1.71727e-06	1.3903	-12.983
Potri.014G019000.1.v3.0	9.35767	8.63275	7.70132	9.90244	9.06458	7.34659	8.07374	8.35395	10.111	10.9589	12.7113	12.9007	7.34659	12.9007	1.75601	9.59291	1.82456	19.0199	3.26197
Potri.014G031800.1.v3.0	7.33683	3.73267	4.68821	5.65784	5.43613	4.78888	5.48915	6.7237	7.1872	5.89573	5.4132	4.74628	3.73267	7.33683	1.96557	5.59132	1.07312	19.1926	2.48319
Potri.014G036300.2.v3.0	9.77509	12.5882	12.585	12.2394	11.3236	13.5331	9.00263	11.4187	11.2181	6.84429	10.7783	12.6479	6.84429	13.5331	1.97728	11.1629	1.87134	16.764	3.48063
Potri.014G042200.1.v3.0	10.8708	7.91342	11.0214	9.33917	7.81046	8.08865	11.7989	9.78154	9.68987	13.2801	12.8249	10.2557	7.81046	13.2801	1.7003	10.2229	1.82477	17.8498	3.35373
Potri.014G061000.1.v3.0	0.000247153	0.00024457	0.000254895	0.000246837	0.00025555	0.000252066	0.000251772	0.000245432	0.000237473	0.000244193	0.000214113	0.000251321	0.000214113	0.00025555	1.19353	0.000245448	1.11284e-05	4.5339	-11.9923
Potri.014G069400.1.v3.0	15.5466	20.2317	22.1088	19.4402	17.9999	29.02	18.4397	18.1304	15.1928	24.9407	21.8273	24.3853	15.1928	29.02	1.91012	20.6053	4.06348	19.7206	4.36494
Potri.014G072100.3.v3.0	16.0991	15.8878	13.9053	19.9752	15.9546	15.6651	17.7574	14.8332	17.7659	20.9886	15.5469	22.2836	13.9053	22.2836	1.60253	17.2219	2.60338	15.1167	4.10617
Potri.014G079100.2.v3.0	0.000326258	0.000331929	0.000331206	0.000337176	0.000330658	0.000337163	0.000325361	0.000327488	0.000323273	0.000323791	0.000335405	0.000334132	0.000323273	0.000337176	1.04301	0.00033032	5.03721e-06	1.52495	-11.5638
Potri.014G087200.1.v3.0	10.5434	8.1931	9.8723	13.1298	9.45925	7.6322	7.95135	8.49802	8.33314	12.2944	11.6296	8.25477	7.6322	13.1298	1.72032	9.64928	1.85844	19.2599	3.27042
Potri.014G099300.1.v3.0	9.76286	10.9954	10.8642	9.64702	11.0423	9.78961	9.10599	10.1719	11.1051	12.1766	10.8201	9.27626	9.10599	12.1766	1.33721	10.3964	0.911897	8.77124	3.37802
Potri.014G119700.1.v3.0	77.5183	62.3505	63.2519	89.4688	75.3327	75.9116	57.8299	60.3481	67.8932	77.2045	79.8726	57.131	57.131	89.4688	1.56603	70.3428	10.2792	14.613	6.13633
Potri.014G122600.1.v3.0	17.1799	23.7254	19.0881	24.6989	14.1392	18.7064	15.9572	15.6605	14.474	21.5788	21.3416	17.2102	14.1392	24.6989	1.74684	18.6467	3.52362	18.8968	4.22085
Potri.014G129700.1.v3.0	10.5635	12.6665	9.72456	12.3298	11.5458	12.3603	10.2644	8.43981	7.99778	14.2487	14.8669	11.2252	7.99778	14.8669	1.85888	11.3528	2.10377	18.5309	3.50497
Potri.014G147100.1.v3.0	39.0399	35.8473	36.6783	46.1805	36.095	44.4401	38.8837	33.0677	25.5499	48.2372	43.1122	29.776	25.5499	48.2372	1.88796	38.0757	6.72918	17.6732	5.2508
Potri.014G149500.2.v3.0	4.14051	4.9295	5.30638	3.22544	4.75141	5.20306	3.16374	4.10856	5.2519	4.41936	6.02385	4.93237	3.16374	6.02385	1.90403	4.62134	0.852217	18.4409	2.20831
Potri.014G150000.1.v3.0	7.81248	9.73835	9.86616	10.3349	11.2576	8.18401	9.94818	8.59717	9.13198	7.55504	9.75231	6.24068	6.24068	11.2576	1.80391	9.03491	1.40071	15.5034	3.17551
Potri.014G150600.1.v3.0	19.8827	16.1704	17.5824	19.535	20.2938	20.1735	13.9921	18.471	23.4532	27.6157	25.6852	22.2893	13.9921	27.6157	1.97366	20.4287	3.86794	18.9338	4.35252
Potri.014G156000.2.v3.0	5.99617	8.17251	8.41303	8.1596	7.84605	7.75881	8.7271	11.4442	7.84057	10.2764	7.81319	7.44872	5.99617	11.4442	1.90858	8.3247	1.38154	16.5957	3.0574
Potri.014G161100.1.v3.0	12.1097	11.1405	11.9704	11.8479	12.2299	9.52275	10.9814	12.1674	11.163	14.1379	16.0556	15.5183	9.52275	16.0556	1.68603	12.4037	1.91101	15.4067	3.6327
Potri.014G161200.2.v3.0	0.000230954	0.000217802	0.000221726	0.000232355	0.000219121	0.000223099	0.000234076	0.000234211	0.000228044	0.000233094	0.000243098	0.00023259	0.000217802	0.000243098	1.11614	0.000229181	7.43237e-06	3.24302	-12.0912
Potri.014G163400.1.v3.0	41.2753	36.4608	31.3094	29.3266	28.2352	23.4255	39.4381	32.0347	28.9713	37.6864	35.866	30.5691	23.4255	41.2753	1.76198	32.8832	5.27186	16.0321	5.03928
Potri.014G165600.1.v3.0	14.447	14.0216	14.6805	10.0551	10.9123	10.9266	14.6387	11.5769	10.1965	11.5777	14.2946	13.8044	10.0551	14.6805	1.46001	12.5943	1.86432	14.8029	3.6547
Potri.014G167400.1.v3.0	6.82466	6.95399	5.12114	4.624	3.67663	6.10575	5.28772	4.87883	4.18634	4.67624	6.15972	5.62412	3.67663	6.95399	1.8914	5.34326	1.0208	19.1044	2.41772
Potri.014G170100.1.v3.0	14.9796	15.3501	19.2921	19.2209	20.0827	19.697	10.0677	13.8	14.0155	15.0845	16.6829	17.9226	10.0677	20.0827	1.99477	16.3496	3.02289	18.489	4.03119
Potri.014G177500.1.v3.0	29.4358	24.4918	23.2352	31.1951	20.3164	23.9534	21.3124	21.8055	19.0664	27.7372	20.6373	20.2643	19.0664	31.1951	1.63613	23.6209	3.9266	16.6234	4.56199
Potri.014G184900.1.v3.0	0.000633124	0.000636311	0.000657001	0.000652458	0.000630098	0.000650229	0.000633242	0.00066362	0.000643922	0.000641396	0.00062412	0.000647388	0.00062412	0.00066362	1.06329	0.000642742	1.18522e-05	1.844	-10.6035
Potri.014G194300.1.v3.0	5.44263	5.7139	4.66544	3.39226	6.44572	4.97329	4.42413	5.60636	6.19289	3.80528	4.61061	5.37376	3.39226	6.44572	1.90013	5.05386	0.919452	18.1931	2.33738
Potri.014G194700.1.v3.0	78.3931	70.14	66.9989	104.43	87.6362	79.9873	107.197	97.7507	97.1565	129.347	103.68	100.301	66.9989	129.347	1.93058	93.5848	17.7521	18.969	6.5482
Potri.014G195600.2.v3.0	2.08954	2.66217	3.48306	2.44879	2.56006	3.3347	1.87794	2.43777	3.2374	3.01069	2.34456	2.67219	1.87794	3.48306	1.85472	2.67991	0.497717	18.5722	1.42218
Potri.014G195700.1.v3.0	32.9617	34.3315	32.288	39.2575	40.7518	26.3708	37.8752	45.9015	32.8741	50.4281	48.3312	39.0842	26.3708	50.4281	1.91227	38.3713	7.16873	18.6825	5.26196
Potri.015G004600.3.v3.0	26.8162	18.8007	25.829	25.4339	19.9412	20.4912	26.4282	19.4298	20.2087	31.3932	28.0517	21.5284	18.8007	31.3932	1.66979	23.696	4.1163	17.3713	4.56657
Potri.015G012200.2.v3.0	21.2869	16.7405	21.064	23.9158	17.0745	20.3755	27.8916	19.9246	14.0092	25.9849	19.6865	19.9435	14.0092	27.8916	1.99095	20.6581	3.88869	18.824	4.36864
Potri.015G013600.1.v3.0	10.588	9.86255	8.5558	14.0437	7.93512	10.3312	9.60553	11.5137	9.16052	8.33067	8.44003	8.91142	7.93512	14.0437	1.76982	9.77319	1.70866	17.4832	3.28883
Potri.015G017200.2.v3.0	6.9252	8.26158	11.4975	8.85079	9.03684	9.68299	7.53272	5.95177	9.87104	6.09118	9.10663	7.09965	5.95177	11.4975	1.93178	8.32566	1.66264	19.9701	3.05756
Potri.015G017500.5.v3.0	31.6899	37.9429	46.2554	32.8285	42.1715	52.3703	41.4472	32.1426	35.0645	29.5653	44.5271	48.7142	29.5653	52.3703	1.77134	39.56	7.46369	18.8668	5.30597
Potri.015G029300.1.v3.0	12.4609	9.93921	10.3509	11.8451	11.2813	10.3245	8.04171	12.0999	11.6808	12.1353	13.2025	13.1276	8.04171	13.2025	1.64175	11.3741	1.48759	13.0787	3.50769
Potri.015G035600.2.v3.0	13.1234	11.1056	12.9964	8.94618	10.0138	7.91959	12.9933	15.2445	14.1824	14.7285	14.4647	12.9302	7.91959	15.2445	1.92491	12.3874	2.37095	19.1401	3.6308
Potri.015G037000.4.v3.0	25.7403	22.845	19.0918	18.4965	16.0486	15.2617	16.8605	19.2053	21.5084	19.4485	23.6269	17.7905	15.2617	25.7403	1.68659	19.6603	3.18968	16.2239	4.29722
Potri.015G038600.1.v3.0	15.9406	22.3992	22.548	21.2461	30.4429	24.5916	24.9094	21.0531	21.2217	27.0049	29.3862	26.1486	15.9406	30.4429	1.90977	23.9077	4.03231	16.8662	4.5794
Potri.015G042100.2.v3.0	0.00264488	0.00264155	0.00265994	0.00267759	0.00263122	0.00266885	0.0026354	0.00268369	0.00262899	0.00263762	0.00260867	0.00265373	0.00260867	0.00268369	1.02876	0.00264768	2.18795e-05	0.826367	-8.56106
Potri.015G045800.1.v3.0	13.9312	15.4191	13.1234	14.9118	14.9712	11.2014	21.4589	18.1889	19.7691	19.8088	13.9579	15.7821	11.2014	21.4589	1.91573	16.0436	3.09927	19.3177	4.00393
Potri.015G047900.1.v3.0	14.2806	10.4569	10.6179	13.231	12.0742	9.36655	7.52932	10.6235	8.21515	9.5667	13.7873	11.2566	7.52932	14.2806	1.89667	10.9171	2.12672	19.4806	3.44852
Potri.015G048200.1.v3.0	21.8751	25.0978	30.8644	18.2865	27.2632	21.2987	23.3293	17.6315	24.9481	24.7406	25.3835	28.0928	17.6315	30.8644	1.75053	24.0676	3.86705	16.0675	4.58902
Potri.015G053100.1.v3.0	14.2052	15.6383	19.7971	14.1639	12.8884	19.0021	17.6633	14.6658	10.4517	17.3321	18.8018	13.2249	10.4517	19.7971	1.89415	15.6529	2.87696	18.3798	3.96836
Potri.015G055300.3.v3.0	41.9492	33.8378	32.2366	41.9149	47.8874	43.5757	46.9188	41.4492	38.1914	49.9788	39.5877	26.6389	26.6389	49.9788	1.87616	40.3472	6.8142	16.8889	5.3344
Potri.015G056900.1.v3.0	0.00107142	0.00105831	0.00107724	0.0010741	0.00107927	0.00107764	0.00106994	0.00107044	0.00107771	0.00106952	0.00107938	0.00106599	0.00105831	0.00107938	1.01991	0.00107258	6.29763e-06	0.587148	-9.8647
Potri.015G062700.2.v3.0	27.9331	40.2268	34.2544	35.6366	36.54	47.4005	41.9578	30.5997	25.3972	38.9319	30.8137	34.3187	25.3972	47.4005	1.86637	35.3342	6.2265	17.6217	5.14299
Potri.015G066100.1.v3.0	6.92761	8.43164	7.01182	12.271	7.86405	9.49503	8.07622	7.45972	10.5378	6.8583	8.9242	8.09346	6.8583	12.271	1.78922	8.4959	1.61699	19.0326	3.08677
Potri.015G068300.1.v3.0	21.7712	31.494	34.5759	25.8812	23.0581	32.5677	26.5815	19.7029	21.2144	31.4899	27.4306	20.2974	19.7029	34.5759	1.75486	26.3387	5.21918	19.8156	4.71911
Potri.015G068900.2.v3.0	63.8263	58.9999	62.4226	54.854	47.7368	52.2027	54.9152	52.4977	51.2887	49.5658	64.9057	46.5627	46.5627	64.9057	1.39394	54.9815	6.2412	11.3514	5.78087
Potri.015G073000.1.v3.0	15.5665	13.3136	15.3706	13.9856	14.7392	15.5077	18.2813	18.3701	12.2268	17.383	10.3508	9.24683	9.24683	18.3701	1.98664	14.5285	2.89509	19.927	3.86081
Potri.015G077200.2.v3.0	22.4272	17.7007	16.089	20.1312	21.4879	23.5618	17.9082	16.2504	16.6814	20.1272	18.4204	14.5085	14.5085	23.5618	1.624	18.7745	2.78772	14.8484	4.2307
Potri.015G080000.1.v3.0	0.157571	0.175687	0.159958	0.159201	0.159284	0.175075	0.15244	0.147474	0.152685	0.150574	0.213164	0.155245	0.147474	0.213164	1.44543	0.163196	0.017998	11.0284	-2.61532
Potri.015G095000.1.v3.0	0.0016053	0.00160225	0.00159657	0.00154541	0.00158318	0.00143177	0.00159651	0.00158298	0.00159956	0.00158187	0.00159938	0.00160988	0.00143177	0.00160988	1.1244	0.00157789	4.90555e-05	3.10893	-9.30779
Potri.015G095400.2.v3.0	15.7991	12.7647	14.0097	9.3356	12.6146	11.4503	11.026	12.7773	13.5301	16.6953	18.1522	12.5314	9.3356	18.1522	1.94441	13.3905	2.48093	18.5275	3.74314
Potri.015G096100.1.v3.0	7.40789	10.6186	9.66411	7.70958	8.01588	11.1629	9.43597	6.3268	7.3873	9.79326	8.95544	6.77987	6.3268	11.1629	1.76438	8.6048	1.55302	18.0482	3.10514
Potri.015G100400.1.v3.0	12.6223	9.84385	10.3623	10.7525	9.47511	9.01884	8.57063	12.9756	9.81771	14.9691	13.9006	8.86827	8.57063	14.9691	1.74656	10.9314	2.14358	19.6094	3.45041
Potri.015G108800.2.v3.0	0.00017484	0.00017421	0.000176041	0.000176045	0.000179244	0.000179104	0.000176745	0.000179187	0.000171573	0.000173416	0.00017484	0.00011409	0.00011409	0.000179244	1.57108	0.000170778	1.80117e-05	10.5469	-12.5156
Potri.015G109300.6.v3.0	82.6481	70.6762	60.94	93.5678	84.7092	73.2758	70.0035	50.3979	64.5696	74.2643	93.5856	55.9988	50.3979	93.5856	1.85693	72.8864	13.8476	18.9988	6.18758
Potri.015G111200.1.v3.0	14.8004	12.7824	13.6886	9.48028	14.3253	11.2814	12.5357	14.3282	9.34785	15.3241	18.6881	15.1083	9.34785	18.6881	1.99919	13.4742	2.623	19.4668	3.75213
Potri.015G121000.1.v3.0	29.3069	20.5152	20.2631	23.8432	18.1863	17.3567	19.0427	24.0822	20.3972	19.637	26.7641	25.001	17.3567	29.3069	1.68851	22.033	3.7055	16.818	4.46159
Potri.015G121600.3.v3.0	37.3392	31.5727	25.1248	42.4364	29.5117	33.104	28.5063	31.0583	23.1762	30.9379	41.8328	30.8129	23.1762	42.4364	1.83103	32.1178	5.89525	18.3551	5.0053
Potri.015G141400.1.v3.0	12.1023	14.5211	14.2175	13.5181	15.2537	14.5215	20.8569	19.5383	19.589	17.9358	20.7229	19.9333	12.1023	20.8569	1.72338	16.8925	3.16822	18.7552	4.07831
Potri.015G145700.2.v3.0	11.9109	12.364	11.4671	10.1601	13.2867	11.9664	13.4752	12.8338	11.6499	15.8724	18.5914	18.279	10.1601	18.5914	1.82984	13.4881	2.69268	19.9634	3.75361
Potri.016G029300.4.v3.0	29.3862	25.5598	22.5725	38.4265	29.7479	29.8076	30.4576	22.0936	25.0097	31.518	30.8216	26.0811	22.0936	38.4265	1.73926	28.4568	4.5101	15.8489	4.8307
Potri.016G036500.1.v3.0	11.5829	13.4284	16.3195	12.2913	13.2859	12.886	14.2903	14.1677	14.9378	16.7164	16.2841	14.0478	11.5829	16.7164	1.4432	14.1865	1.63464	11.5225	3.82645
Potri.016G037900.1.v3.0	28.7285	23.8092	19.7261	31.1141	37.2536	31.4839	20.3168	29.9246	28.06	33.1629	33.9531	30.136	19.7261	37.2536	1.88854	28.9724	5.32631	18.3841	4.85661
Potri.016G042100.1.v3.0	13.5838	12.2047	10.4145	10.2971	9.93131	13.5501	14.5608	10.4897	9.01011	13.6006	13.6495	11.8227	9.01011	14.5608	1.61605	11.9262	1.85064	15.5173	3.57607
Potri.016G046600.1.v3.0	19.9818	14.0266	11.2336	15.5083	14.8209	16.5289	14.8374	12.1178	14.3166	19.8365	15.1139	12.7025	11.2336	19.9818	1.77875	15.0854	2.69639	17.8742	3.91508
Potri.016G052800.1.v3.0	60.048	45.2912	44.7932	56.7524	61.2506	38.9495	51.8977	43.0592	49.0546	62.2329	54.6743	40.4112	38.9495	62.2329	1.59778	50.7012	8.28327	16.3374	5.66395
Potri.016G053000.1.v3.0	21.0142	20.5495	20.5469	15.0544	24.5768	16.9087	22.9695	23.3315	20.5804	23.1535	25.0739	23.0095	15.0544	25.0739	1.66555	21.3974	2.98723	13.9607	4.41936
Potri.016G057800.1.v3.0	5.7735	4.53382	5.83026	3.82827	5.39785	3.38341	4.91847	5.28619	5.89865	3.891	3.92057	3.75675	3.38341	5.89865	1.7434	4.70156	0.925282	19.6803	2.23314
Potri.016G059300.1.v3.0	27.747	23.0541	21.0164	26.8752	25.5015	20.565	26.0102	19.7303	18.0346	27.5176	34.2145	30.1156	18.0346	34.2145	1.89716	25.0318	4.72275	18.867	4.64569
Potri.016G066100.2.v3.0	11.6798	14.8202	12.1753	14.8416	15.8426	15.9647	15.9194	15.2105	8.94266	17.2172	17.3923	12.388	8.94266	17.3923	1.94487	14.3662	2.5392	17.6748	3.84461
Potri.016G076400.1.v3.0	18.9759	29.5426	29.7228	22.8732	19.4243	26.7022	34.5958	22.9216	22.1523	25.7332	23.4119	19.4129	18.9759	34.5958	1.82314	24.6224	4.81297	19.5471	4.6219
Potri.016G089300.1.v3.0	28.6503	35.0434	36.7263	37.2187	35.178	36.2461	42.1093	42.9877	35.8947	41.2297	40.8743	43.2224	28.6503	43.2224	1.50862	37.9484	4.28062	11.2801	5.24597
Potri.016G095100.1.v3.0	13.6222	14.613	19.6592	13.2286	15.1678	13.4955	15.1234	16.0333	15.2689	12.0965	17.0469	13.5567	12.0965	19.6592	1.6252	14.9093	2.02138	13.5578	3.89814
Potri.016G103600.1.v3.0	6.26122	4.58008	6.09738	6.44469	6.96977	5.03315	6.80803	6.19045	5.88341	6.93212	6.69124	5.88546	4.58008	6.96977	1.52176	6.14808	0.736472	11.9789	2.62014
Potri.016G104900.1.v3.0	8.55656	8.63037	11.2032	8.11039	7.75226	8.6943	10.6161	10.2535	11.9456	9.35697	12.5135	11.2415	7.75226	12.5135	1.61417	9.90619	1.59918	16.1432	3.30833
Potri.016G114700.1.v3.0	61.3335	52.567	57.1489	62.1169	50.336	44.7617	66.0166	54.0696	61.8451	66.4425	66.6235	56.6585	44.7617	66.6235	1.4884	58.3267	6.96061	11.9338	5.86608
Potri.016G117200.1.v3.0	25.7535	20.7303	20.5494	22.0886	24.283	17.4352	24.8623	23.7993	16.594	22.7725	33.1277	19.6313	16.594	33.1277	1.99637	22.6356	4.36622	19.2892	4.50052
Potri.016G118000.1.v3.0	39.4351	36.5269	41.0199	38.6644	31.9387	42.412	52.5761	50.662	40.3957	52.1323	45.3504	46.6257	31.9387	52.5761	1.64616	43.1449	6.4599	14.9726	5.43112
Potri.016G123900.2.v3.0	20.532	15.1133	18.1147	20.8825	26.9974	18.3244	18.8166	18.1698	17.7266	16.9956	25.0993	19.3922	15.1133	26.9974	1.78633	19.6804	3.36234	17.0847	4.29869
Potri.016G137700.1.v3.0	29.2527	27.4844	30.132	24.2758	30.1814	28.5432	31.6473	29.0747	26.2791	32.8332	35.0331	30.6424	24.2758	35.0331	1.44313	29.6149	2.87992	9.72454	4.88825
Potri.016G139100.1.v3.0	77.6126	80.6722	75.7723	103.39	79.3486	106.964	84.6719	76.2811	77.0732	85.9373	90.3246	73.5785	73.5785	106.964	1.45374	84.3022	10.887	12.9143	6.3975
Potri.016G142100.1.v3.0	21.4466	13.2015	14.734	20.3692	13.7812	18.0483	19.7446	12.3656	13.6338	18.3266	13.8662	15.6264	12.3656	21.4466	1.73438	16.262	3.15393	19.3945	4.02343
Potri.017G009800.1.v3.0	2.66522	3.04357	2.88354	2.44987	3.35064	2.46545	3.20014	3.45992	2.58815	3.08962	2.7612	2.99042	2.44987	3.45992	1.41229	2.91231	0.334794	11.4958	1.54216
Potri.017G018400.1.v3.0	37.6992	27.8941	29.7089	35.9014	29.6154	34.1109	37.0656	29.772	24.8874	33.7337	29.8718	20.9374	20.9374	37.6992	1.80057	30.9332	5.02198	16.2349	4.95108
Potri.017G033300.2.v3.0	6.19929	7.98569	6.64472	8.60289	9.00209	7.60135	9.373	6.38909	5.69445	7.15912	9.2908	5.5013	5.5013	9.373	1.70378	7.45365	1.39599	18.7289	2.89795
Potri.017G043000.1.v3.0	8.36056	7.49591	8.04819	9.5453	9.25557	7.90811	6.89831	7.4016	6.49464	9.87013	8.23668	6.08725	6.08725	9.87013	1.62144	7.96685	1.18306	14.8498	2.99401
Potri.017G054300.1.v3.0	180.422	160.961	174.457	213.857	159.132	160.54	232.126	139.606	130.513	216.52	169.967	126.331	126.331	232.126	1.83744	172.036	33.9856	19.7549	7.42657
Potri.017G054800.1.v3.0	9.54184	6.49893	9.76678	7.82287	7.97845	9.72805	7.09106	9.19852	7.80565	10.3777	8.29348	9.02984	6.49893	10.3777	1.59683	8.59443	1.19203	13.8698	3.1034
Potri.017G055100.1.v3.0	0.00115418	0.00115604	0.00117604	0.00116967	0.00117285	0.00116747	0.00115694	0.00116622	0.00114812	0.00116279	0.00117262	0.00116326	0.00114812	0.00117604	1.02432	0.00116385	8.58254e-06	0.737427	-9.74688
Potri.017G061100.1.v3.0	41.413	32.8167	30.2439	39.5801	25.5158	34.1173	38.7468	31.7545	23.3499	31.6288	29.7939	23.7791	23.3499	41.413	1.77358	31.895	5.94827	18.6495	4.99526
Potri.017G070100.1.v3.0	6.43075	5.37876	4.97263	6.09519	7.04648	5.42212	5.0514	5.34274	7.39612	6.8208	8.18477	5.33711	4.97263	8.18477	1.64596	6.12324	1.04665	17.093	2.6143
Potri.017G070300.1.v3.0	27.6282	29.1515	30.9334	36.6623	34.6908	37.4512	27.6816	24.6324	22.1663	34.0818	28.5876	24.488	22.1663	37.4512	1.68956	29.8463	4.98575	16.7048	4.89948
Potri.017G071100.1.v3.0	50.9829	41.3686	38.6188	51.2891	36.9359	57.9965	34.3878	39.5317	29.7977	44.5406	45.2473	45.442	29.7977	57.9965	1.94634	43.0116	7.91917	18.4117	5.42665
Potri.017G076500.1.v3.0	70.7234	42.9053	45.798	57.6647	48.6486	48.0423	49.1686	48.8776	46.9083	59.1371	74.1322	48.3814	42.9053	74.1322	1.72781	53.3656	10.0268	18.7889	5.73784
Potri.017G078000.1.v3.0	88.4013	68.3768	78.0734	91.8139	71.8211	103.708	79.2429	79.3109	61.2523	78.8489	76.6997	84.3251	61.2523	103.708	1.69313	80.1562	11.1236	13.8774	6.32474
Potri.017G079200.1.v3.0	94.0978	95.1612	93.1335	100.971	91.5795	93.8655	98.4046	82.9773	60.8514	97.392	80.9245	74.935	60.8514	100.971	1.6593	88.6911	11.6932	13.1842	6.47072
Potri.017G085600.1.v3.0	19.1737	14.1345	17.1679	17.4805	13.6512	11.8146	15.8969	16.2942	17.5621	16.2453	21.4022	11.7625	11.7625	21.4022	1.81953	16.0488	2.85803	17.8084	4.00439
Potri.017G088700.2.v3.0	41.9342	44.4153	40.1937	42.1658	43.3083	52.906	48.4068	37.2324	39.9226	39.5128	52.7823	30.2693	30.2693	52.906	1.74784	42.7541	6.40385	14.9783	5.41799
Potri.017G091700.1.v3.0	2.69701	5.23084	4.04648	3.83762	4.52601	3.28207	2.95593	3.5427	3.88882	2.95541	4.06358	3.22124	2.69701	5.23084	1.9395	3.68731	0.730711	19.8169	1.88257
Potri.017G112800.1.v3.0	12.8798	11.5303	10.5035	11.7894	13.6299	10.1605	10.2427	13.4177	10.6577	15.2276	18.0835	12.5635	10.1605	18.0835	1.77978	12.5572	2.34011	18.6356	3.65044
Potri.017G114000.1.v3.0	69.3755	56.3795	58.5482	89.0854	69.4008	59.0645	47.6925	54.3894	53.483	78.4931	64.0811	83.3087	47.6925	89.0854	1.86791	65.2751	12.9044	19.7693	6.02846
Potri.017G118900.1.v3.0	0.0231564	0.0213029	0.0214453	0.0214634	0.0212829	0.0211192	0.0261401	0.0240873	0.0211218	0.0226859	0.0215605	0.0228614	0.0211192	0.0261401	1.23774	0.0223523	0.00153427	6.86407	-5.48344
Potri.017G123900.1.v3.0	6.3142	8.64599	8.75597	8.55251	7.08111	9.24925	8.27091	6.37687	4.72718	7.24275	7.20295	7.11656	4.72718	9.24925	1.95661	7.46135	1.29572	17.3657	2.89944
Potri.017G129800.1.v3.0	16.7246	22.359	21.5451	17.3937	20.7962	14.4268	27.9497	21.5208	16.2707	21.7847	25.8451	22.9233	14.4268	27.9497	1.93735	20.795	3.98746	19.1751	4.37816
Potri.017G138600.1.v3.0	30.4688	23.0444	23.1141	27.2942	26.0381	16.991	20.6377	25.9095	23.4465	27.129	29.8392	23.3983	16.991	30.4688	1.79323	24.7759	3.81334	15.3913	4.63087
Potri.017G144500.4.v3.0	0.00261855	0.00264482	0.0025074	0.0022961	0.00261725	0.00251237	0.00239283	0.00249215	0.00241607	0.00258927	0.00242594	0.00260238	0.0022961	0.00264482	1.15187	0.00250959	0.000109536	4.3647	-8.63833
Potri.017G146600.2.v3.0	0.00175762	0.00175126	0.00175091	0.00176729	0.00175283	0.0017636	0.00174928	0.00175665	0.00174271	0.00175116	0.0017603	0.00175021	0.00174271	0.00176729	1.0141	0.00175449	6.85151e-06	0.390514	-9.15474
Potri.017G148100.1.v3.0	8.9519	6.60438	7.01508	7.14687	7.30886	7.22284	9.68475	5.48921	5.36429	8.13881	5.93777	9.58594	5.36429	9.68475	1.80541	7.37089	1.46972	19.9395	2.88184
Potri.018G016800.1.v3.0	49.2117	43.471	39.3203	51.4163	45.2898	62.1689	45.2939	40.7135	31.9064	58.7284	59.5811	41.6088	31.9064	62.1689	1.94848	47.3925	9.15597	19.3195	5.56659
Potri.018G020600.1.v3.0	41.5729	42.3395	38.5251	48.1931	37.5313	45.447	37.8651	28.3505	40.6697	50.7844	36.7202	52.0756	28.3505	52.0756	1.83685	41.6729	6.69484	16.0652	5.38104
Potri.018G023700.1.v3.0	32.6013	33.6715	35.439	36.8278	32.5635	39.2367	37.6895	32.2522	32.5362	42.0955	35.8981	31.2618	31.2618	42.0955	1.34655	35.1728	3.31061	9.41241	5.13639
Potri.018G024600.1.v3.0	34.4589	26.3445	23.11	31.9096	24.4472	31.7744	28.5594	25.0794	18.73	28.7672	24.0442	24.3708	18.73	34.4589	1.83977	26.7996	4.4458	16.589	4.74414
Potri.018G028200.1.v3.0	13.9462	10.9052	12.957	16.5719	15.51	14.8719	14.0534	14.1967	13.9496	14.6557	16.3802	14.0884	10.9052	16.5719	1.51963	14.3405	1.50995	10.5292	3.84203
Potri.018G032600.1.v3.0	18.163	13.2734	13.2131	17.758	10.7691	14.2037	19.413	11.479	13.9959	13.8816	15.9706	10.8524	10.7691	19.413	1.80266	14.4144	2.86801	19.8969	3.84944
Potri.018G039000.1.v3.0	10.7047	7.90055	10.8017	8.44714	7.38645	10.825	7.41556	10.0201	6.09881	8.10295	8.97374	6.93929	6.09881	10.825	1.77494	8.63467	1.62422	18.8105	3.11014
Potri.018G043600.1.v3.0	7.33245	8.21425	7.07596	11.4044	8.07711	9.92807	8.15226	7.18268	6.74827	10.2935	8.72639	6.41395	6.41395	11.4044	1.77806	8.29577	1.54244	18.5931	3.05238
Potri.018G050200.1.v3.0	23.9948	15.7652	23.3937	21.9532	27.6464	20.0573	19.6309	23.3845	16.3679	21.6957	20.1224	23.1313	15.7652	27.6464	1.75363	21.4286	3.31227	15.4572	4.42147
Potri.018G066100.1.v3.0	16.9065	18.4244	20.1975	19.273	20.8251	18.1811	13.7026	12.8109	13.4157	20.4745	20.3388	12.1315	12.1315	20.8251	1.71661	17.2235	3.31725	19.2601	4.1063
Potri.018G068200.2.v3.0	76.2801	50.3553	52.5247	77.7336	62.4492	49.9677	55.4841	66.0349	55.9941	78.6616	67.5754	53.8508	49.9677	78.6616	1.57425	62.2426	10.8336	17.4054	5.95983
Potri.018G068600.1.v3.0	18.2133	11.8836	12.534	15.589	15.2082	11.7261	14.8402	9.96243	12.2723	13.7215	9.5836	13.4665	9.5836	18.2133	1.90047	13.2501	2.46145	18.5769	3.72793
Potri.018G070000.1.v3.0	209.905	169.345	173.113	220.563	195.151	175.851	137.699	165.241	149.128	214.729	223.14	167.854	137.699	223.14	1.62049	183.477	28.5678	15.5703	7.51945
Potri.018G070400.1.v3.0	20.3383	15.655	13.1643	17.3907	16.1501	17.0876	14.3996	14.9702	16.7329	19.6717	23.9623	14.2154	13.1643	23.9623	1.82025	16.9782	3.05795	18.0111	4.08561
Potri.018G074100.2.v3.0	8.88164	10.7111	12.8954	8.1009	11.2837	11.7859	12.2032	8.54727	8.54946	8.00568	9.13447	10.2574	8.00568	12.8954	1.61078	10.0297	1.71714	17.1206	3.3262
Potri.018G083000.1.v3.0	2.32744	2.89513	3.00651	3.36942	3.7194	2.27467	2.89417	2.10072	3.16566	3.44488	2.6093	2.34664	2.10072	3.7194	1.77054	2.84616	0.520863	18.3006	1.50902
Potri.018G105300.2.v3.0	13.7892	13.72	14.7231	12.8242	15.1284	13.3785	10.3721	9.29228	13.3588	11.4007	13.7806	10.0716	9.29228	15.1284	1.62806	12.6533	1.90446	15.0511	3.66144
Potri.018G110200.1.v3.0	10.0235	6.13255	7.33095	8.65735	6.85536	7.94246	6.60266	7.74761	6.07344	6.74401	6.99839	6.59721	6.07344	10.0235	1.65038	7.30879	1.14091	15.6101	2.86963
Potri.018G114100.1.v3.0	23.8209	18.6507	23.3295	27.1923	24.7244	25.575	18.7202	24.194	21.4632	24.2142	24.6855	27.092	18.6507	27.1923	1.45798	23.6385	2.78225	11.77	4.56307
Potri.018G128300.3.v3.0	4.94294	6.60965	5.24418	6.1391	7.7583	5.74477	8.52724	8.27897	5.6094	8.719	6.84312	7.06344	4.94294	8.719	1.76393	6.79001	1.30436	19.21	2.76341
Potri.018G132600.1.v3.0	11.2636	13.1901	13.647	12.91	14.0694	13.3751	13.4253	11.7126	11.5999	11.3353	17.1663	13.5911	11.2636	17.1663	1.52405	13.1071	1.62094	12.3668	3.71228
Potri.018G149100.2.v3.0	8.25287	9.37825	10.8764	9.97747	7.35552	13.5153	9.00658	11.6148	13.1019	12.9746	12.0332	9.73566	7.35552	13.5153	1.83744	10.6519	2.01646	18.9305	3.41304
Potri.019G007500.1.v3.0	12.3473	9.62608	12.2733	11.1291	11.9155	10.9876	9.63544	9.83018	11.2777	11.4997	7.67525	12.86	7.67525	12.86	1.67552	10.9214	1.4825	13.5742	3.44909
Potri.019G014000.1.v3.0	9.26327	8.57523	7.72754	10.745	8.34278	7.52633	9.38031	9.08188	6.80854	10.3809	10.2539	10.32	6.80854	10.745	1.57817	9.03381	1.26776	14.0335	3.17533
Potri.019G036800.1.v3.0	0.000806251	0.000800736	0.000795458	0.000792055	0.000800481	0.000801361	0.000806395	0.000772769	0.000804263	0.000790162	0.000805537	0.000802722	0.000772769	0.000806395	1.04351	0.000798182	9.63546e-06	1.20718	-10.291
Potri.019G049800.2.v3.0	0.000239106	0.000241595	0.000242267	0.000238016	0.000239714	0.000235971	0.00024072	0.00024145	0.000244054	0.000235821	0.000196614	0.000246579	0.000196614	0.000246579	1.25413	0.000236826	1.30383e-05	5.50543	-12.0439
Potri.019G050000.2.v3.0	34.6149	24.6158	27.2969	27.1389	24.494	25.307	30.3322	29.527	25.5873	32.4367	29.7496	19.8889	19.8889	34.6149	1.74041	27.5824	4.00028	14.503	4.78568
Potri.019G053200.2.v3.0	23.2826	20.7148	16.9081	27.4598	18.4184	20.171	26.9499	21.197	22.2938	24.7567	20.4503	20.8527	16.9081	27.4598	1.62406	21.9546	3.18708	14.5167	4.45645
Potri.019G055000.2.v3.0	43.5542	42.2093	50.332	50.777	42.4784	32.6382	35.3814	39.8152	39.1007	47.2621	47.0826	28.7464	28.7464	50.777	1.76638	41.6148	6.88328	16.5405	5.37902
Potri.019G056300.2.v3.0	0.00231665	0.00231518	0.00231069	0.00230991	0.00231791	0.00232899	0.00228902	0.00230043	0.00230234	0.00232543	0.00230525	0.00231833	0.00228902	0.00232899	1.01746	0.00231168	1.12064e-05	0.484773	-8.75684
Potri.019G065400.1.v3.0	2.39571	3.85426	3.90505	2.9357	3.7784	4.46981	2.94279	3.6353	3.10342	3.96331	3.50674	2.61396	2.39571	4.46981	1.86576	3.42537	0.622641	18.1773	1.77626
Potri.019G073000.1.v3.0	7.43982	6.06834	6.97222	9.79799	8.10171	11.0564	6.41179	7.27138	8.02754	8.20786	8.72507	9.37912	6.06834	11.0564	1.82198	8.1216	1.44706	17.8174	3.02176
Potri.019G077000.1.v3.0	51.6366	43.9587	39.431	49.7495	48.1344	42.1505	45.0381	42.8664	33.3843	49.1685	47.7325	26.5444	26.5444	51.6366	1.94529	43.3162	7.30849	16.8724	5.43684
Potri.019G077600.2.v3.0	6.08074	6.9272	6.857	6.33344	5.05611	7.21738	6.3272	4.00125	5.41909	7.55251	6.46739	3.84195	3.84195	7.55251	1.9658	6.00677	1.19885	19.9583	2.58659
Potri.019G081800.1.v3.0	10.985	7.55287	8.75694	7.94143	8.98551	7.93284	13.0672	11.1125	8.71391	8.8166	12.9308	10.2563	7.55287	13.0672	1.7301	9.75432	1.89916	19.4699	3.28604
Potri.019G083700.1.v3.0	14.9013	26.2557	23.4233	20.687	27.5035	21.5711	27.3724	17.0043	18.7375	26.4697	27.1154	20.2887	14.9013	27.5035	1.84571	22.6108	4.38785	19.406	4.49894
Potri.019G092800.1.v3.0	6.46228	7.50628	7.40501	10.294	8.22252	8.36173	8.005	8.85827	7.64958	7.98206	7.78779	8.31055	6.46228	10.294	1.59294	8.07042	0.921801	11.422	3.01264
Potri.019G095400.2.v3.0	0.000321559	0.000325038	0.000330127	0.000324562	0.000320389	0.000324161	0.000325846	0.000318304	0.000324399	0.00031936	0.000321065	0.000329146	0.000318304	0.000330127	1.03714	0.000323663	3.68326e-06	1.13799	-11.5932
Potri.019G095700.4.v3.0	0.00392808	0.00393183	0.00390832	0.00389338	0.00393307	0.00388483	0.00392221	0.0039278	0.00341807	0.00358322	0.00393959	0.00393283	0.00341807	0.00393959	1.15258	0.00385027	0.000167896	4.36062	-8.02082
Potri.019G127500.1.v3.0	13.4693	18.0935	17.5979	15.1188	22.4527	20.5444	21.8574	19.2355	21.5084	19.0678	19.6877	23.0155	13.4693	23.0155	1.70874	19.3041	2.90377	15.0423	4.27083
Potri.T017500.1.v3.0	0.116901	0.110989	0.122657	0.121702	0.120457	0.113117	0.116312	0.104748	0.106719	0.119358	0.120553	0.112923	0.104748	0.122657	1.17097	0.115536	0.0058981	5.10497	-3.11358
Potri.T032200.1.v3.0	0.0516739	0.050963	0.0511364	0.0511757	0.0510386	0.0515646	0.053606	0.0517977	0.0528737	0.0549317	0.0540782	0.0531288	0.050963	0.0549317	1.07787	0.0523307	0.00134773	2.5754	-4.2562
Potri.T045700.1.v3.0	20.152	16.3316	19.6867	18.4808	19.0967	16.2027	17.5614	21.7191	18.1143	21.1763	26.8465	22.1718	16.2027	26.8465	1.65692	19.795	2.95497	14.9279	4.30706
Potri.T046300.1.v3.0	25.0386	20.2793	20.8618	26.4694	26.7165	21.063	25.2963	25.9894	20.6682	32.6879	34.6205	23.1055	20.2793	34.6205	1.70718	25.233	4.6166	18.2959	4.65724
Potri.T054400.1.v3.0	3.59709	4.21105	3.26664	3.27326	4.92358	3.71946	4.91486	4.12934	4.05396	4.51963	6.04222	4.92453	3.26664	6.04222	1.84967	4.29797	0.814146	18.9426	2.10365
Potri.T060200.2.v3.0	0.0127612	0.0128768	0.0128208	0.0127987	0.00959894	0.0127638	0.0127159	0.00693893	0.0127635	0.0127471	0.0127896	0.0127786	0.00693893	0.0128768	1.85573	0.0120295	0.00184626	15.3478	-6.37728
Potri.T084300.2.v3.0	0.000601673	0.000609838	0.00060135	0.000604392	0.000610701	0.000608315	0.000602514	0.000604067	0.000596305	0.000598905	0.0006069	0.000435458	0.000435458	0.000610701	1.40243	0.000590035	4.8871e-05	8.28273	-10.7269
Potri.T097000.3.v3.0	9.08956e-05	8.57671e-05	8.73887e-05	8.66006e-05	9.33545e-05	9.67425e-05	8.78752e-05	8.66196e-05	9.26318e-05	8.74805e-05	9.13962e-05	8.70114e-05	8.57671e-05	9.67425e-05	1.12797	8.94803e-05	3.44653e-06	3.85172	-13.4481
Potri.T140000.1.v3.0	0.0012925	0.001301	0.00129227	0.00130528	0.00129497	0.00129351	0.0012943	0.00127107	0.00129153	0.00128892	0.00128667	0.00131167	0.00127107	0.00131167	1.03194	0.00129364	1.0022e-05	0.774716	-9.59435
Potri.T144600.1.v3.0	1.50247	2.06723	1.39275	1.90133	1.61776	1.89883	1.47192	1.36245	1.75914	1.48045	2.14504	1.8199	1.36245	2.14504	1.5744	1.70161	0.26717	15.701	0.766897
Potri.T145100.1.v3.0	8.56299	13.3596	12.3786	11.977	13.4531	13.8367	11.0497	8.44487	8.57206	10.7139	11.301	10.233	8.44487	13.8367	1.63847	11.1569	1.93808	17.3712	3.47986
Potri.T147900.2.v3.0	164.266	188.744	182.778	169.02	174.508	274.474	188.49	204.619	148.24	175.382	198.944	160.636	148.24	274.474	1.85155	185.842	32.2495	17.3532	7.53793
Potri.T158700.1.v3.0	6.62024	6.06509	5.1608	6.13013	5.74156	5.41045	7.65201	5.03199	5.09692	4.69103	5.21552	4.13993	4.13993	7.65201	1.84834	5.57964	0.937814	16.8078	2.48017
Potri.T164500.1.v3.0	14.5236	14.3278	16.4555	18.3136	15.1715	13.5412	17.2487	15.9	13.9183	20.611	20.2175	15.6898	13.5412	20.611	1.5221	16.3265	2.35558	14.4279	4.02915
Potri.T171400.1.v3.0	0.0495404	0.0493488	0.0491141	0.0517233	0.0497958	0.0524246	0.0487743	0.0481466	0.0479136	0.0486822	0.0477633	0.0484101	0.0477633	0.0524246	1.09759	0.0493031	0.00144725	2.93541	-4.34218
a Showing values for each sample (n=3 for PI, PN, XI, and XN). Overall minimum and maximum value, MCF, mean, STDEV, CV of FPKM, and CV of the logarithm (base 2) of FPKM.

## Sheet: TS4.2 103 low expression genes
Table 4.2 103 low expressed transcripts in 729 stably expressed transcripts.
Transcript_id	MCF of FPKM	Mean of FPKM	Stdev of FPKM	CV% of FPKM	log2(Mean)	#transcript_id	length	strand	isoform feature	locus	Biotype	Position	NR:Seq-id	NR:Description	NT:Seq-id	NT:Description	Uniprot:UniProtKB-AC	Uniprot:Description	COG:gene	COG:num	Pfam:pfam_ID	Pfam:pfam_Name	Pfam:pfam_Description	GO:biological_process	GO:cellular_component	GO:molecular_function	KEGG:KO	KEGG:Description
Potri.012G080900.2.v3.0	1.00598	0.0742657	0.00014156	0.190613	-3.75116	Potri.012G080900.2.v3.0	2296	+	multiple isoform transcript	Chr12:10715738-10721604	protein_coding	chrChr12:10715738-10721604:+	gi|566197400|ref|XP_002318048.2|	1-deoxy-D-xylulose 5-phosphate reductoisomerase family protein [Populus trichocarpa]	gi|566197399|ref|XM_002318012.2|	Populus trichocarpa 1-deoxy-D-xylulose 5-phosphate reductoisomerase family protein (POPTR_0012s08230g) mRNA, complete cds	Q9XFS9	1-deoxy-D-xylulose 5-phosphate reductoisomerase, chloroplastic	alr4351	COG0743	pfam02670	DXP_reductoisom	1-deoxy-D-xylulose 5-phosphate reductoisomerase. This is a family of 1-deoxy-D-xylulose 5-phosphate reductoisomerases. This enzyme catalyses the formation of 2-C-methyl-D-erythritol 4-phosphate from 1-deoxy-D-xylulose-5-phosphate in the presence of NADPH. This reaction is part of the terpenoid biosynthesis pathway.	GO:0019288|isopentenyl diphosphate biosynthetic process, methylerythritol 4-phosphate pathway;	GO:0009570|chloroplast stroma;	GO:0030604|1-deoxy-D-xylulose-5-phosphate reductoisomerase activity;GO:0046872|metal ion binding;GO:0070402|NADPH binding;	.	.
Potri.001G436300.1.v3.0	1.0088	0.014251	3.09432e-05	0.21713	-6.13279	Potri.001G436300.1.v3.0	3844	-	multiple isoform transcript	Chr01:46770282-46778764	protein_coding	chrChr01:46770282-46778764:-	gi|566154408|ref|XP_002300479.2|	translation initiation factor IF-2 family protein [Populus trichocarpa]	.	.	P57997	Translation initiation factor IF-2, chloroplastic	alr3832	COG0532	pfam00009	GTP_EFTU	Elongation factor Tu GTP binding domain. This domain contains a P-loop motif, also found in several other families such as pfam00071, pfam00025 and pfam00063. Elongation factor Tu consists of three structural domains, this plus two C-terminal beta barrel domains.	.	GO:0009507|chloroplast;	GO:0005525|GTP binding;GO:0003924|GTPase activity;GO:0003743|translation initiation factor activity;	K02519	infB, MTIF2; translation initiation factor IF-2
Potri.010G011900.4.v3.0	1.00841	0.0354249	9.51157e-05	0.268499	-4.81909	Potri.010G011900.4.v3.0	2775	+	multiple isoform transcript	Chr10:1581964-1595539	protein_coding	chrChr10:1581964-1595539:+	gi|224107106|ref|XP_002314377.1|	MULTIFUNCTIONAL family protein [Populus trichocarpa]	gi|566188641|ref|XM_002314341.2|	Populus trichocarpa MULTIFUNCTIONAL family protein (POPTR_0010s01570g) mRNA, complete cds	O49809	Glyoxysomal fatty acid beta-oxidation multifunctional protein MFP-a	RSc1759_2	COG1250	pfam02737	3HCDH_N	3-hydroxyacyl-CoA dehydrogenase, NAD binding domain. This family also includes lambda crystallin.	GO:0006635|fatty acid beta-oxidation;	GO:0005618|cell wall;GO:0009514|glyoxysome;GO:0005730|nucleolus;GO:0005777|peroxisome;GO:0009506|plasmodesma;	GO:0003857|3-hydroxyacyl-CoA dehydrogenase activity;GO:0008692|3-hydroxybutyryl-CoA epimerase activity;GO:0004165|dodecenoyl-CoA delta-isomerase activity;GO:0004300|enoyl-CoA hydratase activity;GO:0016508|long-chain-enoyl-CoA hydratase activity;	K10527	MFP2; enoyl-CoA hydratase/3-hydroxyacyl-CoA dehydrogenase [EC:4.2.1.17 1.1.1.35 1.1.1.211]
Potri.004G161700.3.v3.0	1.01239	0.00138582	4.65101e-06	0.335615	-9.49505	Potri.004G161700.3.v3.0	5570	-	multiple isoform transcript	Chr04:18234421-18246388	protein_coding	chrChr04:18234421-18246388:-	gi|743884095|ref|XP_011037195.1|	PREDICTED: zinc finger CCCH domain-containing protein 19-like [Populus euphratica]	gi|566166938|ref|XM_002306098.2|	Populus trichocarpa hypothetical protein (POPTR_0004s16880g) mRNA, complete cds	Q9SIV5	Zinc finger CCCH domain-containing protein 19	SPBC651.09c	COG5296	pfam03126	Plus-3	Plus-3 domain. This domain is about 90 residues in length and is often found associated with the pfam02213 domain. The function of this domain is uncertain. It is possible that this domain is involved in DNA binding as it has three conserved positively charged residues, hence this domain has been named the plus-3 domain. It is found in yeast Rtf1 which may be a transcription elongation factor.	GO:0032776|DNA methylation on cytosine;GO:0006352|DNA-templated transcription, initiation;GO:0031047|gene silencing by RNA;GO:0016570|histone modification;GO:0010964|regulation of chromatin silencing by small RNA;	GO:0005634|nucleus;	GO:0003677|DNA binding;GO:0042393|histone binding;GO:0008270|zinc ion binding;	.	.
Potri.010G229900.1.v3.0	1.01374	0.0287479	9.66452e-05	0.336182	-5.1204	Potri.010G229900.1.v3.0	2286	+	multiple isoform transcript	Chr10:21215342-21219513	protein_coding	chrChr10:21215342-21219513:+	gi|566192412|ref|XP_002315338.2|	hypothetical protein POPTR_0010s23650g [Populus trichocarpa]	gi|566192411|ref|XM_002315302.2|	Populus trichocarpa hypothetical protein (POPTR_0010s23650g) mRNA, complete cds	Q84K00	NAC domain-containing protein 78	.	.	pfam02365	NAM	No apical meristem (NAM) protein. This is a family of no apical meristem (NAM) proteins these are plant development proteins. Mutations in NAM result in the failure to develop a shoot apical meristem in petunia embryos. NAM is indicated as having a role in determining positions of meristems and primordial. One member of this family NAP (NAC-like, activated by AP3/PI) is encoded by the target gene…	GO:0045893|positive regulation of transcription, DNA-templated;GO:0009962|regulation of flavonoid biosynthetic process;GO:0009644|response to high light intensity;GO:0006351|transcription, DNA-templated;	GO:0005737|cytoplasm;GO:0016021|integral component of membrane;GO:0005634|nucleus;	GO:0003677|DNA binding;GO:0003700|transcription factor activity, sequence-specific DNA binding;	.	.
Potri.004G133500.3.v3.0	1.012	0.112334	0.000395433	0.352016	-3.15414	Potri.004G133500.3.v3.0	1344	-	multiple isoform transcript	Chr04:15358304-15366674	protein_coding	chrChr04:15358304-15366674:-	gi|224080065|ref|XP_002306004.1|	Cell division control protein 2 1 [Populus trichocarpa]	gi|566166422|ref|XM_002305968.2|	Populus trichocarpa Cell division control protein 2 1 (POPTR_0004s14080g) mRNA, complete cds	Q38772	Cell division control protein 2 homolog A	.	.	pfam00069	Pkinase	Protein kinase domain.	GO:0051301|cell division;GO:0007067|mitotic nuclear division;	.	GO:0005524|ATP binding;GO:0004693|cyclin-dependent protein serine/threonine kinase activity;GO:0008353|RNA polymerase II carboxy-terminal domain kinase activity;	.	.
Potri.004G121400.1.v3.0	1.01096	0.0224652	7.97069e-05	0.354802	-5.47616	Potri.004G121400.1.v3.0	2263	+	multiple isoform transcript	Chr04:11414079-11421043	protein_coding	chrChr04:11414079-11421043:+	gi|566166199|ref|XP_002305360.2|	hypothetical protein POPTR_0004s12080g [Populus trichocarpa]	gi|566166198|ref|XM_002305324.2|	Populus trichocarpa hypothetical protein (POPTR_0004s12080g) mRNA, complete cds	A7SWH1	Pescadillo homolog	SPBC19F5.05c	COG5163	pfam06732	Pescadillo_N	Pescadillo N-terminus. This family represents the N-terminal region of Pescadillo. Pescadillo protein localizes to distinct substructures of the interphase nucleus including nucleoli, the site of ribosome biogenesis. During mitosis pescadillo closely associates with the periphery of metaphase chromosomes and by late anaphase is associated with nucleolus-derived foci and prenucleolar bodies. Blast…	GO:0000466|maturation of 5.8S rRNA from tricistronic rRNA transcript (SSU-rRNA, 5.8S rRNA, LSU-rRNA);GO:0000463|maturation of LSU-rRNA from tricistronic rRNA transcript (SSU-rRNA, 5.8S rRNA, LSU-rRNA);	GO:0005730|nucleolus;GO:0005654|nucleoplasm;GO:0030687|preribosome, large subunit precursor;	GO:0043021|ribonucleoprotein complex binding;	K14843	PES1, NOP7; pescadillo
Potri.017G146600.2.v3.0	1.0141	0.00175449	6.85151e-06	0.390514	-9.15474	Potri.017G146600.2.v3.0	2824	+	multiple isoform transcript	Chr17:15369800-15373207	protein_coding	chrChr17:15369800-15373207:+	gi|566210618|ref|XP_006372391.1|	hypothetical protein POPTR_0017s01160g [Populus trichocarpa]	gi|566210617|ref|XM_006372329.1|	Populus trichocarpa hypothetical protein (POPTR_0017s01160g) mRNA, complete cds	P51819	Heat shock protein 83	SPAC926.04c	COG0326	pfam00183	HSP90	Hsp90 protein.	GO:0006457|protein folding;GO:0006950|response to stress;	GO:0005737|cytoplasm;	GO:0005524|ATP binding;	.	.
Potri.019G056300.2.v3.0	1.01746	0.00231168	1.12064e-05	0.484773	-8.75684	Potri.019G056300.2.v3.0	1609	-	multiple isoform transcript	Chr19:8774417-8780477	protein_coding	chrChr19:8774417-8780477:-	.	.	gi|566235998|ref|XM_002325880.2|	Populus trichocarpa FtsJ-like methyltransferase family protein (POPTR_0019s08410g) mRNA, complete cds	O36015	tRNA (cytidine(32)/guanosine(34)-2'-O)-methyltransferase (Putative)	SPAC4F10.03c	COG0293	pfam01728	FtsJ	FtsJ-like methyltransferase. This family consists of FtsJ from various bacterial and archaeal sources FtsJ is a methyltransferase, but actually has no effect on cell division. FtsJ's substrate is the 23S rRNA. The 1.5 A crystal structure of FtsJ in complex with its cofactor S-adenosylmethionine revealed that FtsJ has a methyltransferase fold. This family also includes the N terminus of flaviviral…	GO:0002181|cytoplasmic translation;GO:0030488|tRNA methylation;GO:0002128|tRNA nucleoside ribose methylation;	GO:0005737|cytoplasm;GO:0005829|cytosol;GO:0005634|nucleus;	GO:0008175|tRNA methyltransferase activity;	K14864	FTSJ1, TRM7; tRNA (cytidine32/guanosine34-2'-O)-methyltransferase [EC:2.1.1.205]
Potri.013G017300.1.v3.0	1.01611	0.0191411	9.3885e-05	0.490488	-5.70718	Potri.013G017300.1.v3.0	1268	-	multiple isoform transcript	Chr13:1126384-1129010	protein_coding	chrChr13:1126384-1129010:-	gi|224125182|ref|XP_002319520.1|	rubber elongation factor family protein [Populus trichocarpa]	gi|158341698|gb|AC212844.1|	Populus trichocarpa clone POP021-P07, complete sequence	Q9MA63	REF/SRPP-like protein At3g05500	.	.	pfam05755	REF	Rubber elongation factor protein (REF). This family consists of the highly related rubber elongation factor (REF), small rubber particle protein (SRPP) and stress-related protein (SRP) sequences. REF and SRPP are released from the rubber particle membrane into the cytosol during osmotic lysis of the sedimentable organelles (lutoids). The exact function of this family is unknown.	GO:0019915|lipid storage;	GO:0005811|lipid particle;GO:0005773|vacuole;	.	.	.
Potri.010G038400.2.v3.0	1.01869	0.00462022	2.29835e-05	0.497456	-7.75782	Potri.010G038400.2.v3.0	1730	-	multiple isoform transcript	Chr10:6534047-6545180	protein_coding	chrChr10:6534047-6545180:-	gi|224107863|ref|XP_002314631.1|	pyruvate dehydrogenase family protein [Populus trichocarpa]	gi|566189092|ref|XM_002314595.2|	Populus trichocarpa pyruvate dehydrogenase family protein (POPTR_0010s04790g) mRNA, complete cds	P52901	Pyruvate dehydrogenase E1 component subunit alpha-1, mitochondrial	YER178w	COG1071	pfam00676	E1_dh	Dehydrogenase E1 component. This family uses thiamine pyrophosphate as a cofactor. This family includes pyruvate dehydrogenase, 2-oxoglutarate dehydrogenase and 2-oxoisovalerate dehydrogenase.	GO:0006096|glycolytic process;GO:0046686|response to cadmium ion;	GO:0005829|cytosol;GO:0005759|mitochondrial matrix;GO:0005739|mitochondrion;GO:0005634|nucleus;	GO:0004739|pyruvate dehydrogenase (acetyl-transferring) activity;	K00161	PDHA, pdhA; pyruvate dehydrogenase E1 component alpha subunit [EC:1.2.4.1]
Potri.008G090500.2.v3.0	1.01662	0.00316761	1.76423e-05	0.55696	-8.30239	Potri.008G090500.2.v3.0	2464	+	multiple isoform transcript	Chr08:5674683-5679201	protein_coding	chrChr08:5674683-5679201:+	gi|566183062|ref|XP_002311320.2|	Ribulose-1 family protein [Populus trichocarpa]	gi|566183061|ref|XM_002311284.2|	Populus trichocarpa Ribulose-1 family protein (POPTR_0008s09000g) mRNA, complete cds	Q9XI84	[Fructose-bisphosphate aldolase]-lysine N-methyltransferase, chloroplastic	.	.	pfam09273	Rubis-subs-bind	Rubisco LSMT substrate-binding. Members of this family adopt a multihelical structure, with an irregular array of long and short alpha-helices. They allow binding of the protein to substrate, such as the N-terminal tails of histones H3 and H4 and the large subunit of the Rubisco holoenzyme complex.	GO:0018023|peptidyl-lysine trimethylation;	GO:0009507|chloroplast;GO:0009570|chloroplast stroma;	GO:0030785|[ribulose-bisphosphate carboxylase]-lysine N-methyltransferase activity;GO:0016279|protein-lysine N-methyltransferase activity;	K00592	E2.1.1.127; [ribulose-bisphosphate carboxylase]-lysine N-methyltransferase [EC:2.1.1.127]
Potri.015G056900.1.v3.0	1.01991	0.00107258	6.29763e-06	0.587148	-9.8647	Potri.015G056900.1.v3.0	3202	-	multiple isoform transcript	Chr15:7805863-7809849	protein_coding	chrChr15:7805863-7809849:-	gi|566206269|ref|XP_006374393.1|	endopeptidase Clp family protein [Populus trichocarpa]	gi|566206268|ref|XM_006374331.1|	Populus trichocarpa endopeptidase Clp family protein (POPTR_0015s06760g) mRNA, complete cds	P42730	Chaperone protein ClpB1	CAC0959	COG0542	pfam07724	AAA_2	AAA domain (Cdc48 subfamily). This Pfam entry includes some of the AAA proteins not detected by the pfam00004 model.	GO:0045727|positive regulation of translation;GO:0043335|protein unfolding;GO:0009408|response to heat;GO:0009644|response to high light intensity;GO:0042542|response to hydrogen peroxide;	GO:0009941|chloroplast envelope;GO:0009570|chloroplast stroma;GO:0005829|cytosol;GO:0005634|nucleus;	GO:0005524|ATP binding;	K03695	clpB; ATP-dependent Clp protease ATP-binding subunit ClpB
Potri.001G459700.2.v3.0	1.02086	0.00435662	2.69924e-05	0.619571	-7.84257	Potri.001G459700.2.v3.0	2006	-	multiple isoform transcript	Chr01:49360630-49366179	protein_coding	chrChr01:49360630-49366179:-	gi|224061581|ref|XP_002300551.1|	MURUS 4 family protein [Populus trichocarpa]	.	.	Q9SA77	UDP-arabinose 4-epimerase 1	BS_galE	COG1087	pfam01370	Epimerase	NAD dependent epimerase/dehydratase family. This family of proteins utilize NAD as a cofactor. The proteins in this family use nucleotide-sugar substrates for a variety of chemical reactions.	GO:0019567|arabinose biosynthetic process;GO:0045227|capsule polysaccharide biosynthetic process;GO:0006012|galactose metabolic process;GO:0009832|plant-type cell wall biogenesis;GO:0033358|UDP-L-arabinose biosynthetic process;	GO:0005794|Golgi apparatus;GO:0032580|Golgi cisterna membrane;GO:0016021|integral component of membrane;	GO:0050662|coenzyme binding;GO:0050373|UDP-arabinose 4-epimerase activity;GO:0003978|UDP-glucose 4-epimerase activity;	K12448	UXE, uxe; UDP-arabinose 4-epimerase [EC:5.1.3.5]
Potri.008G021400.1.v3.0	1.02425	0.00212379	1.34401e-05	0.632836	-8.87915	Potri.008G021400.1.v3.0	1846	-	multiple isoform transcript	Chr08:1116064-1119214	protein_coding	chrChr08:1116064-1119214:-	gi|566181888|ref|XP_002311951.2|	hydrolase family protein [Populus trichocarpa]	gi|566181887|ref|XM_002311915.2|	Populus trichocarpa hydrolase family protein (POPTR_0008s02230g) mRNA, complete cds	.	.	.	.	pfam12697	Abhydrolase_6	Alpha/beta hydrolase family. This family contains alpha/beta hydrolase enzymes of diverse specificity.	.	.	.	.	.
Potri.011G033800.2.v3.0	1.02337	0.00293518	1.87171e-05	0.637683	-8.41234	Potri.011G033800.2.v3.0	2650	-	multiple isoform transcript	Chr11:2785723-2788869	protein_coding	chrChr11:2785723-2788869:-	gi|224114197|ref|XP_002316693.1|	hypothetical protein POPTR_0011s03620g [Populus trichocarpa]	gi|566193527|ref|XM_002316657.2|	Populus trichocarpa hypothetical protein (POPTR_0011s03620g) mRNA, complete cds	Q9ZT07	G-type lectin S-receptor-like serine/threonine-protein kinase RKS1	Cgl2127_1	COG0515	pfam00069	Pkinase	Protein kinase domain.	GO:0048544|recognition of pollen;	GO:0016021|integral component of membrane;GO:0005886|plasma membrane;	GO:0005524|ATP binding;GO:0005516|calmodulin binding;GO:0030246|carbohydrate binding;GO:0004674|protein serine/threonine kinase activity;	.	.
Potri.006G026900.4.v3.0	1.02379	0.00479489	3.25137e-05	0.678089	-7.70429	Potri.006G026900.4.v3.0	1272	-	multiple isoform transcript	Chr06:1809846-1814178	protein_coding	chrChr06:1809846-1814178:-	gi|566174153|ref|XP_002308845.2|	ubiquitin-conjugating enzyme family protein [Populus trichocarpa]	gi|566174152|ref|XM_002308809.2|	Populus trichocarpa ubiquitin-conjugating enzyme family protein (POPTR_0006s02770g) mRNA, complete cds	Q9FF66	Ubiquitin-conjugating enzyme E2 22	YDR092w	COG5078	pfam00179	UQ_con	Ubiquitin-conjugating enzyme. Proteins destined for proteasome-mediated degradation may be ubiquitinated. Ubiquitination follows conjugation of ubiquitin to a conserved cysteine residue of UBC homologues. TSG101 is one of several UBC homologues that lacks this active site cysteine.	GO:0000209|protein polyubiquitination;GO:0006511|ubiquitin-dependent protein catabolic process;	GO:0005737|cytoplasm;	GO:0005524|ATP binding;GO:0016874|ligase activity;GO:0061630|ubiquitin protein ligase activity;GO:0031625|ubiquitin protein ligase binding;GO:0004842|ubiquitin-protein transferase activity;	K10583	UBE2S, E2EPF; ubiquitin-conjugating enzyme E2 S [EC:2.3.2.23]
Potri.010G227500.1.v3.0	1.02589	0.0509776	0.000347215	0.681113	-4.29399	Potri.010G227500.1.v3.0	1632	+	multiple isoform transcript	Chr10:21056565-21060554	protein_coding	chrChr10:21056565-21060554:+	gi|566192367|ref|XP_002315325.2|	hypothetical protein POPTR_0010s23420g [Populus trichocarpa]	gi|566192366|ref|XM_002315289.2|	Populus trichocarpa hypothetical protein (POPTR_0010s23420g) mRNA, complete cds	Q9CAE4	U11/U12 small nuclear ribonucleoprotein 31 kDa protein	TP0356	COG0724	pfam00076	RRM_1	RNA recognition motif. (a.k.a. RRM, RBD, or RNP domain). The RRM motif is probably diagnostic of an RNA binding protein. RRMs are found in a variety of RNA binding proteins, including various hnRNP proteins, proteins implicated in regulation of alternative splicing, and protein components of snRNPs. The motif also appears in a few single stranded DNA binding proteins. The RRM structure consists o…	GO:0032502|developmental process;GO:0000398|mRNA splicing, via spliceosome;GO:0051302|regulation of cell division;	GO:0005634|nucleus;GO:0005681|spliceosomal complex;	GO:0000166|nucleotide binding;GO:0003723|RNA binding;GO:0008270|zinc ion binding;	K13154	ZCRB1; U11/U12 small nuclear ribonucleoprotein 31 kDa protein
Potri.017G055100.1.v3.0	1.02432	0.00116385	8.58254e-06	0.737427	-9.74688	Potri.017G055100.1.v3.0	2578	+	multiple isoform transcript	Chr17:4887656-4892154	protein_coding	chrChr17:4887656-4892154:+	gi|566212132|ref|XP_002323777.2|	hypothetical protein POPTR_0017s08220g [Populus trichocarpa]	gi|566212131|ref|XM_002323741.2|	Populus trichocarpa hypothetical protein (POPTR_0017s08220g) mRNA, complete cds	.	.	.	.	pfam04576	Zein-binding	Zein-binding. This domain binds to zein proteins, pfam01559. Zein proteins are seed storage proteins.	.	.	.	.	.
Potri.002G087000.1.v3.0	1.03106	0.00228279	1.75821e-05	0.770204	-8.77499	Potri.002G087000.1.v3.0	1836	-	multiple isoform transcript	Chr02:6134192-6137820	protein_coding	chrChr02:6134192-6137820:-	gi|743845854|ref|XP_011027592.1|	PREDICTED: auxin transporter-like protein 3 [Populus euphratica]	gi|566156979|ref|XM_002302217.2|	Populus trichocarpa amino acid permease family protein (POPTR_0002s08750g) mRNA, complete cds	Q9FEL6	Auxin transporter-like protein 3	.	.	pfam01490	Aa_trans	Transmembrane amino acid transporter protein. This transmembrane region is found in many amino acid transporters including UNC-47 and MTR. UNC-47 encodes a vesicular amino butyric acid (GABA) transporter, (VGAT). UNC-47 is predicted to have 10 transmembrane domains. MTR is a N system amino acid transporter system protein involved in methyltryptophan resistance. Other members of this family includ…	GO:0006084|acetyl-CoA metabolic process;GO:0006865|amino acid transport;GO:0043481|anthocyanin accumulation in tissues in response to UV light;GO:0009926|auxin polar transport;GO:0009734|auxin-activated signaling pathway;GO:0016132|brassinosteroid biosynthetic process;GO:0009932|cell tip growth;GO:0071555|cell wall organization;GO:0010311|lateral root formation;GO:0009825|multidimensional cell gr…	GO:0016021|integral component of membrane;GO:0005886|plasma membrane;	GO:0010328|auxin influx transmembrane transporter activity;GO:0015293|symporter activity;	K13946	AUX1, LAX; auxin influx carrier (AUX1 LAX family)
Potri.T140000.1.v3.0	1.03194	0.00129364	1.0022e-05	0.774716	-9.59435	Potri.T140000.1.v3.0	1839	-	multiple isoform transcript	scaffold_322:7683-12644	protein_coding	chrscaffold_322:7716-12644:-	gi|743915312|ref|XP_011001605.1|	PREDICTED: proline-rich receptor-like protein kinase PERK15 [Populus euphratica]	gi|566160946|ref|XM_006385402.1|	Populus trichocarpa hypothetical protein (POPTR_0003s052201g) mRNA, partial cds	Q9C821	Proline-rich receptor-like protein kinase PERK15	BS_yloP_1	COG0515	pfam07714	Pkinase_Tyr	Protein tyrosine kinase.	GO:0009755|hormone-mediated signaling pathway;GO:0046777|protein autophosphorylation;GO:0007178|transmembrane receptor protein serine/threonine kinase signaling pathway;	GO:0016021|integral component of membrane;GO:0005886|plasma membrane;GO:0009506|plasmodesma;	GO:0005524|ATP binding;GO:0001653|peptide receptor activity;GO:0004675|transmembrane receptor protein serine/threonine kinase activity;GO:0031625|ubiquitin protein ligase binding;	.	.
Potri.013G005500.3.v3.0	1.02305	0.0167466	0.000135638	0.809945	-5.89999	Potri.013G005500.3.v3.0	1145	+	multiple isoform transcript	Chr13:357025-365107	protein_coding	chrChr13:357025-365078:+	gi|357495837|ref|XP_003618207.1|	ADP-ribosylation factor [Medicago truncatula]	gi|566198687|ref|XM_006375654.1|	Populus trichocarpa hypothetical protein (POPTR_0013s00690g) mRNA, complete cds	O48920	ADP-ribosylation factor	.	.	pfam00025	Arf	ADP-ribosylation factor family. Pfam combines a number of different Prosite families together	GO:0015031|protein transport;GO:0007264|small GTPase mediated signal transduction;GO:0016192|vesicle-mediated transport;	GO:0005794|Golgi apparatus;	GO:0005525|GTP binding;	.	.
Potri.015G042100.2.v3.0	1.02876	0.00264768	2.18795e-05	0.826367	-8.56106	Potri.015G042100.2.v3.0	1549	+	multiple isoform transcript	Chr15:3985903-3989190	protein_coding	chrChr15:3985903-3989190:+	gi|224135469|ref|XP_002322081.1|	hypothetical protein POPTR_0015s04190g [Populus trichocarpa]	gi|566205758|ref|XM_002322045.2|	Populus trichocarpa hypothetical protein (POPTR_0015s04190g) mRNA, complete cds	P0A9T5	Protein tas	VC0667	COG0667	pfam00248	Aldo_ket_red	Aldo/keto reductase family. This family includes a number of K+ ion channel beta chain regulatory domains - these are reported to have oxidoreductase activity.	.	.	GO:0016491|oxidoreductase activity;	.	.
Potri.012G131300.2.v3.0	1.03	0.000606771	5.62209e-06	0.926558	-10.6866	Potri.012G131300.2.v3.0	2449	-	multiple isoform transcript	Chr12:14777432-14782106	protein_coding	chrChr12:14777432-14782106:-	gi|566198432|ref|XP_002318265.2|	cationic amino acid transporter 1 family protein [Populus trichocarpa]	gi|566198431|ref|XM_002318229.2|	Populus trichocarpa cationic amino acid transporter 1 family protein (POPTR_0012s14160g) mRNA, complete cds	Q84MA5	Cationic amino acid transporter 1	RSc1588	COG0531	pfam13520	AA_permease_2	Amino acid permease.	.	GO:0005887|integral component of plasma membrane;GO:0016020|membrane;GO:0005886|plasma membrane;	GO:0015171|amino acid transmembrane transporter activity;GO:0015297|antiporter activity;	.	.
Potri.007G115200.2.v3.0	1.03218	0.00207021	1.93659e-05	0.935455	-8.91601	Potri.007G115200.2.v3.0	1157	+	multiple isoform transcript	Chr07:13661195-13670143	protein_coding	chrChr07:13661195-13670143:+	gi|566179370|ref|XP_006380343.1|	hypothetical protein POPTR_0007s03260g [Populus trichocarpa]	gi|566179369|ref|XM_006380281.1|	Populus trichocarpa hypothetical protein (POPTR_0007s03260g) mRNA, complete cds	Q9FUY6	MADS-box protein JOINTLESS	YBR182c	COG5068	pfam00319	SRF-TF	SRF-type transcription factor (DNA-binding and dimerization domain).	GO:0007275|multicellular organismal development;GO:0006351|transcription, DNA-templated;	GO:0005634|nucleus;	GO:0003677|DNA binding;GO:0003700|transcription factor activity, sequence-specific DNA binding;	.	.
Potri.001G263900.2.v3.0	1.0303	0.00151041	1.42547e-05	0.94377	-9.37085	Potri.001G263900.2.v3.0	1783	-	multiple isoform transcript	Chr01:27251358-27254180	protein_coding	chrChr01:27251358-27254180:-	gi|566151239|ref|XP_002299934.2|	hypothetical protein POPTR_0001s27110g [Populus trichocarpa]	.	.	.	.	.	.	pfam04862	DUF642	Protein of unknown function (DUF642). This family represents a duplicated conserved region found in a number of uncharacterized plant proteins, potentially in the stem. There is a conserved CGP sequence motif.	.	.	.	.	.
Potri.003G086700.1.v3.0	1.03336	0.000687782	6.6896e-06	0.972634	-10.5058	Potri.003G086700.1.v3.0	1569	-	multiple isoform transcript	Chr03:11418236-11422557	protein_coding	chrChr03:11418236-11422557:-	gi|743864804|ref|XP_011032019.1|	PREDICTED: ras-related protein RABH1b-like [Populus euphratica]	gi|566161594|ref|XM_006385538.1|	Populus trichocarpa hypothetical protein (POPTR_0003s08490g) mRNA, complete cds	O80501	Ras-related protein RABH1b	.	.	pfam00071	Ras	Ras family. Includes sub-families Ras, Rab, Rac, Ral, Ran, Rap Ypt1 and more. Shares P-loop motif with GTP_EFTU, arf and myosin_head. See pfam00009 pfam00025, pfam00063. As regards Rab GTPases, these are important regulators of vesicle formation, motility and fusion. They share a fold in common with all Ras GTPases: this is a six-stranded beta-sheet surrounded by five alpha-helices.	GO:0006891|intra-Golgi vesicle-mediated transport;GO:0006886|intracellular protein transport;GO:0032482|Rab protein signal transduction;GO:0042147|retrograde transport, endosome to Golgi;GO:0006890|retrograde vesicle-mediated transport, Golgi to ER;	GO:0005829|cytosol;GO:0005768|endosome;GO:0005794|Golgi apparatus;GO:0000139|Golgi membrane;GO:0016020|membrane;GO:0005886|plasma membrane;GO:0009506|plasmodesma;GO:0005802|trans-Golgi network;GO:0005774|vacuolar membrane;	GO:0005525|GTP binding;GO:0003924|GTPase activity;	K07893	RAB6A; Ras-related protein Rab-6A
Potri.013G013100.3.v3.0	1.02875	0.00111078	1.11037e-05	0.999633	-9.81421	Potri.013G013100.3.v3.0	2802	+	multiple isoform transcript	Chr13:854899-858961	protein_coding	chrChr13:854899-858903:+	gi|566198814|ref|XP_002318976.2|	F-box family protein [Populus trichocarpa]	gi|566198813|ref|XM_002318940.2|	Populus trichocarpa F-box family protein (POPTR_0013s01460g) mRNA, complete cds	Q8RWU5	F-box/LRR-repeat protein 3	.	.	pfam08493	AflR	Aflatoxin regulatory protein. This domain is found in the aflatoxin regulatory protein (AflR) which is involved in the regulation of the biosynthesis of aflatoxin in the fungal genus Aspergillus. It occurs together with the fungal Zn(2)-Cys(6) binuclear cluster domain (pfam00172).	.	.	.	K10268	FBXL2_20; F-box and leucine-rich repeat protein 2/20
Potri.005G250700.4.v3.0	1.03279	0.131985	0.00134552	1.01945	-2.92155	Potri.005G250700.4.v3.0	2527	-	multiple isoform transcript	Chr05:25319490-25323229	protein_coding	chrChr05:25319490-25323187:-	gi|224086034|ref|XP_002307787.1|	AMP-dependent synthetase and ligase family protein [Populus trichocarpa]	gi|566173495|ref|XM_002307751.2|	Populus trichocarpa AMP-dependent synthetase and ligase family protein (POPTR_0005s27210g) mRNA, complete cds	F4HUK6	Acyl-activating enzyme 1, peroxisomal (Probable)	.	.	pfam00501	AMP-binding	AMP-binding enzyme.	GO:0006631|fatty acid metabolic process;	GO:0005777|peroxisome;	GO:0016874|ligase activity;	.	.
Potri.001G200000.3.v3.0	1.03903	0.000321977	3.48979e-06	1.08386	-11.6008	Potri.001G200000.3.v3.0	2946	+	multiple isoform transcript	Chr01:19456679-19462831	protein_coding	chrChr01:19456679-19462727:+	gi|566150037|ref|XP_006369289.1|	hypothetical protein POPTR_0001s20710g [Populus trichocarpa]	.	.	Q9LV48	Proline-rich receptor-like protein kinase PERK1	.	.	pfam00069	Pkinase	Protein kinase domain.	GO:0009755|hormone-mediated signaling pathway;GO:0046777|protein autophosphorylation;GO:0009620|response to fungus;GO:0009611|response to wounding;GO:0007178|transmembrane receptor protein serine/threonine kinase signaling pathway;	GO:0016021|integral component of membrane;GO:0005886|plasma membrane;GO:0009506|plasmodesma;	GO:0005524|ATP binding;GO:0001653|peptide receptor activity;GO:0004672|protein kinase activity;GO:0004674|protein serine/threonine kinase activity;GO:0004675|transmembrane receptor protein serine/threonine kinase activity;GO:0031625|ubiquitin protein ligase binding;	.	.
Potri.019G095400.2.v3.0	1.03714	0.000323663	3.68326e-06	1.13799	-11.5932	Potri.019G095400.2.v3.0	2149	+	multiple isoform transcript	Chr19:12619240-12624274	protein_coding	chrChr19:12619240-12624274:+	.	.	gi|566242405|ref|XM_002325561.2|	Populus trichocarpa hydroxyproline-rich glycoprotein (POPTR_0019s12490g) mRNA, complete cds	.	.	.	.	pfam07223	DUF1421	Protein of unknown function (DUF1421). This family represents a conserved region approximately 350 residues long within a number of plant proteins of unknown function.	.	.	.	.	.
Potri.005G044300.2.v3.0	1.03899	0.00255455	2.94598e-05	1.15323	-8.61272	Potri.005G044300.2.v3.0	862	-	multiple isoform transcript	Chr05:3263052-3265677	protein_coding	chrChr05:3263052-3265677:-	gi|566169461|ref|XP_006382701.1|	hypothetical protein POPTR_0005s04580g [Populus trichocarpa]	gi|566169460|ref|XM_006382639.1|	Populus trichocarpa hypothetical protein (POPTR_0005s04580g) mRNA, complete cds	Q86SZ2	Trafficking protein particle complex subunit 6B	.	.	pfam04051	TRAPP	Transport protein particle (TRAPP) component. TRAPP plays a key role in the targeting and/or fusion of ER-to-Golgi transport vesicles with their acceptor compartment. TRAPP is a large multimeric protein that contains at least 10 subunits. This family contains many TRAPP family proteins. The Bet3 subunit is one of the better characterized TRAPP proteins and has a dimeric structure with hydrophobic…	GO:0016192|vesicle-mediated transport;	GO:0005783|endoplasmic reticulum;GO:0005794|Golgi apparatus;	.	.	.
Potri.019G036800.1.v3.0	1.04351	0.000798182	9.63546e-06	1.20718	-10.291	Potri.019G036800.1.v3.0	1609	-	unique transcript	Chr19:4164422-4167175	protein_coding	chrChr19:4164422-4167175:-	gi|743862011|ref|XP_011031273.1|	PREDICTED: histone acetyltransferase HAC1 isoform X2 [Populus euphratica]	gi|566232215|ref|XM_002325811.2|	Populus trichocarpa hypothetical protein (POPTR_0019s05250g) mRNA, complete cds	Q9C5X9	Histone acetyltransferase HAC1	.	.	pfam15258	FAM222A	Protein family of FAM222A. This protein family, FAM222A are a domain of unknown function. This family of proteins is found in eukaryotes and are typically between 411 and 562 amino acids in length. In humans, the gene encoding this protein domain lies in the position, chromosome 12 open reading frame 34.	GO:0006355|regulation of transcription, DNA-templated;GO:0006351|transcription, DNA-templated;	GO:0005634|nucleus;	GO:0004402|histone acetyltransferase activity;GO:0003712|transcription cofactor activity;GO:0008270|zinc ion binding;	.	.
Potri.013G129600.1.v3.0	1.0358	0.000877133	1.06237e-05	1.21118	-10.1549	Potri.013G129600.1.v3.0	1365	-	multiple isoform transcript	Chr13:14145144-14150119	protein_coding	chrChr13:14145144-14150119:-	gi|566201117|ref|XP_006376474.1|	hypothetical protein POPTR_0013s13320g [Populus trichocarpa]	gi|118485337|gb|EF146453.1|	Populus trichocarpa clone WS0118_E05 unknown mRNA	P27527	Ribosomal protein S19, mitochondrial	MPN169	COG0185	pfam00203	Ribosomal_S19	Ribosomal protein S19.	GO:0006412|translation;	GO:0005739|mitochondrion;GO:0015935|small ribosomal subunit;	GO:0003723|RNA binding;GO:0003735|structural constituent of ribosome;	.	.
Potri.009G042200.3.v3.0	1.04035	0.000260129	3.42261e-06	1.31573	-11.9085	Potri.009G042200.3.v3.0	2813	+	multiple isoform transcript	Chr09:4899604-4903142	protein_coding	chrChr09:4899604-4903142:+	gi|566186296|ref|XP_002314125.2|	hypothetical protein POPTR_0009s04690g [Populus trichocarpa]	gi|566186295|ref|XM_002314089.2|	Populus trichocarpa hypothetical protein (POPTR_0009s04690g) mRNA, complete cds	Q9SS80	UPF0503 protein At3g09070, chloroplastic	.	.	pfam05340	DUF740	Protein of unknown function (DUF740). This family consists of several uncharacterized plant proteins of unknown function.	GO:0010588|cotyledon vascular tissue pattern formation;GO:0010088|phloem development;GO:0010233|phloem transport;GO:0022622|root system development;	GO:0016324|apical plasma membrane;GO:0009507|chloroplast;GO:0005886|plasma membrane;	.	.	.
Potri.014G005600.1.v3.0	1.04649	0.000123518	1.71727e-06	1.3903	-12.983	Potri.014G005600.1.v3.0	3191	+	multiple isoform transcript	Chr14:653821-657503	protein_coding	chrChr14:653821-657503:+	gi|566201685|ref|XP_006374785.1|	hypothetical protein POPTR_0014s00760g [Populus trichocarpa]	gi|157410316|gb|AC210555.1|	Populus trichocarpa clone POP104-J03, complete sequence	Q7XA40	Disease resistance protein RGA3 (Putative)	RSp0875	COG4886	pfam00931	NB-ARC	NB-ARC domain.	GO:0006952|defense response;	.	GO:0043531|ADP binding;GO:0005524|ATP binding;	.	.
Potri.006G156200.1.v3.0	1.05207	0.000225298	3.21997e-06	1.42921	-12.1159	Potri.006G156200.1.v3.0	2710	-	multiple isoform transcript	Chr06:14302174-14305277	protein_coding	chrChr06:14302174-14305277:-	gi|566259802|ref|XP_006389456.1|	hypothetical protein POPTR_0024s00430g [Populus trichocarpa]	gi|566259801|ref|XM_006389394.1|	Populus trichocarpa hypothetical protein (POPTR_0024s00430g) mRNA, complete cds	Q9SL79	CRS2-associated factor 1, chloroplastic	.	.	pfam01985	CRS1_YhbY	CRS1 / YhbY (CRM) domain. Escherichia coli YhbY is associated with pre-50S ribosomal subunits, which implies a function in ribosome assembly. GFP fused to a single-domain CRM protein from maize localizes to the nucleolus, suggesting that an analogous activity may have been retained in plants. A CRM domain containing protein in plant chloroplasts has been shown to function in group I and II intron…	GO:0000373|Group II intron splicing;GO:0006397|mRNA processing;	GO:0009570|chloroplast stroma;GO:0030529|ribonucleoprotein complex;	GO:0003723|RNA binding;	.	.
Potri.008G205100.2.v3.0	1.04997	0.00122949	1.78702e-05	1.45346	-9.66772	Potri.008G205100.2.v3.0	1385	+	multiple isoform transcript	Chr08:14844728-14847037	protein_coding	chrChr08:14844728-14847037:+	gi|566185142|ref|XP_002311845.2|	integral membrane family protein [Populus trichocarpa]	gi|566185141|ref|XM_002311809.2|	Populus trichocarpa integral membrane family protein (POPTR_0008s20960g) mRNA, complete cds	B9HMP6	CASP-like protein 1E1	.	.	pfam04535	DUF588	Domain of unknown function (DUF588). This family of plant proteins contains a domain that may have a catalytic activity. It has a conserved arginine and aspartate that could form an active site. These proteins are predicted to contain 3 or 4 transmembrane helices.	.	GO:0016021|integral component of membrane;GO:0005886|plasma membrane;	.	.	.
Potri.001G380000.2.v3.0	1.04261	0.00160176	2.33405e-05	1.45718	-9.28613	Potri.001G380000.2.v3.0	1181	-	multiple isoform transcript	Chr01:39606008-39607402	protein_coding	chrChr01:39606008-39607402:-	gi|224061357|ref|XP_002300440.1|	hypothetical protein POPTR_0001s38900g [Populus trichocarpa]	.	.	.	.	.	.	pfam13668	Ferritin_2	Ferritin-like domain. This family contains ferritins and other ferritin-like proteins such as members of the DPS family and bacterioferritins.	.	.	.	.	.
Potri.002G217500.1.v3.0	1.04699	7.51004e-05	1.1152e-06	1.48494	-13.7008	Potri.002G217500.1.v3.0	3159	+	multiple isoform transcript	Chr02:20120332-20124154	protein_coding	chrChr02:20120332-20124154:+	gi|743940050|ref|XP_011014484.1|	PREDICTED: uncharacterized protein LOC105118270 [Populus euphratica]	gi|161789306|gb|AC215624.1|	Populus trichocarpa clone POP006-B08, complete sequence	Q6KHF9	Chaperone protein DnaJ	SA1408	COG0484	pfam11926	DUF3444	Domain of unknown function (DUF3444). This presumed domain is functionally uncharacterized. This domain is found in eukaryotes. This domain is about 210 amino acids in length. This domain is found associated with pfam00226. This domain has two conserved sequence motifs: FSH and FSH.	GO:0006260|DNA replication;GO:0006457|protein folding;GO:0009408|response to heat;	GO:0005737|cytoplasm;	GO:0005524|ATP binding;GO:0008270|zinc ion binding;	K03686	dnaJ; molecular chaperone DnaJ
Potri.014G079100.2.v3.0	1.04301	0.00033032	5.03721e-06	1.52495	-11.5638	Potri.014G079100.2.v3.0	2188	-	multiple isoform transcript	Chr14:6344186-6350863	protein_coding	chrChr14:6344186-6350863:-	gi|566203094|ref|XP_002320777.2|	cell division protein kinase [Populus trichocarpa]	gi|566203093|ref|XM_002320741.2|	Populus trichocarpa cell division protein kinase (POPTR_0014s07510g) mRNA, complete cds	P29620	Cyclin-dependent kinase D-1	.	.	pfam00069	Pkinase	Protein kinase domain.	GO:0007049|cell cycle;GO:0051301|cell division;	GO:0005634|nucleus;	GO:0005524|ATP binding;GO:0004693|cyclin-dependent protein serine/threonine kinase activity;GO:0008353|RNA polymerase II carboxy-terminal domain kinase activity;	K02202	CDK7; cyclin-dependent kinase 7 [EC:2.7.11.22 2.7.11.23]
Potri.011G060800.2.v3.0	1.05462	0.000547888	9.41899e-06	1.71915	-10.8338	Potri.011G060800.2.v3.0	1160	+	multiple isoform transcript	Chr11:5444718-5446934	protein_coding	chrChr11:5444718-5446934:+	gi|743904964|ref|XP_011045870.1|	PREDICTED: 28 kDa heat- and acid-stable phosphoprotein-like [Populus euphratica]	gi|118483811|gb|EF145657.1|	Populus trichocarpa clone WS0112_F21 unknown mRNA	Q62785	28 kDa heat- and acid-stable phosphoprotein	.	.	pfam10252	PP28	Casein kinase substrate phosphoprotein PP28. This domain is a region of 70 residues conserved in proteins from plants to humans and contains a serine/arginine rich motif. In rats the full protein is a casein kinase substrate, and this region contains phosphorylation sites for both cAMP-dependent protein kinase and casein kinase II.	.	.	GO:0044822|poly(A) RNA binding;	.	.
Potri.014G005400.1.v3.0	1.05658	6.6025e-05	1.17278e-06	1.77627	-13.8866	Potri.014G005400.1.v3.0	3843	+	multiple isoform transcript	Chr14:589779-594921	protein_coding	chrChr14:589779-594921:+	gi|566201727|ref|XP_002320002.2|	hypothetical protein POPTR_0014s00960g [Populus trichocarpa]	gi|566160214|ref|XM_002304019.2|	Populus trichocarpa Fom-2 family protein (POPTR_0003s01130g) mRNA, complete cds	Q7XA39	Disease resistance protein RGA4 (Putative)	.	.	pfam00931	NB-ARC	NB-ARC domain.	GO:0006952|defense response;	.	GO:0043531|ADP binding;GO:0005524|ATP binding;	.	.
Potri.001G017900.1.v3.0	1.07469	0.00153362	2.73334e-05	1.78228	-9.34884	Potri.001G017900.1.v3.0	1653	-	multiple isoform transcript	Chr01:1287072-1288875	protein_coding	chrChr01:1287072-1288875:-	gi|566257231|ref|XP_006388493.1|	hypothetical protein POPTR_0172s00200g [Populus trichocarpa]	.	.	Q9SD53	UPF0481 protein At3g47200	.	.	pfam03140	DUF247	Plant protein of unknown function. The function of the plant proteins constituting this family is unknown.	.	GO:0016021|integral component of membrane;GO:0005886|plasma membrane;	.	.	.
Potri.012G050300.2.v3.0	1.06223	0.000377826	6.74158e-06	1.78431	-11.37	Potri.012G050300.2.v3.0	1495	+	multiple isoform transcript	Chr12:4818692-4825743	protein_coding	chrChr12:4818692-4825743:+	gi|224118722|ref|XP_002317890.1|	cell division protein kinase [Populus trichocarpa]	gi|566196825|ref|XM_002317854.2|	Populus trichocarpa cell division protein kinase (POPTR_0012s04790g) mRNA, complete cds	P29620	Cyclin-dependent kinase D-1	.	.	pfam00069	Pkinase	Protein kinase domain.	GO:0007049|cell cycle;GO:0051301|cell division;GO:0051726|regulation of cell cycle;	GO:0005634|nucleus;	GO:0005524|ATP binding;GO:0004693|cyclin-dependent protein serine/threonine kinase activity;GO:0004672|protein kinase activity;GO:0008353|RNA polymerase II carboxy-terminal domain kinase activity;	K02202	CDK7; cyclin-dependent kinase 7 [EC:2.7.11.22 2.7.11.23]
Potri.004G031800.2.v3.0	1.05272	0.000202988	3.66407e-06	1.80507	-12.2663	Potri.004G031800.2.v3.0	1282	+	multiple isoform transcript	Chr04:2299675-2302219	protein_coding	chrChr04:2299675-2302219:+	gi|224076706|ref|XP_002304984.1|	hypothetical protein POPTR_0004s03190g [Populus trichocarpa]	gi|566164671|ref|XM_002304948.2|	Populus trichocarpa hypothetical protein (POPTR_0004s03190g) mRNA, complete cds	Q9FH37	Transcription factor ILR3	.	.	pfam00010	HLH	Helix-loop-helix DNA-binding domain.	GO:0006355|regulation of transcription, DNA-templated;GO:0006351|transcription, DNA-templated;	GO:0005634|nucleus;	GO:0003677|DNA binding;GO:0003700|transcription factor activity, sequence-specific DNA binding;	.	.
Potri.006G074900.1.v3.0	1.07003	0.00277413	5.0873e-05	1.83384	-8.49375	Potri.006G074900.1.v3.0	1017	+	multiple isoform transcript	Chr06:5618357-5622963	protein_coding	chrChr06:5618357-5622963:+	gi|743815866|ref|XP_011020046.1|	PREDICTED: transcription factor bHLH35-like isoform X2 [Populus euphratica]	gi|566175020|ref|XM_006381092.1|	Populus trichocarpa hypothetical protein (POPTR_0006s07440g) mRNA, partial cds	Q2HIV9	Transcription factor bHLH35	.	.	pfam00010	HLH	Helix-loop-helix DNA-binding domain.	GO:0006355|regulation of transcription, DNA-templated;GO:0006351|transcription, DNA-templated;	GO:0005634|nucleus;	GO:0003677|DNA binding;	.	.
Potri.014G184900.1.v3.0	1.06329	0.000642742	1.18522e-05	1.844	-10.6035	Potri.014G184900.1.v3.0	1191	-	multiple isoform transcript	Chr14:16161416-16163069	protein_coding	chrChr14:16161416-16163069:-	gi|566214877|ref|XP_006372048.1|	hypothetical protein POPTR_0018s08710g [Populus trichocarpa]	gi|566214876|ref|XM_006371986.1|	Populus trichocarpa hypothetical protein (POPTR_0018s08710g) mRNA, complete cds	Q9M069	Glucan endo-1,3-beta-glucosidase 7	.	.	pfam00332	Glyco_hydro_17	Glycosyl hydrolases family 17.	GO:0005975|carbohydrate metabolic process;GO:0071555|cell wall organization;	GO:0005618|cell wall;GO:0005576|extracellular region;	GO:0042973|glucan endo-1,3-beta-D-glucosidase activity;	.	.
Potri.011G125500.2.v3.0	1.05317	0.000747197	1.4235e-05	1.90512	-10.3862	Potri.011G125500.2.v3.0	1294	-	multiple isoform transcript	Chr11:15059616-15063605	protein_coding	chrChr11:15059616-15063605:-	gi|566195169|ref|XP_002316938.2|	hypothetical protein POPTR_0011s12800g [Populus trichocarpa]	gi|566195168|ref|XM_002316902.2|	Populus trichocarpa hypothetical protein (POPTR_0011s12800g) mRNA, complete cds	.	.	.	.	pfam00582	Usp	Universal stress protein family. The universal stress protein UspA is a small cytoplasmic bacterial protein whose expression is enhanced when the cell is exposed to stress agents. UspA enhances the rate of cell survival during prolonged exposure to such conditions, and may provide a general "stress endurance" activity. The crystal structure of Haemophilus influenzae UspA reveals an alpha/beta fol…	.	.	.	.	.
Potri.001G409600.1.v3.0	1.06697	0.000504476	1.04382e-05	2.06911	-10.9529	Potri.001G409600.1.v3.0	830	-	multiple isoform transcript	Chr01:43321351-43322914	protein_coding	chrChr01:43321351-43322914:-	gi|566154732|ref|XP_006370588.1|	hypothetical protein POPTR_0001s44070g [Populus trichocarpa]	.	.	.	.	.	.	pfam03318	ETX_MTX2	Clostridium epsilon toxin ETX/Bacillus mosquitocidal toxin MTX2. This family appears to be distantly related to pfam01117.	.	.	.	.	.
Potri.008G083500.1.v3.0	1.06264	0.0308291	0.000639404	2.07403	-5.01956	Potri.008G083500.1.v3.0	1851	+	multiple isoform transcript	Chr08:5253982-5255854	protein_coding	chrChr08:5253982-5255854:+	gi|566182958|ref|XP_006379658.1|	hypothetical protein POPTR_0008s08300g [Populus trichocarpa]	gi|566182957|ref|XM_006379596.1|	Populus trichocarpa hypothetical protein (POPTR_0008s08300g) mRNA, complete cds	.	.	.	.	pfam12084	DUF3561	Protein of unknown function (DUF3561). This family of proteins is functionally uncharacterized. This protein is found in bacteria. Proteins in this family are about 110 amino acids in length.	.	.	.	.	.
Potri.001G107800.2.v3.0	1.0686	0.0019243	4.08512e-05	2.12291	-9.02145	Potri.001G107800.2.v3.0	1155	-	multiple isoform transcript	Chr01:8563785-8564939	protein_coding	chrChr01:8563785-8564939:-	gi|566148012|ref|XP_006368746.1|	P21 family protein [Populus trichocarpa]	.	.	P81370	Thaumatin-like protein	.	.	pfam00314	Thaumatin	Thaumatin family.	GO:0050832|defense response to fungus;GO:0031640|killing of cells of other organism;	GO:0005576|extracellular region;	.	.	.
Potri.006G248300.2.v3.0	1.07225	0.00160616	3.55202e-05	2.2115	-9.28217	Potri.006G248300.2.v3.0	849	-	multiple isoform transcript	Chr06:25535979-25537004	protein_coding	chrChr06:25535979-25537004:-	gi|224092406|ref|XP_002309595.1|	hypothetical protein POPTR_0006s26440g [Populus trichocarpa]	gi|566178272|ref|XM_002309559.2|	Populus trichocarpa hypothetical protein (POPTR_0006s26440g) mRNA, complete cds	.	.	.	.	pfam03251	Tymo_45kd_70kd	Tymovirus 45/70Kd protein. Tymoviruses are single stranded RNA viruses. This family includes a protein of unknown function that has been named based on its molecular weight. Tymoviruses such as the ononis yellow mosaic tymovirus encode only three proteins. Of these two are overlapping this protein overlaps a larger ORF that is thought to be the polymerase.	.	.	.	.	.
Potri.013G010800.3.v3.0	1.09113	0.000683652	1.54719e-05	2.26313	-10.5145	Potri.013G010800.3.v3.0	1183	+	multiple isoform transcript	Chr13:680205-683066	protein_coding	chrChr13:680205-683066:+	gi|566198768|ref|XP_002318965.2|	hypothetical protein POPTR_0013s01210g [Populus trichocarpa]	gi|566198767|ref|XM_002318929.2|	Populus trichocarpa hypothetical protein (POPTR_0013s01210g) mRNA, complete cds	Q4R7Y5	DnaJ homolog subfamily B member 6	TM0849	COG0484	pfam00226	DnaJ	DnaJ domain. DnaJ domains (J-domains) are associated with hsp70 heat-shock system and it is thought that this domain mediates the interaction. DnaJ-domain is therefore part of a chaperone (protein folding) system. The T-antigens, although not in Prosite are confirmed as DnaJ containing domains from literature.	.	GO:0005634|nucleus;GO:0048471|perinuclear region of cytoplasm;	.	K09512	DNAJB6; DnaJ homolog subfamily B member 6
Potri.002G086300.4.v3.0	1.06883	0.10722	0.00252298	2.35309	-3.22136	Potri.002G086300.4.v3.0	670	+	multiple isoform transcript	Chr02:6073844-6075629	protein_coding	chrChr02:6073844-6075629:+	gi|224063116|ref|XP_002300999.1|	hypothetical protein POPTR_0002s08680g [Populus trichocarpa]	gi|566156968|ref|XM_002300963.2|	Populus trichocarpa hypothetical protein (POPTR_0002s08680g) mRNA, complete cds	.	.	.	.	pfam03458	UPF0126	UPF0126 domain. Domain always found as pair in bacterial membrane proteins of unknown function. This domain contains three transmembrane helices. The conserved glycines are suggestive of an ion channel (C. Yeats unpublished obs.).	.	.	.	.	.
Potri.005G202000.4.v3.0	1.08875	0.0655209	0.0015826	2.41541	-3.9319	Potri.005G202000.4.v3.0	3756	+	multiple isoform transcript	Chr05:21724317-21733205	protein_coding	chrChr05:21724317-21733205:+	gi|566172697|ref|XP_002306739.2|	hypothetical protein POPTR_0005s22370g [Populus trichocarpa]	gi|566172696|ref|XM_002306703.2|	Populus trichocarpa hypothetical protein (POPTR_0005s22370g) mRNA, complete cds	Q6ZI17	Protein MEI2-like 2	.	.	pfam04059	RRM_2	RNA recognition motif 2.	.	.	GO:0000166|nucleotide binding;GO:0003723|RNA binding;	.	.
Potri.001G056200.3.v3.0	1.09945	0.000151797	3.66831e-06	2.41659	-12.6856	Potri.001G056200.3.v3.0	1045	-	multiple isoform transcript	Chr01:4250086-4252814	protein_coding	chrChr01:4250086-4252814:-	gi|224057734|ref|XP_002299306.1|	GPI-anchored protein precursor [Populus trichocarpa]	.	.	Q9C7F7	Non-specific lipid transfer protein GPI-anchored 1	.	.	pfam14368	LTP_2	Probable lipid transfer. The members of this family are probably involved in lipid transfer. The family has several highly conserved cysteines, paired in various ways.	GO:0042335|cuticle development;GO:0050832|defense response to fungus;GO:0006869|lipid transport;	GO:0031225|anchored component of membrane;GO:0046658|anchored component of plasma membrane;GO:0005783|endoplasmic reticulum;GO:0005576|extracellular region;GO:0005794|Golgi apparatus;GO:0009505|plant-type cell wall;GO:0005886|plasma membrane;	GO:0008289|lipid binding;	.	.
Potri.008G174900.1.v3.0	1.09117	0.000592577	1.50306e-05	2.53648	-10.7207	Potri.008G174900.1.v3.0	955	-	multiple isoform transcript	Chr08:11960369-11961585	protein_coding	chrChr08:11960369-11961585:-	gi|224102279|ref|XP_002312620.1|	hypothetical protein POPTR_0008s17500g [Populus trichocarpa]	gi|566184512|ref|XM_002312584.2|	Populus trichocarpa hypothetical protein (POPTR_0008s17500g) mRNA, complete cds	Q9FQA3	Glutathione transferase GST 23	.	.	pfam13417	GST_N_3	Glutathione S-transferase, N-terminal domain.	GO:0006952|defense response;	.	GO:0004364|glutathione transferase activity;	K00799	GST, gst; glutathione S-transferase [EC:2.5.1.18]
Potri.T032200.1.v3.0	1.07787	0.0523307	0.00134773	2.5754	-4.2562	Potri.T032200.1.v3.0	2247	-	multiple isoform transcript	scaffold_34:46446-50821	protein_coding	chrscaffold_34:46446-50821:-	gi|566194086|ref|XP_006377483.1|	putative receptor-like protein kinase RLPK1 [Populus trichocarpa]	gi|566194063|ref|XM_006377410.1|	Populus trichocarpa hypothetical protein (POPTR_0011s06260g) mRNA, complete cds	Q9ASQ6	LRR receptor-like serine/threonine-protein kinase At1g29720 (Probable)	BS_yloP_1	COG0515	pfam00069	Pkinase	Protein kinase domain.	.	GO:0016021|integral component of membrane;GO:0005886|plasma membrane;	GO:0005524|ATP binding;GO:0004674|protein serine/threonine kinase activity;	.	.
Potri.008G125800.1.v3.0	1.08884	0.155015	0.00431399	2.78295	-2.68952	Potri.008G125800.1.v3.0	1714	-	multiple isoform transcript	Chr08:8199962-8205112	protein_coding	chrChr08:8199962-8205112:-	gi|224101785|ref|XP_002312420.1|	hypothetical protein POPTR_0008s12470g [Populus trichocarpa]	gi|566183614|ref|XM_002312384.2|	Populus trichocarpa hypothetical protein (POPTR_0008s12470g) mRNA, complete cds	Q3ED68	Uncharacterized PKHD-type hydroxylase At1g22950	.	.	pfam03171	2OG-FeII_Oxy	2OG-Fe(II) oxygenase superfamily. This family contains members of the 2-oxoglutarate (2OG) and Fe(II)-dependent oxygenase superfamily. This family includes the C-terminal of prolyl 4-hydroxylase alpha subunit. The holoenzyme has the activity EC:1.14.11.2 catalyzing the reaction: Procollagen L-proline + 2-oxoglutarate + O2 <=> procollagen trans- 4-hydroxy-L-proline + succinate + CO2. The full enzy…	.	.	GO:0005506|iron ion binding;GO:0031418|L-ascorbic acid binding;GO:0016706|oxidoreductase activity, acting on paired donors, with incorporation or reduction of molecular oxygen, 2-oxoglutarate as one donor, and incorporation of one atom each of oxygen into both donors;	.	.
Potri.011G065100.1.v3.0	1.1199	0.00418255	0.000119691	2.86168	-7.9014	Potri.011G065100.1.v3.0	1908	-	multiple isoform transcript	Chr11:5965511-5968962	protein_coding	chrChr11:5965511-5968962:-	gi|566194307|ref|XP_002316831.2|	hypothetical protein POPTR_0011s07490g [Populus trichocarpa]	gi|566194306|ref|XM_002316795.2|	Populus trichocarpa hypothetical protein (POPTR_0011s07490g) mRNA, complete cds	.	.	.	.	pfam12722	Hid1	High-temperature-induced dauer-formation protein. Hid1 (high-temperature-induced dauer-formation protein 1) represents proteins of approximately 800 residues long and is conserved from fungi to humans. It contains up to seven potential transmembrane domains separated by regions of low complexity. Functionally it might be involved in vesicle secretion or be an inter-cellular signalling protein or …	.	.	.	.	.
Potri.006G053000.1.v3.0	1.09908	2.61612e-05	7.62278e-07	2.91378	-15.2222	Potri.006G053000.1.v3.0	2535	-	multiple isoform transcript	Chr06:3824064-3831844	protein_coding	chrChr06:3824064-3831844:-	gi|566174571|ref|XP_002308959.2|	hypothetical protein POPTR_0006s05160g [Populus trichocarpa]	gi|566174570|ref|XM_002308923.2|	Populus trichocarpa hypothetical protein (POPTR_0006s05160g) mRNA, complete cds	P72749	GTP-binding protein TypA/BipA homolog	slr1105	COG1217	pfam00009	GTP_EFTU	Elongation factor Tu GTP binding domain. This domain contains a P-loop motif, also found in several other families such as pfam00071, pfam00025 and pfam00063. Elongation factor Tu consists of three structural domains, this plus two C-terminal beta barrel domains.	.	.	GO:0005525|GTP binding;GO:0003924|GTPase activity;	K06207	typA, bipA; GTP-binding protein
Potri.T171400.1.v3.0	1.09759	0.0493031	0.00144725	2.93541	-4.34218	Potri.T171400.1.v3.0	3600	-	unique transcript	scaffold_1114:3-12336	protein_coding	chrscaffold_1114:3-12336:-						.
Potri.015G095000.1.v3.0	1.1244	0.00157789	4.90555e-05	3.10893	-9.30779	Potri.015G095000.1.v3.0	2718	-	multiple isoform transcript	Chr15:11607685-11610746	protein_coding	chrChr15:11607685-11610746:-	gi|743831407|ref|XP_011024023.1|	PREDICTED: DNA-binding protein REB1-like [Populus euphratica]	gi|566206956|ref|XM_002322213.2|	Populus trichocarpa myb family transcription factor family protein (POPTR_0015s10710g) mRNA, complete cds	Q9Y222	Cyclin-D-binding Myb-like transcription factor 1	YDR026c	COG5147	pfam13921	Myb_DNA-bind_6	Myb-like DNA-binding domain. This family contains the DNA binding domains from Myb proteins, as well as the SANT domain family.	GO:0007049|cell cycle;GO:0006355|regulation of transcription, DNA-templated;GO:0006351|transcription, DNA-templated;	GO:0005737|cytoplasm;GO:0005654|nucleoplasm;GO:0005634|nucleus;	GO:0003677|DNA binding;GO:0003700|transcription factor activity, sequence-specific DNA binding;	.	.
Potri.014G161200.2.v3.0	1.11614	0.000229181	7.43237e-06	3.24302	-12.0912	Potri.014G161200.2.v3.0	926	-	multiple isoform transcript	Chr14:12694129-12695054	protein_coding	chrChr14:12694129-12695054:-	gi|224131720|ref|XP_002321161.1|	hypothetical protein POPTR_0014s15950g [Populus trichocarpa]	gi|566204523|ref|XM_002321125.2|	Populus trichocarpa hypothetical protein (POPTR_0014s15950g) mRNA, complete cds	.	.	.	.	pfam13499	EF-hand_7	EF-hand domain pair.	.	.	.	.	.
Potri.006G251700.1.v3.0	1.1077	0.113397	0.00384668	3.39223	-3.14055	Potri.006G251700.1.v3.0	1305	+	multiple isoform transcript	Chr06:25737607-25740927	protein_coding	chrChr06:25737607-25740927:+	gi|566178324|ref|XP_002308655.2|	hypothetical protein POPTR_0006s26790g [Populus trichocarpa]	gi|566178323|ref|XM_002308619.2|	Populus trichocarpa hypothetical protein (POPTR_0006s26790g) mRNA, complete cds	.	.	.	.	pfam00046	Homeobox	Homeobox domain.	.	.	.	.	.
Potri.004G169800.1.v3.0	1.10327	2.17821e-05	7.5297e-07	3.45683	-15.4865	Potri.004G169800.1.v3.0	3558	+	multiple isoform transcript	Chr04:18871736-18875345	protein_coding	chrChr04:18871736-18875345:+	gi|566201598|ref|XP_006374742.1|	Fom-2 family protein [Populus trichocarpa]	gi|566201607|ref|XM_006374685.1|	Populus trichocarpa hypothetical protein (POPTR_0014s00450g) mRNA, complete cds	Q7XA39	Disease resistance protein RGA4 (Putative)	RSp0875	COG4886	pfam00931	NB-ARC	NB-ARC domain.	GO:0006952|defense response;	.	GO:0043531|ADP binding;GO:0005524|ATP binding;	.	.
Potri.010G001400.2.v3.0	1.17438	0.000505371	1.88138e-05	3.72278	-10.9504	Potri.010G001400.2.v3.0	2967	-	multiple isoform transcript	Chr10:161965-169298	protein_coding	chrChr10:161968-169238:-	gi|743905980|ref|XP_011046400.1|	PREDICTED: LOW QUALITY PROTEIN: importin subunit alpha-1-like [Populus euphratica]	gi|566185455|ref|XM_006380145.1|	Populus trichocarpa hypothetical protein (POPTR_0008s22930g) mRNA, complete cds	Q71VM4	Importin subunit alpha-1a	SPBC1604.08c	COG5064	pfam01749	IBB	Importin beta binding domain. This family consists of the importin alpha (karyopherin alpha), importin beta (karyopherin beta) binding domain. The domain mediates formation of the importin alpha beta complex; required for classical NLS import of proteins into the nucleus, through the nuclear pore complex and across the nuclear envelope. Also in the alignment is the NLS of importin alpha which ove…	GO:0006606|protein import into nucleus;	GO:0005618|cell wall;GO:0005829|cytosol;GO:0005635|nuclear envelope;GO:0005730|nucleolus;	GO:0008565|protein transporter activity;	.	.
Potri.T097000.3.v3.0	1.12797	8.94803e-05	3.44653e-06	3.85172	-13.4481	Potri.T097000.3.v3.0	856	+	multiple isoform transcript	scaffold_135:62003-66632	protein_coding	chrscaffold_135:62027-66632:+	gi|743933554|ref|XP_011011097.1|	PREDICTED: uncharacterized protein LOC105115780 isoform X1 [Populus euphratica]	gi|118482765|gb|EF145108.1|	Populus trichocarpa clone WS01120_H12 unknown mRNA	.	.	.	.	pfam02118	Srg	Srg family chemoreceptor.	.	.	.	.	.
Potri.006G157000.3.v3.0	1.17375	0.00140073	5.80621e-05	4.14512	-9.4796	Potri.006G157000.3.v3.0	1700	+	multiple isoform transcript	Chr06:14541150-14545990	protein_coding	chrChr06:14541150-14545990:+	gi|118481015|gb|ABK92461.1|	unknown [Populus trichocarpa]	gi|118481014|gb|EF144197.1|	Populus trichocarpa clone PX0011_C01 unknown mRNA	Q9LK09	Syntaxin-32	.	.	pfam05739	SNARE	SNARE domain. Most if not all vesicular membrane fusion events in eukaryotic cells are believed to be mediated by a conserved fusion machinery, the SNARE [soluble N-ethylmaleimide-sensitive factor (NSF) attachment protein (SNAP) receptors] machinery. The SNARE domain is thought to act as a protein-protein interaction module in the assembly of a SNARE protein complex.	GO:0006886|intracellular protein transport;GO:0061025|membrane fusion;GO:0016192|vesicle-mediated transport;	GO:0005794|Golgi apparatus;GO:0016021|integral component of membrane;	.	.	.
Potri.009G087700.2.v3.0	1.15219	3.12019e-05	1.29734e-06	4.15787	-14.968	Potri.009G087700.2.v3.0	2302	-	multiple isoform transcript	Chr09:8141602-8144799	protein_coding	chrChr09:8141602-8144799:-	gi|743795203|ref|XP_011002023.1|	PREDICTED: uncharacterized protein LOC105109118 [Populus euphratica]	gi|566187094|ref|XM_002313146.2|	Populus trichocarpa hypothetical protein (POPTR_0009s09080g) mRNA, complete cds	Q0H904	Endo-1,4-beta-xylanase C	CAP0116	COG3693	pfam00331	Glyco_hydro_10	Glycosyl hydrolase family 10.	GO:0045493|xylan catabolic process;	GO:0005576|extracellular region;	GO:0031176|endo-1,4-beta-xylanase activity;	K01181	E3.2.1.8, xynA; endo-1,4-beta-xylanase [EC:3.2.1.8]
Potri.006G126300.1.v3.0	1.16287	0.185734	0.00773165	4.16275	-2.42869	Potri.006G126300.1.v3.0	2312	+	multiple isoform transcript	Chr06:10197993-10209144	protein_coding	chrChr06:10197993-10209144:+	gi|566176005|ref|XP_006381433.1|	hypothetical protein POPTR_0006s12820g [Populus trichocarpa]	gi|566176004|ref|XM_006381371.1|	Populus trichocarpa hypothetical protein (POPTR_0006s12820g) mRNA, complete cds	Q9M347	Telomere repeat-binding protein 6	.	.	pfam00249	Myb_DNA-binding	Myb-like DNA-binding domain. This family contains the DNA binding domains from Myb proteins, as well as the SANT domain family.	GO:0006355|regulation of transcription, DNA-templated;GO:0006351|transcription, DNA-templated;	GO:0005634|nucleus;	GO:0042162|telomeric DNA binding;	.	.
Potri.008G181700.1.v3.0	1.15392	0.000453688	1.93824e-05	4.27219	-11.106	Potri.008G181700.1.v3.0	1476	+	multiple isoform transcript	Chr08:12385594-12389353	protein_coding	chrChr08:12385594-12389353:+	gi|224100105|ref|XP_002311745.1|	b-keto acyl reductase family protein [Populus trichocarpa]	gi|566184643|ref|XM_002311709.2|	Populus trichocarpa b-keto acyl reductase family protein (POPTR_0008s18200g) mRNA, complete cds	Q8L9C4	Very-long-chain 3-oxoacyl-CoA reductase 1	YBR159w	COG0300	pfam00106	adh_short	short chain dehydrogenase. This family contains a wide variety of dehydrogenases.	GO:0009793|embryo development ending in seed dormancy;GO:0042761|very long-chain fatty acid biosynthetic process;	GO:0005783|endoplasmic reticulum;GO:0005789|endoplasmic reticulum membrane;GO:0016021|integral component of membrane;GO:0016020|membrane;	GO:0018454|acetoacetyl-CoA reductase activity;GO:0045703|ketoreductase activity;	K10251	HSD17B12, KAR, IFA38; 17beta-estradiol 17-dehydrogenase / very-long-chain 3-oxoacyl-CoA reductase [EC:1.1.1.62 1.1.1.330]
Potri.019G095700.4.v3.0	1.15258	0.00385027	0.000167896	4.36062	-8.02082	Potri.019G095700.4.v3.0	2021	+	multiple isoform transcript	Chr19:12681872-12687989	protein_coding	chrChr19:12681872-12687989:+	.	.	gi|566242512|ref|XM_002325566.2|	Populus trichocarpa calmodulin-binding family protein (POPTR_0019s12550g) mRNA, complete cds	.	.	.	.	pfam13178	DUF4005	Protein of unknown function (DUF4005). This is a C-terminal region of plant IQ-containing putative calmodulin-binding proteins.	.	.	.	.	.
Potri.017G144500.4.v3.0	1.15187	0.00250959	0.000109536	4.3647	-8.63833	Potri.017G144500.4.v3.0	1808	-	multiple isoform transcript	Chr17:15235617-15239915	protein_coding	chrChr17:15235617-15239915:-	gi|743888315|ref|XP_011038412.1|	PREDICTED: isocitrate dehydrogenase [NADP]-like isoform X2 [Populus euphratica]	gi|566210669|ref|XM_006372352.1|	Populus trichocarpa isocitrate dehydrogenase family protein (POPTR_0017s01410g) mRNA, complete cds	P50217	Isocitrate dehydrogenase [NADP]	BMEI0791	COG0538	pfam00180	Iso_dh	Isocitrate/isopropylmalate dehydrogenase.	GO:0006097|glyoxylate cycle;GO:0006102|isocitrate metabolic process;GO:0006099|tricarboxylic acid cycle;	GO:0005737|cytoplasm;	GO:0004450|isocitrate dehydrogenase (NADP+) activity;GO:0000287|magnesium ion binding;GO:0051287|NAD binding;	.	.
Potri.003G143700.1.v3.0	1.16668	0.028367	0.00124099	4.37476	-5.13964	Potri.003G143700.1.v3.0	2821	-	multiple isoform transcript	Chr03:16004702-16010925	protein_coding	chrChr03:16004702-16010925:-	gi|224075164|ref|XP_002304569.1|	carbon-nitrogen hydrolase family protein [Populus trichocarpa]	gi|566162618|ref|XM_002304533.2|	Populus trichocarpa carbon-nitrogen hydrolase family protein (POPTR_0003s14370g) mRNA, complete cds	Q9C723	Glutamine-dependent NAD(+) synthetase	YHR074w_2	COG0171	.	.	.	GO:0009435|NAD biosynthetic process;	GO:0005829|cytosol;	GO:0005524|ATP binding;GO:0016810|hydrolase activity, acting on carbon-nitrogen (but not peptide) bonds;GO:0003952|NAD+ synthase (glutamine-hydrolyzing) activity;	K01950	E6.3.5.1, NADSYN1, QNS1, nadE; NAD+ synthase (glutamine-hydrolysing) [EC:6.3.5.1]
Potri.014G061000.1.v3.0	1.19353	0.000245448	1.11284e-05	4.5339	-11.9923	Potri.014G061000.1.v3.0	1631	-	multiple isoform transcript	Chr14:4717012-4740238	protein_coding	chrChr14:4717312-4719555:-	gi|566202853|ref|XP_006375294.1|	hypothetical protein POPTR_0014s05990g [Populus trichocarpa]	gi|566202852|ref|XM_006375232.1|	Populus trichocarpa hypothetical protein (POPTR_0014s05990g) mRNA, complete cds	.	.	.	.	pfam14351	DUF4401	Domain of unknown function (DUF4401). This family of proteins is found in bacteria. Proteins in this family are typically between 357 and 735 amino acids in length. The family is found in association with pfam09925. There is a single completely conserved residue K that may be functionally important.	.	.	.	.	.
Potri.006G260500.1.v3.0	1.18552	0.000771244	3.56742e-05	4.62554	-10.3405	Potri.006G260500.1.v3.0	488	-	multiple isoform transcript	Chr06:26379473-26382963	protein_coding	chrChr06:26379473-26382963:-	gi|296082089|emb|CBI21094.3|	unnamed protein product [Vitis vinifera]	gi|158937346|gb|AC213540.1|	Populus trichocarpa clone POP053-A08, complete sequence	P51425	60S ribosomal protein L39	SPCC663.04	COG2167	pfam00832	Ribosomal_L39	Ribosomal L39 protein.	GO:0006412|translation;	GO:0005840|ribosome;	GO:0003735|structural constituent of ribosome;	K02924	RP-L39e, RPL39; large subunit ribosomal protein L39e
Potri.008G148200.2.v3.0	1.15379	0.00170285	8.35258e-05	4.90506	-9.19783	Potri.008G148200.2.v3.0	1930	+	multiple isoform transcript	Chr08:9990148-9992772	protein_coding	chrChr08:9990148-9992772:+	gi|224099733|ref|XP_002311597.1|	homeobox-leucine zipper family protein [Populus trichocarpa]	gi|566184019|ref|XM_002311561.2|	Populus trichocarpa homeobox-leucine zipper family protein (POPTR_0008s14770g) mRNA, complete cds	Q8LC03	Homeobox-leucine zipper protein ATHB-13	.	.	pfam00046	Homeobox	Homeobox domain.	GO:0048826|cotyledon morphogenesis;GO:0009965|leaf morphogenesis;GO:0009744|response to sucrose;GO:0006351|transcription, DNA-templated;	GO:0005634|nucleus;	GO:0043565|sequence-specific DNA binding;GO:0003700|transcription factor activity, sequence-specific DNA binding;	K09338	HD-ZIP; homeobox-leucine zipper protein
Potri.T017500.1.v3.0	1.17097	0.115536	0.0058981	5.10497	-3.11358	Potri.T017500.1.v3.0	696	+	multiple isoform transcript	scaffold_27:112043-112763	protein_coding	chrscaffold_27:112043-112763:+	gi|566165991|ref|XP_002305977.2|	hypothetical protein POPTR_0004s10870g [Populus trichocarpa]	gi|566165988|ref|XM_006384171.1|	Populus trichocarpa hypothetical protein (POPTR_0004s10860g) mRNA, complete cds	Q9FWA3	6-phosphogluconate dehydrogenase, decarboxylating 3	alr5275	COG0362	pfam00393	6PGD	6-phosphogluconate dehydrogenase, C-terminal domain. This family represents the C-terminal all-alpha domain of 6-phosphogluconate dehydrogenase. The domain contains two structural repeats of 5 helices each.	GO:0019521|D-gluconate metabolic process;GO:0006098|pentose-phosphate shunt;GO:0009651|response to salt stress;	GO:0009570|chloroplast stroma;GO:0005829|cytosol;GO:0005777|peroxisome;	GO:0050661|NADP binding;GO:0004616|phosphogluconate dehydrogenase (decarboxylating) activity;	K00033	PGD, gnd, gntZ; 6-phosphogluconate dehydrogenase [EC:1.1.1.44 1.1.1.343]
Potri.006G083700.1.v3.0	1.26824	0.000691036	3.55514e-05	5.14466	-10.499	Potri.006G083700.1.v3.0	1920	+	multiple isoform transcript	Chr06:6341363-6345859	protein_coding	chrChr06:6341363-6345859:+	gi|224087399|ref|XP_002308151.1|	hypothetical protein POPTR_0006s08390g [Populus trichocarpa]	gi|566175192|ref|XM_002308115.2|	Populus trichocarpa hypothetical protein (POPTR_0006s08390g) mRNA, complete cds	Q94AA1	UNC93-like protein 3	.	.	pfam05978	UNC-93	Ion channel regulatory protein UNC-93. This family of proteins is a component of a multi-subunit protein complex which is involved in the coordination of muscle contraction. UNC-93 is most likely an ion channel regulatory protein.	.	GO:0016021|integral component of membrane;	.	.	.
Potri.011G063200.1.v3.0	1.19904	1.95656e-05	1.03215e-06	5.27533	-15.6413	Potri.011G063200.1.v3.0	1535	+	multiple isoform transcript	Chr11:5770289-5773023	protein_coding	chrChr11:5770289-5773023:+	gi|224116948|ref|XP_002317436.1|	hypothetical protein POPTR_0011s07740g [Populus trichocarpa]	gi|566194355|ref|XM_002317400.2|	Populus trichocarpa hypothetical protein (POPTR_0011s07740g) mRNA, complete cds	Q9SF32	Protein IQ-DOMAIN 1	.	.	pfam00612	IQ	IQ calmodulin-binding motif. Calmodulin-binding motif.	.	GO:0005634|nucleus;	.	.	.
Potri.019G049800.2.v3.0	1.25413	0.000236826	1.30383e-05	5.50543	-12.0439	Potri.019G049800.2.v3.0	1896	+	multiple isoform transcript	Chr19:7440168-7454071	protein_coding	chrChr19:7440168-7454071:+	gi|566234380|ref|XP_002325382.2|	hypothetical protein POPTR_0019s07630g [Populus trichocarpa]	gi|566234379|ref|XM_002325346.2|	Populus trichocarpa hypothetical protein (POPTR_0019s07630g) mRNA, complete cds	Q6DBG8	Arabinosyltransferase ARAD1 (Probable)	.	.	pfam03016	Exostosin	Exostosin family. The EXT family is a family of tumor suppressor genes. Mutations of EXT1 on 8q24.1, EXT2 on 11p11-13, and EXT3 on 19p have been associated with the autosomal dominant disorder known as hereditary multiple exostoses (HME). This is the most common known skeletal dysplasia. The chromosomal locations of other EXT genes suggest association with other forms of neoplasia. EXT1 and EXT2 …	GO:0071555|cell wall organization;GO:0045489|pectin biosynthetic process;	GO:0005768|endosome;GO:0005794|Golgi apparatus;GO:0000139|Golgi membrane;GO:0016021|integral component of membrane;GO:0005802|trans-Golgi network;	GO:0016757|transferase activity, transferring glycosyl groups;	.	.
Potri.004G162600.1.v3.0	1.21366	0.000109336	6.10922e-06	5.58759	-13.1589	Potri.004G162600.1.v3.0	2440	-	multiple isoform transcript	Chr04:18367625-18371205	protein_coding	chrChr04:18367772-18371066:-	gi|224080459|ref|XP_002306138.1|	zinc finger family protein [Populus trichocarpa]	gi|566166949|ref|XM_002306102.2|	Populus trichocarpa zinc finger family protein (POPTR_0004s16950g) mRNA, complete cds	C0SVM5	B-box zinc finger protein 19	.	.	pfam00643	zf-B_box	B-box zinc finger.	GO:0010100|negative regulation of photomorphogenesis;GO:0006355|regulation of transcription, DNA-templated;GO:0006351|transcription, DNA-templated;	GO:0005634|nucleus;	GO:0008270|zinc ion binding;	.	.
Potri.002G062100.1.v3.0	1.31064	0.0613857	0.00419103	6.82736	-4.02595	Potri.002G062100.1.v3.0	1287	+	multiple isoform transcript	Chr02:4202251-4204364	protein_coding	chrChr02:4202251-4204364:+	gi|566156524|ref|XP_002300893.2|	hypothetical protein POPTR_0002s06280g [Populus trichocarpa]	gi|566156523|ref|XM_002300857.2|	Populus trichocarpa hypothetical protein (POPTR_0002s06280g) mRNA, complete cds	.	.	asl0940	COG0762	pfam02325	YGGT	YGGT family. This family consists of a repeat found in conserved hypothetical integral membrane proteins. The function of this region and the proteins which possess it is unknown.	.	.	.	.	.
Potri.017G118900.1.v3.0	1.23774	0.0223523	0.00153427	6.86407	-5.48344	Potri.017G118900.1.v3.0	2560	+	multiple isoform transcript	Chr17:13316148-13319044	protein_coding	chrChr17:13316148-13319044:+	gi|566171511|ref|XP_006383407.1|	hypothetical protein POPTR_0005s15190g [Populus trichocarpa]	gi|566171510|ref|XM_006383345.1|	Populus trichocarpa hypothetical protein (POPTR_0005s15190g) mRNA, complete cds	Q9C9N6	Protein PLASTID MOVEMENT IMPAIRED 2	.	.	pfam05701	WEMBL	Weak chloroplast movement under blue light. WEMBL consists of several plant proteins required for the chloroplast avoidance response under high intensity blue light. This avoidance response consists in the relocation of chloroplasts on the anticlinal side of exposed cells. Acts in association with PMI2 to maintain the velocity of chloroplast photo-relocation movement via the regulation of cp-acti…	GO:0009904|chloroplast accumulation movement;GO:0009903|chloroplast avoidance movement;GO:0009637|response to blue light;	GO:0005829|cytosol;	.	.	.
Potri.009G119100.2.v3.0	1.27033	1.46633e-05	1.0891e-06	7.42734	-16.0574	Potri.009G119100.2.v3.0	1986	+	multiple isoform transcript	Chr09:9989361-9991783	protein_coding	chrChr09:9989361-9991783:+	gi|566187602|ref|XP_006379253.1|	hypothetical protein POPTR_0009s12180g [Populus trichocarpa]	gi|566187601|ref|XM_006379191.1|	Populus trichocarpa hypothetical protein (POPTR_0009s12180g) mRNA, complete cds	Q9P6Q3	Mitochondrial chaperone bcs1 (Probable)	SPAC644.07	COG0465	pfam14363	AAA_assoc	Domain associated at C-terminal with AAA. This domain is found in association with the AAA family, pfam00004.	GO:0016226|iron-sulfur cluster assembly;GO:0034551|mitochondrial respiratory chain complex III assembly;	GO:0016021|integral component of membrane;GO:0005743|mitochondrial inner membrane;GO:0005739|mitochondrion;	GO:0005524|ATP binding;GO:0042623|ATPase activity, coupled;	K08900	BCS1; mitochondrial chaperone BCS1
Potri.004G225500.1.v3.0	1.37609	0.0231359	0.00182057	7.86902	-5.43372	Potri.004G225500.1.v3.0	1911	-	unique transcript	Chr04:23114193-23140887	protein_coding	chrChr04:23114193-23119346:-	gi|566168240|ref|XP_006385046.1|	hypothetical protein POPTR_0004s23390g [Populus trichocarpa]	gi|566168239|ref|XM_006384984.1|	Populus trichocarpa hypothetical protein (POPTR_0004s23390g) mRNA, complete cds	P52420	Phosphoribosylamine--glycine ligase, chloroplastic	AGc1152	COG0151	pfam01071	GARS_A	Phosphoribosylglycinamide synthetase, ATP-grasp (A) domain. Phosphoribosylglycinamide synthetase catalyses the second step in the de novo biosynthesis of purine. The reaction catalysed by Phosphoribosylglycinamide synthetase is the ATP- dependent addition of 5-phosphoribosylamine to glycine to form 5'phosphoribosylglycinamide. This domain is related to the ATP-grasp domain of biotin carboxylase/c…	GO:0006189|'de novo' IMP biosynthetic process;GO:0009113|purine nucleobase biosynthetic process;	GO:0009507|chloroplast;GO:0009570|chloroplast stroma;	GO:0005524|ATP binding;GO:0046872|metal ion binding;GO:0004637|phosphoribosylamine-glycine ligase activity;	K01945	purD; phosphoribosylamine--glycine ligase [EC:6.3.4.13]
Potri.001G077200.2.v3.0	1.27055	0.00103366	8.4307e-05	8.15613	-9.91802	Potri.001G077200.2.v3.0	468	-	multiple isoform transcript	Chr01:6120574-6121778	protein_coding	chrChr01:6120574-6121778:-	gi|566148511|ref|XP_002299396.2|	hypothetical protein POPTR_0001s12030g [Populus trichocarpa]	.	.	.	.	.	.	pfam07888	CALCOCO1	Calcium binding and coiled-coil domain (CALCOCO1) like. Proteins found in this family are similar to the coiled-coil transcriptional coactivator protein coexpressed by Mus musculus (CoCoA/CALCOCO1). This protein binds to a highly conserved N-terminal domain of p160 coactivators, such as GRIP1, and thus enhances transcriptional activation by a number of nuclear receptors. CALCOCO1 has a central co…	.	.	.	.	.
Potri.T084300.2.v3.0	1.40243	0.000590035	4.8871e-05	8.28273	-10.7269	Potri.T084300.2.v3.0	3013	+	multiple isoform transcript	scaffold_95:21641-27164	protein_coding	chrscaffold_95:21641-27164:+	gi|743836306|ref|XP_011025239.1|	PREDICTED: G-type lectin S-receptor-like serine/threonine-protein kinase RLK1 isoform X1 [Populus euphratica]	gi|566164006|ref|XM_006386017.1|	Populus trichocarpa hypothetical protein (POPTR_0003s21910g) mRNA, complete cds	Q39202	G-type lectin S-receptor-like serine/threonine-protein kinase RLK1	.	.	pfam00069	Pkinase	Protein kinase domain.	.	GO:0016021|integral component of membrane;GO:0005886|plasma membrane;	GO:0005524|ATP binding;GO:0005516|calmodulin binding;GO:0030246|carbohydrate binding;GO:0004674|protein serine/threonine kinase activity;	.	.
Potri.004G089700.1.v3.0	1.4738	9.8755e-05	8.5456e-06	8.65334	-13.3058	Potri.004G089700.1.v3.0	1168	+	unique transcript	Chr04:7622151-7623765	protein_coding	chrChr04:7622151-7623765:+	gi|566165648|ref|XP_002305866.2|	hypothetical protein POPTR_0004s08870g [Populus trichocarpa]	gi|566165647|ref|XM_002305830.2|	Populus trichocarpa hypothetical protein (POPTR_0004s08870g) mRNA, complete cds	.	.	.	.	pfam13687	DUF4153	Domain of unknown function (DUF4153). Members of this family are annotated as putative inner membrane proteins.	.	.	.	.	.
Potri.010G228500.1.v3.0	1.31984	0.353357	0.0306771	8.68161	-1.5008	Potri.010G228500.1.v3.0	1618	+	unique transcript	Chr10:21117142-21120528	protein_coding	chrChr10:21117142-21120528:+	gi|224109832|ref|XP_002315327.1|	hypothetical protein POPTR_0010s23520g [Populus trichocarpa]	gi|566192380|ref|XM_002315291.2|	Populus trichocarpa hypothetical protein (POPTR_0010s23520g) mRNA, complete cds	.	.	.	.	pfam13291	ACT_4	ACT domain. ACT domains bind to amino acids and regulate associated enzyme domains. These ACT domains are found at the C-terminus of the RelA protein.	.	.	.	.	.
Potri.005G048200.5.v3.0	1.45468	0.00249643	0.00021981	8.80497	-8.64592	Potri.005G048200.5.v3.0	1481	-	multiple isoform transcript	Chr05:3494836-3498425	protein_coding	chrChr05:3494836-3498425:-	gi|566169553|ref|XP_006382746.1|	O-acetylserine (thiol)lyase family protein [Populus trichocarpa]	gi|566169552|ref|XM_006382684.1|	Populus trichocarpa O-acetylserine (thiol)lyase family protein (POPTR_0005s05000g) mRNA, complete cds	Q9S6Z7	Bifunctional L-3-cyanoalanine synthase/cysteine synthase D1	all2521	COG0031	pfam00291	PALP	Pyridoxal-phosphate dependent enzyme. Members of this family are all pyridoxal-phosphate dependent enzymes. This family includes: serine dehydratase EC:4.2.1.13 P20132, threonine dehydratase EC:4.2.1.16, tryptophan synthase beta chain EC:4.2.1.20, threonine synthase EC:4.2.99.2, cysteine synthase EC:4.2.99.8 P11096, cystathionine beta-synthase EC:4.2.1.22, 1-aminocyclopropane-1-carboxylate deamin…	GO:0006535|cysteine biosynthetic process from serine;	GO:0005737|cytoplasm;	GO:0004124|cysteine synthase activity;GO:0050017|L-3-cyanoalanine synthase activity;GO:0030170|pyridoxal phosphate binding;GO:0016740|transferase activity;	K01738	cysK; cysteine synthase A [EC:2.5.1.47]
Potri.015G108800.2.v3.0	1.57108	0.000170778	1.80117e-05	10.5469	-12.5156	Potri.015G108800.2.v3.0	2028	+	multiple isoform transcript	Chr15:12577935-12582151	protein_coding	chrChr15:12577935-12582151:+	gi|566207167|ref|XP_006374583.1|	hypothetical protein POPTR_0015s12020g [Populus trichocarpa]	gi|566207166|ref|XM_006374521.1|	Populus trichocarpa hypothetical protein (POPTR_0015s12020g) mRNA, complete cds	.	.	.	.	pfam07712	SURNod19	Stress up-regulated Nod 19.	.	.	.	.	.
Potri.009G018100.1.v3.0	1.58187	0.000730879	7.91494e-05	10.8293	-10.4181	Potri.009G018100.1.v3.0	3357	-	multiple isoform transcript	Chr09:2986340-3002437	protein_coding	chrChr09:2991448-3002437:-	gi|566185915|ref|XP_002313496.2|	hypothetical protein POPTR_0009s02330g [Populus trichocarpa]	gi|566185914|ref|XM_002313460.2|	Populus trichocarpa hypothetical protein (POPTR_0009s02330g) mRNA, complete cds	Q940X9	La-related protein 1A	SPAC1527.03	COG5193	pfam05383	La	La domain. This presumed domain is found at the N-terminus of La RNA-binding proteins as well as other proteins. The function of this region is uncertain.	GO:0010286|heat acclimation;GO:0006402|mRNA catabolic process;	GO:0000932|cytoplasmic mRNA processing body;GO:0005829|cytosol;GO:0005844|polysome;	GO:0003723|RNA binding;	.	.
Potri.015G080000.1.v3.0	1.44543	0.163196	0.017998	11.0284	-2.61532	Potri.015G080000.1.v3.0	888	-	multiple isoform transcript	Chr15:10495992-10498192	protein_coding	chrChr15:10496012-10498192:-	gi|224135859|ref|XP_002322178.1|	hypothetical protein POPTR_0015s09150g [Populus trichocarpa]	gi|566206729|ref|XM_002322142.2|	Populus trichocarpa hypothetical protein (POPTR_0015s09150g) mRNA, complete cds	Q9Y5Z4	Heme-binding protein 2	.	.	pfam04832	SOUL	SOUL heme-binding protein. This family represents a group of putative heme-binding proteins. Our family includes archaeal and bacterial homologues.	GO:0010917|negative regulation of mitochondrial membrane potential;GO:0035794|positive regulation of mitochondrial membrane permeability;GO:0010940|positive regulation of necrotic cell death;	GO:0005737|cytoplasm;GO:0070062|extracellular exosome;GO:0005739|mitochondrion;	.	.	.
Potri.011G044600.1.v3.0	1.76472	3.89435e-05	4.91276e-06	12.6151	-14.6483	Potri.011G044600.1.v3.0	2349	+	multiple isoform transcript	Chr11:3784680-3789430	protein_coding	chrChr11:3784680-3789430:+	gi|743899928|ref|XP_011043257.1|	PREDICTED: internal alternative NAD(P)H-ubiquinone oxidoreductase A1, mitochondrial-like [Populus euphratica]	gi|566164747|ref|XM_006383950.1|	Populus trichocarpa hypothetical protein (POPTR_0004s03640g) mRNA, complete cds	Q8GWA1	Internal alternative NAD(P)H-ubiquinone oxidoreductase A1, mitochondrial	SPBC947.15c	COG1252	pfam07992	Pyr_redox_2	Pyridine nucleotide-disulphide oxidoreductase. This family includes both class I and class II oxidoreductases and also NADH oxidases and peroxidases. This domain is actually a small NADH binding domain within a larger FAD binding domain.	GO:0071482|cellular response to light stimulus;GO:0022900|electron transport chain;GO:0055114|oxidation-reduction process;	GO:0031304|intrinsic component of mitochondrial inner membrane;GO:0005759|mitochondrial matrix;GO:0005739|mitochondrion;GO:0005777|peroxisome;	GO:0050660|flavin adenine dinucleotide binding;GO:0008137|NADH dehydrogenase (ubiquinone) activity;GO:0003954|NADH dehydrogenase activity;GO:0003959|NADPH dehydrogenase activity;	K17871	ndh1; NADH:ubiquinone reductase (non-electrogenic) [EC:1.6.5.9]
Potri.001G277200.1.v3.0	1.8104	6.4715e-05	8.42518e-06	13.0189	-13.9155	Potri.001G277200.1.v3.0	3878	+	unique transcript	Chr01:28386627-28391579	protein_coding	chrChr01:28386627-28391575:+	gi|566151466|ref|XP_002298478.2|	hypothetical protein POPTR_0001s28380g [Populus trichocarpa]	.	.	Q7TPD0	Integrator complex subunit 3	.	.	pfam10189	DUF2356	Conserved protein (DUF2356). This is a 200 amino acid region of a family of proteins conserved from plants to humans. Some members have been putatively annotated as being integrator complex subunit 3 but this could not be confirmed. The function is unknown.	GO:0006974|cellular response to DNA damage stimulus;GO:0006281|DNA repair;GO:0007093|mitotic cell cycle checkpoint;GO:0010212|response to ionizing radiation;GO:0016180|snRNA processing;	GO:0032039|integrator complex;GO:0005634|nucleus;GO:0070876|SOSS complex;	.	K13140	INTS3; integrator complex subunit 3
Potri.008G117700.2.v3.0	1.77016	0.00390684	0.000509149	13.0323	-7.99978	Potri.008G117700.2.v3.0	2896	+	multiple isoform transcript	Chr08:7570082-7580691	protein_coding	chrChr08:7570082-7580691:+	gi|566183489|ref|XP_002311445.2|	hypothetical protein POPTR_0008s11650g [Populus trichocarpa]	gi|566183488|ref|XM_002311409.2|	Populus trichocarpa hypothetical protein (POPTR_0008s11650g) mRNA, complete cds	Q7XYY2	Mediator of RNA polymerase II transcription subunit 25	.	.	pfam11265	Med25_VWA	Mediator complex subunit 25 von Willebrand factor type A. The overall function of the full-length Med25 is efficiently to coordinate the transcriptional activation of RAR/RXR (retinoic acid receptor/retinoic X receptor) in higher eukaryotic cells. Human Med25 consists of several domains with different binding properties, the N-terminal, VWA domain which is this one, an SD2 domain from residues 22…	GO:0050832|defense response to fungus;GO:0009908|flower development;GO:0009867|jasmonic acid mediated signaling pathway;GO:0031349|positive regulation of defense response;GO:0009911|positive regulation of flower development;GO:0045893|positive regulation of transcription, DNA-templated;GO:0009585|red, far-red light phototransduction;GO:0009909|regulation of flower development;GO:0010218|response …	GO:0016592|mediator complex;GO:0005634|nucleus;	GO:0003677|DNA binding;GO:0003713|transcription coactivator activity;	K15168	MED25; mediator of RNA polymerase II transcription subunit 25
Potri.T060200.2.v3.0	1.85573	0.0120295	0.00184626	15.3478	-6.37728	Potri.T060200.2.v3.0	1663	-	multiple isoform transcript	scaffold_61:80685-83888	protein_coding	chrscaffold_61:80685-83888:-	gi|566210698|ref|XP_006372427.1|	hypothetical protein POPTR_0017s01540g [Populus trichocarpa]	gi|566210697|ref|XM_006372365.1|	Populus trichocarpa hypothetical protein (POPTR_0017s01540g) mRNA, complete cds	Q9M8R4	Protein DJ-1 homolog D	BMEI0793	COG0693	pfam01965	DJ-1_PfpI	DJ-1/PfpI family. The family includes the protease PfpI. This domain is also found in transcriptional regulators such as Streptomyces coelicolor AraC. This N-terminal region of the full-length AdpA proteins is necessary for dimerization of the molecule.	GO:0019249|lactate biosynthetic process;	.	GO:0019172|glyoxalase III activity;GO:0016798|hydrolase activity, acting on glycosyl bonds;GO:0004462|lactoylglutathione lyase activity;	K18881	DJ1D; D-lactate dehydratase [EC:4.2.1.130]
Potri.007G025800.2.v3.0	1.70334	0.000715307	0.000132706	18.5523	-10.4491	Potri.007G025800.2.v3.0	1516	-	multiple isoform transcript	Chr07:1927405-1931419	protein_coding	chrChr07:1927405-1931419:-	gi|566181004|ref|XP_002310229.2|	putative phosphoglyceride transfer family protein [Populus trichocarpa]	gi|566181003|ref|XM_002310193.2|	Populus trichocarpa putative phosphoglyceride transfer family protein (POPTR_0007s12800g) mRNA, complete cds	.	.	.	.	pfam00650	CRAL_TRIO	CRAL/TRIO domain.	.	.	.	.	.
Potri.010G233500.2.v3.0	1.9879	0.00138639	0.000259582	18.7236	-9.49445	Potri.010G233500.2.v3.0	2471	+	multiple isoform transcript	Chr10:21426269-21429536	protein_coding	chrChr10:21426269-21429536:+	gi|743832455|ref|XP_011024284.1|	PREDICTED: uncharacterized protein LOC105125508 [Populus euphratica]	gi|566192466|ref|XM_002315319.2|	Populus trichocarpa hypothetical protein (POPTR_0010s23970g) mRNA, complete cds	Q3AV98	Uridylate kinase	alr1207	COG0528	pfam13837	Myb_DNA-bind_4	Myb/SANT-like DNA-binding domain. This presumed domain appears to be related to other Myb/SANT-like DNA binding domains. In particular pfam10545 seems most related. This family is greatly expanded in plants and appears in several proteins annotated as transposon proteins.	GO:0044210|'de novo' CTP biosynthetic process;	GO:0005737|cytoplasm;	GO:0005524|ATP binding;GO:0033862|UMP kinase activity;	K09903	pyrH; uridylate kinase [EC:2.7.4.22]
Potri.001G319900.1.v3.0	1.87839	0.106365	0.021077	19.8157	-3.2329	Potri.001G319900.1.v3.0	768	+	multiple isoform transcript	Chr01:32449717-32457127	protein_coding	chrChr01:32449717-32451961:+	gi|566256323|ref|XP_006388124.1|	hypothetical protein POPTR_0323s00210g [Populus trichocarpa]	.	.	Q9SVM8	Glycine-rich RNA-binding protein 2, mitochondrial	TP0356	COG0724	pfam00076	RRM_1	RNA recognition motif. (a.k.a. RRM, RBD, or RNP domain). The RRM motif is probably diagnostic of an RNA binding protein. RRMs are found in a variety of RNA binding proteins, including various hnRNP proteins, proteins implicated in regulation of alternative splicing, and protein components of snRNPs. The motif also appears in a few single stranded DNA binding proteins. The RRM structure consists o…	GO:0009631|cold acclimation;GO:0009409|response to cold;GO:0006970|response to osmotic stress;GO:0009651|response to salt stress;GO:0009414|response to water deprivation;GO:0009845|seed germination;GO:0031564|transcription antitermination;	GO:0005739|mitochondrion;	GO:0005524|ATP binding;GO:0005507|copper ion binding;GO:0003690|double-stranded DNA binding;GO:0003723|RNA binding;GO:0001072|transcription antitermination factor activity, RNA binding;GO:0003697|single-stranded DNA binding;	.	.
a Showing values for each sample (n=3 for PI, PN, XI, and XN). Overall minimum and maximum value, MCF, mean, STDEV, CV of FPKM, and CV of the logarithm (base 2) of FPKM.

## Sheet: TS4.3 626 high expression gene 
Table 4.3 626 high expressed transcripts in 729 stably expressed transcripts.
Transcript_id	MCF of FPKM	Mean of FPKM	Stdev of FPKM	CV% of FPKM	log2(Mean)	#transcript_id	length	strand	isoform feature	locus	Biotype	Position	NR:Seq-id	NR:Description	NT:Seq-id	NT:Description	Uniprot:UniProtKB-AC	Uniprot:Description	COG:gene	COG:num	Pfam:pfam_ID	Pfam:pfam_Name	Pfam:pfam_Description	GO:biological_process	GO:cellular_component	GO:molecular_function	KEGG:KO	KEGG:Description
Potri.010G216500.1.v3.0	1.75636	2.65162	0.506479	19.1007	1.40688	Potri.010G216500.1.v3.0	1662	+	multiple isoform transcript	Chr10:20345466-20348498	protein_coding	chrChr10:20345466-20348498:+	gi|743843716|ref|XP_011027024.1|	PREDICTED: uncharacterized protein LOC105127433 [Populus euphratica]	gi|566192167|ref|XM_002315235.2|	Populus trichocarpa hypothetical protein (POPTR_0010s22350g) mRNA, complete cds	.	.	.	.	pfam01063	Aminotran_4	Aminotransferase class IV. The D-amino acid transferases (D-AAT) are required by bacteria to catalyse the synthesis of D-glutamic acid and D-alanine, which are essential constituents of bacterial cell wall and are the building block for other D-amino acids. Despite the difference in the structure of the substrates, D-AATs and L-ATTs have strong similarity.	.	.	.	.	.
Potri.014G195600.2.v3.0	1.85472	2.67991	0.497717	18.5722	1.42218	Potri.014G195600.2.v3.0	1926	+	multiple isoform transcript	Chr14:18453799-18457026	protein_coding	chrChr14:18453799-18457026:+	gi|566204965|ref|XP_002320624.2|	hypothetical protein POPTR_0014s18440g [Populus trichocarpa]	gi|566204964|ref|XM_002320588.2|	Populus trichocarpa hypothetical protein (POPTR_0014s18440g) mRNA, complete cds	.	.	.	.	pfam00085	Thioredoxin	Thioredoxin. Thioredoxins are small enzymes that participate in redox reactions, via the reversible oxidation of an active centre disulfide bond. Some members with only the active site are not separated from the noise.	.	.	.	.	.
Potri.008G033200.1.v3.0	1.63183	3.08943	0.506821	16.405	1.62734	Potri.008G033200.1.v3.0	2287	-	unique transcript	Chr08:1834187-1838785	protein_coding	chrChr08:1834187-1838785:-	gi|224100729|ref|XP_002311991.1|	hypothetical protein POPTR_0008s03320g [Populus trichocarpa]	gi|566182125|ref|XM_002311955.2|	Populus trichocarpa hypothetical protein (POPTR_0008s03320g) mRNA, complete cds	.	.	.	.	pfam01842	ACT	ACT domain. This family of domains generally have a regulatory role. ACT domains are linked to a wide range of metabolic enzymes that are regulated by amino acid concentration. Pairs of ACT domains bind specifically to a particular amino acid leading to regulation of the linked enzyme. The ACT domain is found in: D-3-phosphoglycerate dehydrogenase EC:1.1.1.95, which is inhibited by serine. Aspart…	.	.	.	.	.
Potri.005G073500.1.v3.0	1.96668	3.27039	0.616011	18.836	1.70946	Potri.005G073500.1.v3.0	1390	-	multiple isoform transcript	Chr05:5353731-5356819	protein_coding	chrChr05:5353731-5356819:-	gi|224083616|ref|XP_002307074.1|	hypothetical protein POPTR_0005s07470g [Populus trichocarpa]	gi|566170019|ref|XM_002307038.2|	Populus trichocarpa hypothetical protein (POPTR_0005s07470g) mRNA, complete cds	.	.	.	.	pfam14662	CCDC155	Coiled-coil region of CCDC155. This is a small family of eukaryotic proteins of unknown function.ThiS is the central coiled-coil region.	.	.	.	.	.
Potri.009G002000.1.v3.0	1.95215	3.60543	0.695836	19.2997	1.85017	Potri.009G002000.1.v3.0	1423	-	multiple isoform transcript	Chr09:612299-617844	protein_coding	chrChr09:612299-617844:-	gi|224104763|ref|XP_002313557.1|	hypothetical protein POPTR_0009s00700g [Populus trichocarpa]	gi|566185628|ref|XM_002313521.2|	Populus trichocarpa hypothetical protein (POPTR_0009s00700g) mRNA, complete cds	.	.	.	.	pfam05176	ATP-synt_10	ATP10 protein. ATP 10 is essential for the assembly of a functional mitochondrial ATPase complex.	.	.	.	.	.
Potri.017G091700.1.v3.0	1.9395	3.68731	0.730711	19.8169	1.88257	Potri.017G091700.1.v3.0	1763	-	unique transcript	Chr17:10861242-10864873	protein_coding	chrChr17:10861242-10864873:-	gi|566212987|ref|XP_002324100.2|	hypothetical protein POPTR_0017s12730g [Populus trichocarpa]	gi|566212986|ref|XM_002324064.2|	Populus trichocarpa hypothetical protein (POPTR_0017s12730g) mRNA, complete cds	.	.	.	.	pfam12874	zf-met	Zinc-finger of C2H2 type. This is a zinc-finger domain with the CxxCx(12)Hx(6)H motif, found in multiple copies in a wide range of proteins from plants to metazoans. Some member proteins, particularly those from plants, are annotated as being RNA-binding.	.	.	.	.	.
Potri.012G106300.1.v3.0	1.55662	4.05159	0.527126	13.0103	2.01849	Potri.012G106300.1.v3.0	2420	+	multiple isoform transcript	Chr12:13030068-13038018	protein_coding	chrChr12:13030068-13038018:+	gi|566197846|ref|XP_002318167.2|	hypothetical protein POPTR_0012s10810g [Populus trichocarpa]	gi|566197845|ref|XM_002318131.2|	Populus trichocarpa hypothetical protein (POPTR_0012s10810g) mRNA, complete cds	.	.	.	.	pfam14929	TAF1_subA	TAF RNA Polymerase I subunit A. TATA box binding protein associated factor RNA Polymerase I subunit A is found in eukaryotes and is encoded by the gene TAF1A in humans. Its function is to aid transcription of DNA into RNA by binding to the promoter at the -10 TATA box site. It is a component of the transcription factor SL1/TIF-IB complex, involved in PIC assembly (preinitiation complex) during RN…	.	.	.	.	.
Potri.016G057800.1.v3.0	1.7434	4.70156	0.925282	19.6803	2.23314	Potri.016G057800.1.v3.0	2016	-	unique transcript	Chr16:3877727-3880235	protein_coding	chrChr16:3877727-3880235:-	gi|566208917|ref|XP_002323327.2|	DC1 domain-containing family protein [Populus trichocarpa]	gi|566208916|ref|XM_002323291.2|	Populus trichocarpa DC1 domain-containing family protein (POPTR_0016s05820g) mRNA, complete cds	.	.	.	.	pfam07649	C1_3	C1-like domain. This short domain is rich in cysteines and histidines. The pattern of conservation is similar to that found in pfam00130.	.	.	.	.	.
Potri.008G222000.2.v3.0	1.7589	5.52313	0.775672	14.0441	2.46549	Potri.008G222000.2.v3.0	2092	-	multiple isoform transcript	Chr08:18792749-18795749	protein_coding	chrChr08:18792749-18795749:-	gi|566185298|ref|XP_006380128.1|	wound-responsive family protein [Populus trichocarpa]	gi|566185297|ref|XM_006380066.1|	Populus trichocarpa wound-responsive family protein (POPTR_0008s22160g) mRNA, complete cds	.	.	.	.	pfam06075	DUF936	Plant protein of unknown function (DUF936). This family consists of several hypothetical proteins from Arabidopsis thaliana and Oryza sativa. The function of this family is unknown.	.	.	.	.	.
Potri.014G031800.1.v3.0	1.96557	5.59132	1.07312	19.1926	2.48319	Potri.014G031800.1.v3.0	1838	-	multiple isoform transcript	Chr14:2643533-2647797	protein_coding	chrChr14:2643533-2647576:-	gi|566202175|ref|XP_006374962.1|	hypothetical protein POPTR_0014s03140g [Populus trichocarpa]	gi|566202174|ref|XM_006374900.1|	Populus trichocarpa hypothetical protein (POPTR_0014s03140g) mRNA, complete cds	.	.	.	.	pfam05705	DUF829	Eukaryotic protein of unknown function (DUF829). This family consists of several uncharacterized eukaryotic proteins.	.	.	.	.	.
Potri.003G107300.1.v3.0	1.856	6.08033	1.13991	18.7474	2.60415	Potri.003G107300.1.v3.0	1512	+	unique transcript	Chr03:13115093-13119759	protein_coding	chrChr03:13115093-13119759:+	gi|566162017|ref|XP_002303490.2|	hypothetical protein POPTR_0003s10650g [Populus trichocarpa]	gi|566162016|ref|XM_002303454.2|	Populus trichocarpa hypothetical protein (POPTR_0003s10650g) mRNA, complete cds	.	.	.	.	pfam05132	RNA_pol_Rpc4	RNA polymerase III RPC4. Specific subunit for Pol III, the tRNA specific polymerase.	.	.	.	.	.
Potri.011G098000.1.v3.0	1.90123	6.67602	1.27348	19.0754	2.73899	Potri.011G098000.1.v3.0	1661	-	multiple isoform transcript	Chr11:11928077-11932393	protein_coding	chrChr11:11928077-11932393:-	gi|224116714|ref|XP_002317373.1|	hypothetical protein POPTR_0011s10030g [Populus trichocarpa]	gi|116875913|gb|AC182693.2|	Populus trichocarpa clone Pop1-44N6, complete sequence	.	.	.	.	pfam09812	MRP-L28	Mitochondrial ribosomal protein L28. Members of this family are components of the mitochondrial large ribosomal subunit. Mature mitochondrial ribosomes consist of a small (37S) and a large (54S) subunit. The 37S subunit contains at least 33 different proteins and 1 molecule of RNA (15S). The 54S subunit contains at least 45 different proteins and 1 molecule of RNA (21S).	.	.	.	.	.
Potri.009G090400.1.v3.0	1.93095	7.06599	1.29862	18.3784	2.82089	Potri.009G090400.1.v3.0	2094	+	unique transcript	Chr09:8309285-8311731	protein_coding	chrChr09:8309285-8311731:+	gi|743795076|ref|XP_011001732.1|	PREDICTED: uncharacterized protein LOC105108924 [Populus euphratica]	gi|566187128|ref|XM_006379107.1|	Populus trichocarpa hypothetical protein (POPTR_0009s09360g) mRNA, complete cds	.	.	.	.	pfam12767	SAGA-Tad1	Transcriptional regulator of RNA polII, SAGA, subunit. The yeast SAGA complex is a multifunctional coactivator that regulates transcription by RNA polymerase II. It is formed of five major modular subunits and shows a high degree of structural conservation to human TFTC and STAGA. The complex can also be conceived of as consisting of two histone-fold-containing core subunits, and this family is o…	.	.	.	.	.
Potri.005G005300.1.v3.0	1.81888	7.1624	1.36755	19.0934	2.84044	Potri.005G005300.1.v3.0	3237	-	unique transcript	Chr05:303748-309203								.
Potri.013G029300.1.v3.0	1.9655	7.17412	1.40064	19.5236	2.8428	Potri.013G029300.1.v3.0	865	-	multiple isoform transcript	Chr13:1939389-1941664	protein_coding	chrChr13:1939389-1941664:-	gi|224125410|ref|XP_002319579.1|	hypothetical protein POPTR_0013s03030g [Populus trichocarpa]	gi|566199118|ref|XM_002319543.2|	Populus trichocarpa hypothetical protein (POPTR_0013s03030g) mRNA, complete cds	.	.	.	.	pfam00861	Ribosomal_L18p	Ribosomal L18p/L5e family. This family includes ribosomal proteins from the large subunit. This family includes L18 from bacteria and L5 from eukaryotes. It has been shown that the amino terminal 93 amino acids of rat Rpl5 are necessary and sufficient to bind 5S rRNA in vitro. Suggesting that the entire family has a function in rRNA binding.	.	.	.	.	.
Potri.008G024300.2.v3.0	1.73929	7.69254	1.51171	19.6516	2.94346	Potri.008G024300.2.v3.0	2253	+	multiple isoform transcript	Chr08:1257099-1265843	protein_coding	chrChr08:1257099-1265843:+	gi|566181949|ref|XP_002311034.2|	hypothetical protein POPTR_0008s02470g [Populus trichocarpa]	gi|566181948|ref|XM_002310998.2|	Populus trichocarpa hypothetical protein (POPTR_0008s02470g) mRNA, complete cds	.	.	.	.	pfam10513	EPL1	Enhancer of polycomb-like. This is a family of EPL1 (Enhancer of polycomb-like) proteins. The EPL1 protein is a member of a histone acetyltransferase complex which is involved in transcriptional activation of selected genes.	.	.	.	.	.
Potri.002G096500.1.v3.0	1.58737	7.77553	1.20809	15.5371	2.95894	Potri.002G096500.1.v3.0	1957	+	multiple isoform transcript	Chr02:6964291-6969122	protein_coding	chrChr02:6964291-6969122:+	gi|224063231|ref|XP_002301052.1|	hypothetical protein POPTR_0002s09690g [Populus trichocarpa]	gi|566157157|ref|XM_002301016.2|	Populus trichocarpa hypothetical protein (POPTR_0002s09690g) mRNA, complete cds	.	.	.	.	pfam03691	UPF0167	Uncharacterized protein family (UPF0167). The proteins in this family are about 200 amino acids long and each contain 3 CXXC motifs.	.	.	.	.	.
Potri.008G124000.1.v3.0	1.98406	7.81723	1.51742	19.4112	2.96666	Potri.008G124000.1.v3.0	2178	+	multiple isoform transcript	Chr08:8079708-8084341	protein_coding	chrChr08:8079708-8084341:+	gi|566183589|ref|XP_006379751.1|	hypothetical protein POPTR_0008s12310g [Populus trichocarpa]	gi|566183588|ref|XM_006379689.1|	Populus trichocarpa hypothetical protein (POPTR_0008s12310g) mRNA, complete cds	.	.	.	.	pfam05623	DUF789	Protein of unknown function (DUF789). This family consists of several plant proteins of unknown function.	.	.	.	.	.
Potri.001G337600.1.v3.0	1.87016	7.81774	1.47155	18.8232	2.96675	Potri.001G337600.1.v3.0	2739	+	unique transcript	Chr01:34094560-34117748	protein_coding	chrChr01:34094560-34102919:+	gi|566153052|ref|XP_006369955.1|	hypothetical protein POPTR_0001s36140g [Populus trichocarpa]	.	.	.	.	.	.	pfam14661	HAUS6_N	HAUS augmin-like complex subunit 6 N-terminus. This family includes the N-terminus of HAUS augmin-like complex subunit 6. The HAUS augmin-like complex contributes to mitotic spindle assembly, maintenance of chromosome integrity and completion of cytokinesis.	.	.	.	.	.
Potri.003G133800.1.v3.0	1.49781	8.03677	1.14234	14.2139	3.00662	Potri.003G133800.1.v3.0	1631	-	multiple isoform transcript	Chr03:15316784-15320015	protein_coding	chrChr03:15316784-15320015:-	gi|224075030|ref|XP_002304526.1|	hypothetical protein POPTR_0003s13360g [Populus trichocarpa]	gi|566162454|ref|XM_002304490.2|	Populus trichocarpa hypothetical protein (POPTR_0003s13360g) mRNA, complete cds	.	.	all3785	COG1266	.	.	.	.	.	.	.	.
Potri.001G072400.4.v3.0	1.93043	8.04065	1.51609	18.8554	3.00731	Potri.001G072400.4.v3.0	2245	-	multiple isoform transcript	Chr01:5749088-5754434	protein_coding	chrChr01:5749088-5754434:-	gi|566148603|ref|XP_002299369.2|	hypothetical protein POPTR_0001s12540g [Populus trichocarpa]	.	.	.	.	.	.	pfam07082	DUF1350	Protein of unknown function (DUF1350). This family consists of several hypothetical proteins from both cyanobacteria and plants. Members of this family are typically around 250 residues in length. The function of this family is unknown but the species distribution indicates that the family may be involved in photosynthesis.	.	.	.	.	.
Potri.002G200600.1.v3.0	1.67921	8.11085	1.2764	15.737	3.01985	Potri.002G200600.1.v3.0	1940	-	multiple isoform transcript	Chr02:16164719-16168929	protein_coding	chrChr02:16164719-16168911:-	gi|743927247|ref|XP_011007802.1|	PREDICTED: uncharacterized protein LOC105113349 [Populus euphratica]	gi|566159047|ref|XM_002301456.2|	Populus trichocarpa hypothetical protein (POPTR_0002s20170g) mRNA, complete cds	.	.	.	.	pfam12776	Myb_DNA-bind_3	Myb/SANT-like DNA-binding domain. This presumed domain appears to be related to other Myb/SANT like DNA binding domains. In particular pfam10545 seems most related. This family is greatly expanded in plants and appears in several proteins annotated as transposon proteins.	.	.	.	.	.
Potri.007G005500.1.v3.0	1.86102	8.29894	1.51066	18.2031	3.05293	Potri.007G005500.1.v3.0	1862	-	unique transcript	Chr07:395705-399630	protein_coding	chrChr07:395705-399630:-	gi|566181385|ref|XP_006380827.1|	hypothetical protein POPTR_0007s14880g [Populus trichocarpa]	gi|566181384|ref|XM_006380765.1|	Populus trichocarpa hypothetical protein (POPTR_0007s14880g) mRNA, complete cds	.	.	.	.	pfam10225	DUF2215	Uncharacterized conserved protein (DUF2215). This entry is the central 200 residues of a family of proteins conserved from worms to humans. The function is unknown.	.	.	.	.	.
Potri.002G245300.1.v3.0	1.82692	8.40704	1.47128	17.5005	3.0716	Potri.002G245300.1.v3.0	1812	-	unique transcript	Chr02:23675766-23680588	protein_coding	chrChr02:23675766-23680313:-	gi|566159800|ref|XP_002303054.2|	hypothetical protein POPTR_0002s24670g [Populus trichocarpa]	gi|566159799|ref|XM_002303018.2|	Populus trichocarpa hypothetical protein (POPTR_0002s24670g) mRNA, complete cds	.	.	.	.	pfam05529	Bap31	B-cell receptor-associated protein 31-like. Bap31 is a polytopic integral protein of the endoplasmic reticulum membrane and a substrate of caspase-8. Bap31 is cleaved within its cytosolic domain, generating pro-apoptotic p20 Bap31.	.	.	.	.	.
Potri.005G164300.1.v3.0	1.58304	9.15846	1.42232	15.5301	3.19511	Potri.005G164300.1.v3.0	1454	-	unique transcript	Chr05:16973399-16976057	protein_coding	chrChr05:16973399-16976057:-	gi|566171822|ref|XP_002307376.2|	hypothetical protein POPTR_0005s17140g [Populus trichocarpa]	gi|566171821|ref|XM_002307340.2|	Populus trichocarpa hypothetical protein (POPTR_0005s17140g) mRNA, complete cds	.	.	.	.	pfam01454	MAGE	MAGE family. The MAGE (melanoma antigen-encoding gene) family are expressed in a wide variety of tumors but not in normal cells, with the exception of the male germ cells, placenta, and, possibly, cells of the developing embryo. The cellular function of this family is unknown. This family also contains the yeast protein, Nse3. The Nse3 protein is part of the Smc5-6 complex. Nse3 has been demonstr…	.	.	.	.	.
Potri.001G058700.1.v3.0	1.76861	9.34733	1.58046	16.9081	3.22455	Potri.001G058700.1.v3.0	1456	-	multiple isoform transcript	Chr01:4493773-4500515	protein_coding	chrChr01:4493873-4500431:-	gi|743880052|ref|XP_011036103.1|	PREDICTED: uncharacterized protein LOC105133716 isoform X1 [Populus euphratica]	.	.	.	.	.	.	pfam07889	DUF1664	Protein of unknown function (DUF1664). The members of this family are hypothetical plant proteins of unknown function. The region featured in this family is approximately 100 amino acids long.	.	.	.	.	.
Potri.013G044600.1.v3.0	1.719	9.37994	1.51049	16.1034	3.22958	Potri.013G044600.1.v3.0	1649	+	unique transcript	Chr13:3163709-3168156	protein_coding	chrChr13:3163709-3168156:+	gi|566199363|ref|XP_002319096.2|	hypothetical protein POPTR_0013s04180g [Populus trichocarpa]	gi|566199362|ref|XM_002319060.2|	Populus trichocarpa hypothetical protein (POPTR_0013s04180g) mRNA, complete cds	.	.	.	.	pfam00012	HSP70	Hsp70 protein. Hsp70 chaperones help to fold many proteins. Hsp70 assisted folding involves repeated cycles of substrate binding and release. Hsp70 activity is ATP dependent. Hsp70 proteins are made up of two regions: the amino terminus is the ATPase domain and the carboxyl terminus is the substrate binding region.	.	.	.	.	.
Potri.008G160800.1.v3.0	1.71681	9.67182	1.55566	16.0845	3.27379	Potri.008G160800.1.v3.0	1448	+	unique transcript	Chr08:10929574-10932868	protein_coding	chrChr08:10929574-10932868:+	gi|566184247|ref|XP_006379862.1|	hypothetical protein POPTR_0008s16070g [Populus trichocarpa]	gi|566184246|ref|XM_006379800.1|	Populus trichocarpa hypothetical protein (POPTR_0008s16070g) mRNA, complete cds	.	.	.	.	pfam10153	DUF2361	Uncharacterized conserved protein (DUF2361). This is a region of 120 amino acids that is conserved in a family of proteins found from plants to fungi. The function is not known.	.	.	.	.	.
Potri.007G102000.1.v3.0	1.63739	9.68308	1.65018	17.0419	3.27547	Potri.007G102000.1.v3.0	2858	-	multiple isoform transcript	Chr07:12699495-12703734	protein_coding	chrChr07:12699495-12703716:-	gi|566179589|ref|XP_002309932.2|	hypothetical protein POPTR_0007s04530g [Populus trichocarpa]	gi|566179588|ref|XM_002309896.2|	Populus trichocarpa hypothetical protein (POPTR_0007s04530g) mRNA, complete cds	.	.	.	.	pfam00646	F-box	F-box domain. This domain is approximately 50 amino acids long, and is usually found in the N-terminal half of a variety of proteins. Two motifs that are commonly found associated with the F-box domain are the leucine rich repeats (LRRs; pfam00560 and pfam07723) and the WD repeat (pfam00400). The F-box domain has a role in mediating protein-protein interactions in a variety of contexts, such as p…	.	.	.	.	.
Potri.008G042800.1.v3.0	1.71895	9.89832	1.85991	18.7901	3.30718	Potri.008G042800.1.v3.0	1213	-	unique transcript	Chr08:2447488-2449873	protein_coding	chrChr08:2447488-2449873:-	gi|224100825|ref|XP_002312028.1|	hypothetical protein POPTR_0008s04240g [Populus trichocarpa]	gi|566182298|ref|XM_002311992.2|	Populus trichocarpa hypothetical protein (POPTR_0008s04240g) mRNA, complete cds	.	.	.	.	pfam03306	AAL_decarboxy	Alpha-acetolactate decarboxylase.	.	.	.	.	.
Potri.005G046300.1.v3.0	1.92125	10.0799	1.99805	19.822	3.33342	Potri.005G046300.1.v3.0	1532	+	unique transcript	Chr05:3384387-3386638	protein_coding	chrChr05:3384387-3386638:+	gi|566169507|ref|XP_006382723.1|	hypothetical protein POPTR_0005s04780g [Populus trichocarpa]	gi|566169506|ref|XM_006382661.1|	Populus trichocarpa hypothetical protein (POPTR_0005s04780g) mRNA, complete cds	.	.	.	.	pfam08242	Methyltransf_12	Methyltransferase domain. Members of this family are SAM dependent methyltransferases.	.	.	.	.	.
Potri.013G009100.1.v3.0	1.66743	10.1084	1.78319	17.6407	3.33748	Potri.013G009100.1.v3.0	1226	-	unique transcript	Chr13:596075-598519	protein_coding	chrChr13:596075-598519:-	gi|224125022|ref|XP_002319483.1|	hypothetical protein POPTR_0013s01050g [Populus trichocarpa]	gi|566198741|ref|XM_002319447.2|	Populus trichocarpa hypothetical protein (POPTR_0013s01050g) mRNA, complete cds	.	.	.	.	pfam14992	TMCO5	TMCO5 family. The TMCO5 family includes human transmembrane and coiled-coil domain-containing proteins 5A and 5B.	.	.	.	.	.
Potri.012G088600.1.v3.0	1.89171	10.2587	1.95367	19.0441	3.35877	Potri.012G088600.1.v3.0	1600	+	multiple isoform transcript	Chr12:11561916-11570288	protein_coding	chrChr12:11561916-11564927:+	gi|566197546|ref|XP_002318084.2|	hypothetical protein POPTR_0012s09050g [Populus trichocarpa]	gi|566197545|ref|XM_002318048.2|	Populus trichocarpa hypothetical protein (POPTR_0012s09050g) mRNA, complete cds	.	.	.	.	pfam12726	SEN1_N	SEN1 N terminal. This domain is found at the N terminal of the helicase SEN1. SEN1 is a Pol II termination factor for noncoding RNA genes. The N terminal of SEN1, unlike the C terminal, is not required for growth.	.	.	.	.	.
Potri.014G099300.1.v3.0	1.33721	10.3964	0.911897	8.77124	3.37802	Potri.014G099300.1.v3.0	2669	-	unique transcript	Chr14:7739883-7742674	protein_coding	chrChr14:7739883-7742674:-	gi|743790180|ref|XP_011038264.1|	PREDICTED: UV-stimulated scaffold protein A homolog [Populus euphratica]	gi|566203399|ref|XM_006375305.1|	Populus trichocarpa hypothetical protein (POPTR_0014s09480g) mRNA, complete cds	.	.	.	.	pfam09740	DUF2043	Uncharacterized conserved protein (DUF2043). This is a 100 residue conserved region of a family of proteins found from fungi to humans. This region contains three conserved Cysteines and a motif of {CP}{y/l}{HG}.	.	.	.	.	.
Potri.019G007500.1.v3.0	1.67552	10.9214	1.4825	13.5742	3.44909	Potri.019G007500.1.v3.0	480	+	unique transcript	Chr19:885823-886714								.
Potri.014G036300.2.v3.0	1.97728	11.1629	1.87134	16.764	3.48063	Potri.014G036300.2.v3.0	1748	-	multiple isoform transcript	Chr14:2958336-2960316	protein_coding	chrChr14:2958336-2960316:-	gi|566202275|ref|XP_006375011.1|	hypothetical protein POPTR_0014s03560g [Populus trichocarpa]	gi|566202274|ref|XM_006374949.1|	Populus trichocarpa hypothetical protein (POPTR_0014s03560g) mRNA, complete cds	.	.	.	.	pfam13502	AsmA_2	AsmA-like C-terminal region. This family is similar to the C-terminal of the AsmA protein of Escherichia coli.	.	.	.	.	.
Potri.015G029300.1.v3.0	1.64175	11.3741	1.48759	13.0787	3.50769	Potri.015G029300.1.v3.0	1397	+	unique transcript	Chr15:2370887-2374809	protein_coding	chrChr15:2370887-2374809:+	gi|566206003|ref|XP_006374265.1|	hypothetical protein POPTR_0015s05520g [Populus trichocarpa]	gi|566206002|ref|XM_006374203.1|	Populus trichocarpa hypothetical protein (POPTR_0015s05520g) mRNA, complete cds	.	.	.	.	pfam08045	CDC14	Cell division control protein 14, SIN component. Cdc14 is a component of the septation initiation network (SIN) and is required for the localisation and activity of Sid1. Sid1 is a protein kinase that localizes asymmetrically to one spindle pole body (SPB) in anaphase disappears prior to cell separation.	.	.	.	.	.
Potri.001G201700.2.v3.0	1.72116	11.463	1.59691	13.9309	3.51892	Potri.001G201700.2.v3.0	1264	+	multiple isoform transcript	Chr01:19760284-19762590	protein_coding	chrChr01:19760284-19762590:+	gi|566150075|ref|XP_006369304.1|	hypothetical protein POPTR_0001s20890g [Populus trichocarpa]	.	.	.	.	.	.	pfam04005	Hus1	Hus1-like protein. Hus1, Rad1, and Rad9 are three evolutionarily conserved proteins required for checkpoint control in fission yeast. These proteins are known to form a stable complex in vivo. Hus1-Rad1-Rad9 complex may form a PCNA-like ring structure, and could function as a sliding clamp during checkpoint control.	.	.	.	.	.
Potri.001G229000.1.v3.0	1.88329	11.6028	2.14511	18.4878	3.5364	Potri.001G229000.1.v3.0	2379	+	unique transcript	Chr01:24086627-24092129	protein_coding	chrChr01:24086627-24092095:+	gi|566150592|ref|XP_006369456.1|	emsy N terminus domain-containing family protein [Populus trichocarpa]	.	.	.	.	.	.	pfam03735	ENT	ENT domain. This presumed domain is named after Emsy N Terminus (ENT). Emsy is a protein that is amplified in breast cancer and interacts with BRCA2. The N terminus of this protein is found to be similar to other vertebrate and plant proteins of unknown function. This domain has a completely conserved histidine residue that may be functionally important.	.	.	.	.	.
Potri.012G072600.1.v3.0	1.74031	11.9893	2.00075	16.6879	3.58367	Potri.012G072600.1.v3.0	1706	+	multiple isoform transcript	Chr12:9810187-9813291	protein_coding	chrChr12:9810187-9813291:+	gi|224119172|ref|XP_002318004.1|	hypothetical protein POPTR_0012s07460g [Populus trichocarpa]	gi|566197256|ref|XM_002317968.2|	Populus trichocarpa hypothetical protein (POPTR_0012s07460g) mRNA, complete cds	.	.	.	.	pfam04873	EIN3	Ethylene insensitive 3. Ethylene insensitive 3 (EIN3) proteins are a family of plant DNA-binding proteins that regulate transcription in response to the gaseous plant hormone ethylene, and are essential for ethylene-mediated responses including the triple response, cell growth inhibition, and accelerated senescence.	.	.	.	.	.
Potri.009G022900.1.v3.0	1.75309	12.1961	2.05382	16.84	3.60835	Potri.009G022900.1.v3.0	2314	+	multiple isoform transcript	Chr09:3463688-3469280	protein_coding	chrChr09:3463688-3469280:+	gi|224106620|ref|XP_002314226.1|	emsy N terminus domain-containing family protein [Populus trichocarpa]	gi|566185991|ref|XM_002314190.2|	Populus trichocarpa emsy N terminus domain-containing family protein (POPTR_0009s02790g) mRNA, complete cds	.	.	.	.	pfam03735	ENT	ENT domain. This presumed domain is named after Emsy N Terminus (ENT). Emsy is a protein that is amplified in breast cancer and interacts with BRCA2. The N terminus of this protein is found to be similar to other vertebrate and plant proteins of unknown function. This domain has a completely conserved histidine residue that may be functionally important.	.	.	.	.	.
Potri.001G013800.1.v3.0	1.77966	12.2819	2.03698	16.5852	3.61846	Potri.001G013800.1.v3.0	2090	-	multiple isoform transcript	Chr01:941307-945753	protein_coding	chrChr01:941307-945605:-	gi|743886653|ref|XP_011037909.1|	PREDICTED: uncharacterized protein LOC105134965 isoform X2 [Populus euphratica]	.	.	.	.	.	.	pfam03735	ENT	ENT domain. This presumed domain is named after Emsy N Terminus (ENT). Emsy is a protein that is amplified in breast cancer and interacts with BRCA2. The N terminus of this protein is found to be similar to other vertebrate and plant proteins of unknown function. This domain has a completely conserved histidine residue that may be functionally important.	.	.	.	.	.
Poplar_newGene_1301.1	1.98969	12.2866	2.27504	18.5164	3.61901	Poplar_newGene_1301.1	1738	+	unique transcript	Chr02:3248600-3250781								.
Potri.001G386700.1.v3.0	1.66199	12.3729	2.02806	16.3911	3.62912	Potri.001G386700.1.v3.0	1624	-	multiple isoform transcript	Chr01:40271787-40280270	protein_coding	chrChr01:40271787-40280270:-	gi|566153688|ref|XP_006370099.1|	hypothetical protein POPTR_0001s39510g [Populus trichocarpa]	.	.	.	.	.	.	pfam11854	DUF3374	Protein of unknown function (DUF3374). This family of proteins are functionally uncharacterized. This protein is found in bacteria. Proteins in this family are typically between 665 to 712 amino acids in length.	.	.	.	.	.
Potri.018G105300.2.v3.0	1.62806	12.6533	1.90446	15.0511	3.66144	Potri.018G105300.2.v3.0	2132	-	multiple isoform transcript	Chr18:13215486-13218533	protein_coding	chrChr18:13215486-13218533:-	gi|224143930|ref|XP_002325126.1|	hypothetical protein POPTR_0018s11430g [Populus trichocarpa]	gi|566215312|ref|XM_002325090.2|	Populus trichocarpa hypothetical protein (POPTR_0018s11430g) mRNA, complete cds	.	.	.	.	pfam11708	Slu7	Pre-mRNA splicing Prp18-interacting factor. The spliceosome, an assembly of snRNAs (U1, U2, U4/U6, and U5) and proteins, catalyses the excision of introns from pre-mRNAs in two successive trans-esterification reactions. Step 2 depends upon integral spliceosome constituents such as U5 snRNA and Prp8 and non-spliceosomal proteins Prp16, Slu7, Prp18, and Prp22. ATP hydrolysis by the DEAH-box enzyme …	.	.	.	.	.
Potri.008G213300.1.v3.0	1.8867	12.9054	2.35547	18.2518	3.6899	Potri.008G213300.1.v3.0	1967	+	multiple isoform transcript	Chr08:16814294-16818853	protein_coding	chrChr08:16814294-16818853:+	gi|566185472|ref|XP_006380215.1|	hypothetical protein POPTR_0008s23010g [Populus trichocarpa]	gi|566185471|ref|XM_006380153.1|	Populus trichocarpa hypothetical protein (POPTR_0008s23010g) mRNA, complete cds	.	.	.	.	pfam05623	DUF789	Protein of unknown function (DUF789). This family consists of several plant proteins of unknown function.	.	.	.	.	.
Potri.018G132600.1.v3.0	1.52405	13.1071	1.62094	12.3668	3.71228	Potri.018G132600.1.v3.0	1697	+	unique transcript	Chr18:15334261-15336175	protein_coding	chrChr18:15334261-15336175:+	gi|743805779|ref|XP_011017743.1|	PREDICTED: uncharacterized protein LOC105120987 [Populus euphratica]	gi|566174941|ref|XM_002308055.2|	Populus trichocarpa hypothetical protein (POPTR_0006s07020g) mRNA, complete cds	.	.	.	.	pfam01733	Nucleoside_tran	Nucleoside transporter. This is a family of nucleoside transporters. In mammalian cells nucleoside transporters transport nucleoside across the plasma membrane and are essential for nucleotide synthesis via the salvage pathways for cells that lack their own de novo synthesis pathways. Also in this family is mouse and human nucleolar protein HNP36, a protein of unknown function; although it has be…	.	.	.	.	.
Potri.010G209300.1.v3.0	1.96149	13.2841	2.48146	18.68	3.73162	Potri.010G209300.1.v3.0	2174	-	unique transcript	Chr10:19866012-19877484	protein_coding	chrChr10:19867992-19870467:-	gi|743844140|ref|XP_011027132.1|	PREDICTED: uncharacterized protein LOC105127502 [Populus euphratica]	gi|566192057|ref|XM_002316268.2|	Populus trichocarpa hypothetical protein (POPTR_0010s21640g) mRNA, partial cds	.	.	.	.	pfam14905	OMP_b-brl_3	Outer membrane protein beta-barrel family. This family includes proteins annotated as TonB dependent receptors. But it is also likely to contain other membrane beta barrel proteins of other functions.	.	.	.	.	.
Potri.011G138700.4.v3.0	1.4418	13.3262	1.73024	12.9837	3.7362	Potri.011G138700.4.v3.0	1779	-	multiple isoform transcript	Chr11:16125670-16129177	protein_coding	chrChr11:16125670-16129177:-	gi|566195432|ref|XP_002317594.2|	hypothetical protein POPTR_0011s14190g [Populus trichocarpa]	gi|566195431|ref|XM_002317558.2|	Populus trichocarpa hypothetical protein (POPTR_0011s14190g) mRNA, complete cds	.	.	.	.	pfam12822	DUF3816	Protein of unknown function (DUF3816). This family of proteins is functionally uncharacterized but are likely to be membrane transporters. This family of proteins is found in bacteria and archaea. Proteins in this family are typically between 177 and 208 amino acids in length. A subset of this family is associated with the TM1506 proteins. In this context, transport through the channel is predict…	.	.	.	.	.
Potri.015G145700.2.v3.0	1.82984	13.4881	2.69268	19.9634	3.75361	Potri.015G145700.2.v3.0	3340	+	multiple isoform transcript	Chr15:15093204-15098726	protein_coding	chrChr15:15093204-15098726:+	gi|566207333|ref|XP_006374616.1|	hypothetical protein POPTR_0015s12970g [Populus trichocarpa]	gi|566207330|ref|XM_002321887.2|	Populus trichocarpa hypothetical protein (POPTR_0015s12970g) mRNA, complete cds	.	.	.	.	pfam13868	Trichoplein	tumor suppressor, Mitostatin. Trichoplein or mitostatin, was first defined as a meiosis-specific nuclear structural protein. It has since been linked with mitochondrial movement. It is associated with the mitochondrial outer membrane, and over-expression leads to reduction in mitochondrial motility whereas lack of it enhances mitochondrial movement. The activity appears to be mediated through bin…	.	.	.	.	.
Potri.002G038000.1.v3.0	1.51986	13.6397	1.98471	14.5509	3.76975	Potri.002G038000.1.v3.0	1795	+	unique transcript	Chr02:2448076-2451201	protein_coding	chrChr02:2448076-2451201:+	gi|566156120|ref|XP_002300774.2|	hypothetical protein POPTR_0002s03910g [Populus trichocarpa]	gi|566156119|ref|XM_002300738.2|	Populus trichocarpa hypothetical protein (POPTR_0002s03910g) mRNA, complete cds	.	.	.	.	pfam00790	VHS	VHS domain. Domain present in VPS-27, Hrs and STAM.	.	.	.	.	.
Potri.003G169200.2.v3.0	1.72638	13.648	2.29403	16.8085	3.77062	Potri.003G169200.2.v3.0	1882	+	multiple isoform transcript	Chr03:17921942-17928956	protein_coding	chrChr03:17921942-17928956:+	gi|224072554|ref|XP_002303779.1|	hypothetical protein POPTR_0003s16760g [Populus trichocarpa]	gi|566163064|ref|XM_002303743.2|	Populus trichocarpa hypothetical protein (POPTR_0003s16760g) mRNA, complete cds	.	.	.	.	pfam07889	DUF1664	Protein of unknown function (DUF1664). The members of this family are hypothetical plant proteins of unknown function. The region featured in this family is approximately 100 amino acids long.	.	.	.	.	.
Potri.008G145100.1.v3.0	1.80812	13.852	2.19624	15.8551	3.79202	Potri.008G145100.1.v3.0	1819	+	multiple isoform transcript	Chr08:9770580-9778702	protein_coding	chrChr08:9770580-9778674:+	gi|566183970|ref|XP_002311577.2|	hypothetical protein POPTR_0008s14450g [Populus trichocarpa]	gi|566183969|ref|XM_002311541.2|	Populus trichocarpa hypothetical protein (POPTR_0008s14450g) mRNA, complete cds	.	.	.	.	pfam12579	DUF3755	Protein of unknown function (DUF3755). This domain family is found in eukaryotes, and is approximately 40 amino acids in length. There is a single completely conserved residue N that may be functionally important.	.	.	.	.	.
Potri.012G100500.2.v3.0	1.47247	14.1319	1.8227	12.8977	3.82088	Potri.012G100500.2.v3.0	2195	-	multiple isoform transcript	Chr12:12570656-12576065	protein_coding	chrChr12:12570656-12576061:-	gi|224122060|ref|XP_002318743.1|	hypothetical protein POPTR_0012s10230g [Populus trichocarpa]	gi|566197761|ref|XM_002318707.2|	Populus trichocarpa hypothetical protein (POPTR_0012s10230g) mRNA, complete cds	.	.	sll0524	COG4398	pfam10442	FIST_C	FIST C domain. The FIST C domain is a novel sensory domain, which is present in signal transduction proteins from Bacteria, Archaea and Eukarya. Chromosomal proximity of FIST-encoding genes to those coding for proteins involved in amino acid metabolizm and transport suggest that FIST domains bind small ligands, such as amino acids.	.	.	.	.	.
Potri.002G205600.1.v3.0	1.79927	14.3401	2.56074	17.8572	3.84199	Potri.002G205600.1.v3.0	1710	+	unique transcript	Chr02:16882188-16886849	protein_coding	chrChr02:16882188-16886849:+	gi|566159143|ref|XP_002302707.2|	transducin family protein [Populus trichocarpa]	gi|566159142|ref|XM_002302671.2|	Populus trichocarpa transducin family protein (POPTR_0002s20710g) mRNA, complete cds	.	.	.	.	pfam00400	WD40	WD domain, G-beta repeat.	.	.	.	.	.
Potri.011G090700.1.v3.0	1.7472	15.1646	2.54107	16.7565	3.92264	Potri.011G090700.1.v3.0	1480	-	multiple isoform transcript	Chr11:10902941-10907058	protein_coding	chrChr11:10902941-10907058:-	gi|224116614|ref|XP_002317347.1|	hypothetical protein POPTR_0011s09270g [Populus trichocarpa]	gi|566194558|ref|XM_002317311.2|	Populus trichocarpa hypothetical protein (POPTR_0011s09270g) mRNA, complete cds	.	.	.	.	pfam15455	Pro-rich_19	Proline-rich 19. This family includes proline-rich protein 19.	.	.	.	.	.
Potri.001G286300.3.v3.0	1.67377	15.5987	2.25913	14.4828	3.96336	Potri.001G286300.3.v3.0	1618	-	multiple isoform transcript	Chr01:29255088-29258258	protein_coding	chrChr01:29255088-29258258:-	gi|566151646|ref|XP_002298805.2|	hypothetical protein POPTR_0001s29300g [Populus trichocarpa]	.	.	.	.	SPBC29A3.03c	COG5109	pfam10607	CLTH	CTLH/CRA C-terminal to LisH motif domain. RanBPM is a scaffolding protein and is important in regulating cellular function in both the immune system and the nervous system. This domain is at the C-terminus of the proteins and is the binding domain for the CRA motif (for CT11-RanBPM), which is comprised of approximately 100 amino acids at the C terminal of RanBPM. It was found to be important for …	.	.	.	.	.
Potri.017G085600.1.v3.0	1.81953	16.0488	2.85803	17.8084	4.00439	Potri.017G085600.1.v3.0	1474	-	unique transcript	Chr17:10303917-10305390	protein_coding	chrChr17:10303917-10305390:-	.	.	gi|566212880|ref|XM_006373269.1|	Populus trichocarpa hypothetical protein (POPTR_0017s12170g) mRNA, complete cds	.	.	.	.	pfam04188	Mannosyl_trans2	Mannosyltransferase (PIG-V)). This is a family of eukaryotic ER membrane proteins that are involved in the synthesis of glycosylphosphatidylinositol (GPI), a glycolipid that anchors many proteins to the eukaryotic cell surface. Proteins in this family are involved in transferring the second mannose in the biosynthetic pathway of GPI.	.	.	.	.	.
Potri.013G076900.1.v3.0	1.87349	16.2089	3.00841	18.5603	4.01871	Potri.013G076900.1.v3.0	1569	-	multiple isoform transcript	Chr13:6617550-6622079	protein_coding	chrChr13:6617550-6621570:-	gi|743902190|ref|XP_011044425.1|	PREDICTED: uncharacterized protein LOC105139625 isoform X1 [Populus euphratica]	gi|566199979|ref|XM_002319740.2|	Populus trichocarpa hypothetical protein (POPTR_0013s07430g) mRNA, complete cds	.	.	.	.	pfam05266	DUF724	Protein of unknown function (DUF724). This family contains several uncharacterized proteins found in Arabidopsis thaliana and other plants. This region is often found associated with Agenet domains and may contain coiled-coil.	.	.	.	.	.
Potri.016G142100.1.v3.0	1.73438	16.262	3.15393	19.3945	4.02343	Potri.016G142100.1.v3.0	1218	+	unique transcript	Chr16:14341677-14343170	protein_coding	chrChr16:14341677-14343170:+	gi|224139422|ref|XP_002323104.1|	hypothetical protein POPTR_0016s14880g [Populus trichocarpa]	gi|566210348|ref|XM_002323068.2|	Populus trichocarpa hypothetical protein (POPTR_0016s14880g) mRNA, complete cds	.	.	.	.	pfam09825	BPL_N	Biotin-protein ligase, N terminal. The function of this structural domain is unknown. It is found to the N terminus of the biotin protein ligase catalytic domain.	.	.	.	.	.
Potri.001G237400.1.v3.0	1.79765	16.5141	3.23189	19.5704	4.04563	Potri.001G237400.1.v3.0	1922	-	unique transcript	Chr01:24861842-24868077	protein_coding	chrChr01:24861842-24868077:-	gi|743912759|ref|XP_011000272.1|	PREDICTED: uncharacterized protein LOC105107892 [Populus euphratica]	.	.	.	.	.	.	pfam00650	CRAL_TRIO	CRAL/TRIO domain.	.	.	.	.	.
Potri.003G200600.7.v3.0	1.98366	16.7588	3.1991	19.089	4.06685	Potri.003G200600.7.v3.0	2866	-	multiple isoform transcript	Chr03:20294387-20302160	protein_coding	chrChr03:20294387-20302160:-	gi|743897731|ref|XP_011042162.1|	PREDICTED: uncharacterized protein LOC105137914 isoform X4 [Populus euphratica]	gi|566257162|ref|XM_006388400.1|	Populus trichocarpa hypothetical protein (POPTR_0178s00200g) mRNA, complete cds	.	.	.	.	.	.	.	.	.	.	.	.
Potri.002G051500.1.v3.0	1.93631	17.2867	3.26332	18.8776	4.11159	Potri.002G051500.1.v3.0	1627	+	unique transcript	Chr02:3403115-3406906	protein_coding	chrChr02:3403253-3406906:+	gi|224062461|ref|XP_002300837.1|	hypothetical protein POPTR_0002s05240g [Populus trichocarpa]	gi|566156345|ref|XM_002300801.2|	Populus trichocarpa hypothetical protein (POPTR_0002s05240g) mRNA, complete cds	.	.	.	.	pfam06047	SynMuv_product	Ras-induced vulval development antagonist. This family is from synthetic multi-vulval genes which encode chromatin-associated proteins involved in transcriptional repression. This protein has a role in antagonising Ras-induced vulval development.	.	.	.	.	.
Potri.010G231900.1.v3.0	1.90176	17.5454	3.45242	19.677	4.13302	Potri.010G231900.1.v3.0	1126	-	unique transcript	Chr10:21332252-21335673	protein_coding	chrChr10:21332311-21333751:-	gi|743832531|ref|XP_011024304.1|	PREDICTED: uncharacterized protein LOC105125518 isoform X3 [Populus euphratica]	gi|566182049|ref|XM_006379441.1|	Populus trichocarpa hypothetical protein (POPTR_0008s02950g) mRNA, complete cds	.	.	.	.	pfam04011	LemA	LemA family. The members of this family are related to the LemA protein. LemA contains an amino terminal predicted transmembrane helix. It has been predicted that the small amino terminus is extracellular. The exact molecular function of this protein is uncertain.	.	.	.	.	.
Potri.001G109500.1.v3.0	1.57203	17.5991	2.98094	16.9381	4.13743	Potri.001G109500.1.v3.0	2329	-	multiple isoform transcript	Chr01:8701837-8706336	protein_coding	chrChr01:8701837-8706319:-	gi|566147992|ref|XP_002299560.2|	UBX domain-containing family protein [Populus trichocarpa]	.	.	.	.	.	.	pfam00789	UBX	UBX domain. This domain is present in ubiquitin-regulatory proteins and is a general Cdc48-interacting module.	.	.	.	.	.
Potri.007G009700.4.v3.0	1.74046	17.6147	3.35907	19.0698	4.1387	Potri.007G009700.4.v3.0	1888	-	multiple isoform transcript	Chr07:760400-765430	protein_coding	chrChr07:760400-765430:-	gi|224094983|ref|XP_002310315.1|	hypothetical protein POPTR_0007s14450g [Populus trichocarpa]	gi|566181297|ref|XM_006380750.1|	Populus trichocarpa hypothetical protein (POPTR_0007s14450g) mRNA, complete cds	.	.	.	.	pfam15385	SARG	Specifically androgen-regulated gene protein. This family of proteins is found in eukaryotes, the function of this protein is still unknown but it is thought to be an androgen receptor. Protein expression is up-regulated in the presence of androgens, but not in the presence of glucocorticoids. SARG tends to be highly expressed in prostate tissue. Proteins in this family are typically between 340 …	.	.	.	.	.
Potri.010G255300.1.v3.0	1.95994	17.7136	2.97618	16.8017	4.14678	Potri.010G255300.1.v3.0	1479	+	multiple isoform transcript	Chr10:22538622-22540903	protein_coding	chrChr10:22538622-22540903:+	gi|566192878|ref|XP_002316425.2|	hypothetical protein POPTR_0010s26180g [Populus trichocarpa]	gi|566192877|ref|XM_002316389.2|	Populus trichocarpa hypothetical protein (POPTR_0010s26180g) mRNA, complete cds	.	.	.	.	pfam12049	DUF3531	Protein of unknown function (DUF3531). This family of proteins is functionally uncharacterized. This protein is found in bacteria and eukaryotes. Proteins in this family are typically between 149 to 199 amino acids in length.	.	.	.	.	.
Potri.006G070900.1.v3.0	1.60477	19.4687	2.67835	13.7572	4.28308	Potri.006G070900.1.v3.0	1224	+	multiple isoform transcript	Chr06:5291294-5292708	protein_coding	chrChr06:5291294-5292708:+	gi|224087164|ref|XP_002308091.1|	hypothetical protein POPTR_0006s07020g [Populus trichocarpa]	gi|566174941|ref|XM_002308055.2|	Populus trichocarpa hypothetical protein (POPTR_0006s07020g) mRNA, complete cds	.	.	.	.	pfam00780	CNH	CNH domain. Domain found in NIK1-like kinase, mouse citron and yeast ROM1, ROM2. Unpublished observations.	.	.	.	.	.
Potri.016G123900.2.v3.0	1.78633	19.6804	3.36234	17.0847	4.29869	Potri.016G123900.2.v3.0	2111	+	multiple isoform transcript	Chr16:12766908-12770610	protein_coding	chrChr16:12766908-12770610:+	gi|224139248|ref|XP_002323019.1|	hypothetical protein POPTR_0016s13190g [Populus trichocarpa]	gi|566210058|ref|XM_002322983.2|	Populus trichocarpa hypothetical protein (POPTR_0016s13190g) mRNA, complete cds	.	.	.	.	pfam14237	DUF4339	Domain of unknown function (DUF4339). This domain is found in bacteria, archaea and eukaryotes, and is approximately 50 amino acids in length. There are two completely conserved residues (G and W) that may be functionally important.	.	.	.	.	.
Potri.009G149100.1.v3.0	1.73751	20.5843	3.80995	18.509	4.36347	Potri.009G149100.1.v3.0	2988	+	multiple isoform transcript	Chr09:11749484-11757389	protein_coding	chrChr09:11749484-11757389:+	gi|743792422|ref|XP_011044448.1|	PREDICTED: uncharacterized protein LOC105139634 [Populus euphratica]	gi|566188091|ref|XM_002313612.2|	Populus trichocarpa Membrane Occupation and Recognition Nexus repeat-containing family protein (POPTR_0009s15130g) mRNA, complete cds	.	.	.	.	pfam02493	MORN	MORN repeat. The MORN (Membrane Occupation and Recognition Nexus) repeat is found in multiple copies in several proteins including junctophilins (See Takeshima et al. Mol. Cell 2000;6:11-22). #=GF CC A MORN-repeat protein has been identified in the parasite Toxoplasma gondiis a dynamic component of cell division apparatus in Toxoplasma gondii. It has been hypothesised to functions as a linker pro…	.	.	.	.	.
Potri.005G024700.1.v3.0	1.66285	22.3148	3.5539	15.9262	4.47993	Potri.005G024700.1.v3.0	1831	-	unique transcript	Chr05:1833288-1839481	protein_coding	chrChr05:1833288-1839481:-	gi|566168993|ref|XP_006382472.1|	transcription factor family protein [Populus trichocarpa]	gi|566168992|ref|XM_006382410.1|	Populus trichocarpa transcription factor family protein (POPTR_0005s02460g) mRNA, complete cds	.	.	.	.	pfam13639	zf-RING_2	Ring finger domain.	.	.	.	.	.
Potri.003G021800.6.v3.0	1.68521	23.7902	3.37187	14.1733	4.57229	Potri.003G021800.6.v3.0	1564	-	multiple isoform transcript	Chr03:2626322-2632272	protein_coding	chrChr03:2626322-2632272:-	gi|224073318|ref|XP_002304076.1|	hypothetical protein POPTR_0003s01620g [Populus trichocarpa]	gi|566160303|ref|XM_002304040.2|	Populus trichocarpa hypothetical protein (POPTR_0003s01620g) mRNA, complete cds	.	.	.	.	pfam07800	DUF1644	Protein of unknown function (DUF1644). This family consists of sequences found in a number of hypothetical plant proteins of unknown function. The region of interest contains nine highly conserved cysteine residues and is approximately 160 amino acids in length, and is probably a zinc-binding domain.	.	.	.	.	.
Potri.001G300300.1.v3.0	1.78707	23.8713	4.24632	17.7884	4.5772	Potri.001G300300.1.v3.0	1174	+	multiple isoform transcript	Chr01:30455209-30457195	protein_coding	chrChr01:30455209-30457195:+	gi|566151904|ref|XP_006369750.1|	hypothetical protein POPTR_0001s30760g [Populus trichocarpa]	.	.	.	.	.	.	pfam06658	DUF1168	Protein of unknown function (DUF1168). This family consists of several hypothetical eukaryotic proteins of unknown function.	.	.	.	.	.
Potri.008G137000.2.v3.0	1.82609	26.0665	5.06326	19.4244	4.70412	Potri.008G137000.2.v3.0	2048	-	multiple isoform transcript	Chr08:9116816-9123268	protein_coding	chrChr08:9116816-9123268:-	gi|566183817|ref|XP_002312475.2|	hypothetical protein POPTR_0008s13630g [Populus trichocarpa]	gi|566183816|ref|XM_002312439.2|	Populus trichocarpa hypothetical protein (POPTR_0008s13630g) mRNA, complete cds	.	.	.	.	pfam08217	DUF1712	Fungal domain of unknown function (DUF1712). The function of this family of proteins is unknown.	.	.	.	.	.
Potri.005G260400.1.v3.0	1.62261	26.7174	3.47738	13.0154	4.73971	Potri.005G260400.1.v3.0	1936	-	multiple isoform transcript	Chr05:25878109-25885271	protein_coding	chrChr05:25878109-25885271:-	gi|566173685|ref|XP_002307837.2|	DNAJ heat shock N-terminal domain-containing family protein [Populus trichocarpa]	gi|566173684|ref|XM_002307801.2|	Populus trichocarpa DNAJ heat shock N-terminal domain-containing family protein (POPTR_0005s28170g) mRNA, complete cds	.	.	YIR004w	COG2214	pfam14308	DnaJ-X	X-domain of DnaJ-containing. IN certain plant and yeast proteins, the DnaJ-1 proteins have a three-domain structure. The x-domain lies between the N-terminal DnaJ and the C-terminal Z domains. The exact function is not known.	.	.	.	.	.
Potri.006G160500.2.v3.0	1.66416	26.9474	3.84926	14.2844	4.75207	Potri.006G160500.2.v3.0	1785	-	multiple isoform transcript	Chr06:15177698-15183182	protein_coding	chrChr06:15177698-15183182:-	gi|566176721|ref|XP_006381723.1|	RNA-binding family protein [Populus trichocarpa]	gi|159885770|gb|AC214282.1|	Populus trichocarpa clone POP018-K04, complete sequence	.	.	.	.	pfam00641	zf-RanBP	Zn-finger in Ran binding protein and others.	.	.	.	.	.
Potri.002G160700.3.v3.0	1.75372	34.1048	4.89967	14.3665	5.0919	Potri.002G160700.3.v3.0	1726	-	multiple isoform transcript	Chr02:12113598-12116789	protein_coding	chrChr02:12113598-12116789:-	gi|224067904|ref|XP_002302591.1|	hypothetical protein POPTR_0002s16210g [Populus trichocarpa]	gi|566158317|ref|XM_002302555.2|	Populus trichocarpa hypothetical protein (POPTR_0002s16210g) mRNA, complete cds	.	.	.	.	pfam02118	Srg	Srg family chemoreceptor.	.	.	.	.	.
Potri.011G118000.1.v3.0	1.73606	39.5984	6.402	16.1673	5.30737	Potri.011G118000.1.v3.0	1728	-	multiple isoform transcript	Chr11:14327915-14340181	protein_coding	chrChr11:14327915-14340181:-	gi|743853357|ref|XP_011029493.1|	PREDICTED: uncharacterized protein LOC105129218 [Populus euphratica]	gi|566195008|ref|XM_002317457.2|	Populus trichocarpa hypothetical protein (POPTR_0011s11890g) mRNA, complete cds	.	.	.	.	pfam00684	DnaJ_CXXCXGXG	DnaJ central domain. The central cysteine-rich (CR) domain of DnaJ proteins contains four repeats of the motif CXXCXGXG where X is any amino acid. The isolated cysteine rich domain folds in zinc dependent fashion. Each set of two repeats binds one unit of zinc. Although this domain has been implicated in substrate binding, no evidence of specific interaction between the isolated DNAJ cysteine ric…	.	.	.	.	.
Potri.006G258800.1.v3.0	1.73127	39.6066	6.5045	16.4228	5.30767	Potri.006G258800.1.v3.0	1744	+	multiple isoform transcript	Chr06:26248275-26252212	protein_coding	chrChr06:26248275-26252212:+	gi|224089306|ref|XP_002308683.1|	hypothetical protein POPTR_0006s27500g [Populus trichocarpa]	gi|566178437|ref|XM_002308647.2|	Populus trichocarpa hypothetical protein (POPTR_0006s27500g) mRNA, complete cds	.	.	.	.	pfam04441	Pox_VERT_large	Poxvirus early transcription factor (VETF), large subunit. The poxvirus early transcription factor (VETF), in addition to the viral RNA polymerase, is required for efficient transcription of early genes in vitro. VETF is a heterodimeric protein that binds specifically to early gene promoters. The heterodimer is comprised of an 82 kDa (this family) subunit and a 70 kDa subunit.	.	.	.	.	.
Potri.005G193300.2.v3.0	1.47296	43.0989	5.759	13.3623	5.42958	Potri.005G193300.2.v3.0	1641	+	multiple isoform transcript	Chr05:21066218-21069700	protein_coding	chrChr05:21066218-21069700:+	gi|566172539|ref|XP_002306701.2|	hypothetical protein POPTR_0005s21540g [Populus trichocarpa]	gi|566172538|ref|XM_002306665.2|	Populus trichocarpa hypothetical protein (POPTR_0005s21540g) mRNA, complete cds	.	.	.	.	pfam14360	PAP2_C	PAP2 superfamily C-terminal. This family is closely related to the C-terminal a region of PAP2.	.	.	.	.	.
Potri.010G056100.1.v3.0	1.94165	44.2793	8.41445	19.0031	5.46856	Potri.010G056100.1.v3.0	1700	-	unique transcript	Chr10:8557321-8562052	protein_coding	chrChr10:8557321-8557860:-	gi|224107659|ref|XP_002314552.1|	hypothetical protein POPTR_0010s06610g [Populus trichocarpa]	gi|224107658|ref|XM_002314516.1|	Populus trichocarpa hypothetical protein (POPTR_0010s06610g) mRNA, complete cds	.	.	.	.	pfam03798	TRAM_LAG1_CLN8	TLC domain.	.	.	.	.	.
Potri.010G148400.3.v3.0	1.91635	48.5229	9.5391	19.659	5.60059	Potri.010G148400.3.v3.0	1491	+	multiple isoform transcript	Chr10:15758841-15762949	protein_coding	chrChr10:15758841-15762949:+	gi|118486191|gb|ABK94938.1|	unknown [Populus trichocarpa]	gi|566191036|ref|XM_006378488.1|	Populus trichocarpa hypothetical protein (POPTR_0010s15830g) mRNA, complete cds	.	.	.	.	pfam10337	DUF2422	Protein of unknown function (DUF2422). This is a family of proteins conserved in fungi. The function is not known. This family is the C-terminal half of some member proteins which contain the DUF2421 pfam10334 domain at their N-terminus.	.	.	.	.	.
Potri.011G145400.1.v3.0	1.65612	54.4278	8.45772	15.5393	5.76627	Potri.011G145400.1.v3.0	1093	-	unique transcript	Chr11:16529515-16547740	protein_coding	chrChr11:16529515-16530560:-	gi|224117646|ref|XP_002317632.1|	hypothetical protein POPTR_0011s14830g [Populus trichocarpa]	gi|566195539|ref|XM_002317596.2|	Populus trichocarpa hypothetical protein (POPTR_0011s14830g) mRNA, complete cds	.	.	.	.	pfam11709	Mit_ribos_Mrp51	Mitochondrial ribosomal protein subunit. This family is the mitochondrial ribosomal small-subunit protein Mrp51. Its function is not entirely clear, but deletion of the MRP51 gene completely blocked mitochondrial gene expression.	.	.	.	.	.
Potri.006G218900.8.v3.0	1.75138	55.3946	10.231	18.4693	5.79167	Potri.006G218900.8.v3.0	2652	-	multiple isoform transcript	Chr06:23130527-23135888	protein_coding	chrChr06:23130527-23135888:-	gi|224092057|ref|XP_002309456.1|	small MutS related domain-containing family protein [Populus trichocarpa]	gi|566177780|ref|XM_006381932.1|	Populus trichocarpa hypothetical protein (POPTR_0006s23550g) mRNA, complete cds	.	.	.	.	pfam08590	DUF1771	Domain of unknown function (DUF1771). This domain is always found adjacent to pfam01713.	.	.	.	.	.
Potri.006G082100.2.v3.0	1.43813	55.6522	6.2248	11.1852	5.79837	Potri.006G082100.2.v3.0	1927	-	multiple isoform transcript	Chr06:6197807-6200809	protein_coding	chrChr06:6197807-6200809:-	gi|566175162|ref|XP_002309041.2|	hypothetical protein POPTR_0006s08210g [Populus trichocarpa]	gi|566175161|ref|XM_002309005.2|	Populus trichocarpa hypothetical protein (POPTR_0006s08210g) mRNA, complete cds	.	.	.	.	pfam04147	Nop14	Nop14-like family. Emg1 and Nop14 are novel proteins whose interaction is required for the maturation of the 18S rRNA and for 40S ribosome production.	.	.	.	.	.
Potri.001G330300.2.v3.0	1.72137	107.966	20.4756	18.9649	6.75443	Potri.001G330300.2.v3.0	1470	+	multiple isoform transcript	Chr01:33395264-33399119	protein_coding	chrChr01:33395264-33399119:+	gi|743926548|ref|XP_011007441.1|	PREDICTED: B2 protein isoform X1 [Populus euphratica]	.	.	.	.	.	.	pfam10539	Dev_Cell_Death	Development and cell death domain. The DCD domain is found in plant proteins involved in development and cell death. The DCD domain is an approximately 130 amino acid long stretch that contains several mostly invariable motifs. These include a FGLP and a LFL motif at the N-terminus and a PAQV and a PLxE motif towards the C-terminus of the domain. The DCD domain is present in proteins with differe…	.	.	.	.	.
Potri.001G367400.2.v3.0	1.85712	113.159	19.7119	17.4196	6.82221	Potri.001G367400.2.v3.0	2541	+	multiple isoform transcript	Chr01:38008594-38017822	protein_coding	chrChr01:38008843-38017822:+	gi|566153313|ref|XP_006370004.1|	hypothetical protein POPTR_0001s37610g [Populus trichocarpa]	.	.	.	.	.	.	pfam08766	DEK_C	DEK C terminal domain. DEK is a chromatin associated protein that is linked with cancers and autoimmune disease. This domain is found at the C terminal of DEK and is of clinical importance since it can reverse the characteristic abnormal DNA-mutagen sensitivity in fibroblasts from ataxia-telangiectasia (A-T) patients. The structure of this domain shows it to be homologous to the E2F/DP transcript…	.	.	.	.	.
Potri.T147900.2.v3.0	1.85155	185.842	32.2495	17.3532	7.53793	Potri.T147900.2.v3.0	775	+	multiple isoform transcript	scaffold_480:26310-29375	protein_coding	chrscaffold_480:26310-29375:+	gi|566213236|ref|XP_006373446.1|	14-3-3 family protein [Populus trichocarpa]	gi|566213235|ref|XM_006373384.1|	Populus trichocarpa 14-3-3 family protein (POPTR_0017s13840g) mRNA, complete cds	.	.	SPAC8E11.02c	COG5040	pfam00244	14-3-3	14-3-3 protein.	.	.	.	.	.
Potri.006G142800.1.v3.0	1.47663	47.6348	6.84648	14.3729	5.57394	Potri.006G142800.1.v3.0	1742	-	multiple isoform transcript	Chr06:12059393-12065746	protein_coding	chrChr06:12059393-12065746:-	gi|566176419|ref|XP_006381635.1|	hypothetical protein POPTR_0006s14520g [Populus trichocarpa]	gi|566176418|ref|XM_006381573.1|	Populus trichocarpa hypothetical protein (POPTR_0006s14520g) mRNA, complete cds	Q9FEW9	12-oxophytodienoate reductase 3	all1865	COG1902	pfam00724	Oxidored_FMN	NADH:flavin oxidoreductase / NADH oxidase family.	GO:0031408|oxylipin biosynthetic process;	GO:0005777|peroxisome;	GO:0016629|12-oxophytodienoate reductase activity;GO:0010181|FMN binding;	K05894	OPR; 12-oxophytodienoic acid reductase [EC:1.3.1.42]
Potri.016G053000.1.v3.0	1.66555	21.3974	2.98723	13.9607	4.41936	Potri.016G053000.1.v3.0	1720	-	multiple isoform transcript	Chr16:3422203-3427520	protein_coding	chrChr16:3422203-3427520:-	gi|566208826|ref|XP_002323308.2|	hypothetical protein POPTR_0016s05340g [Populus trichocarpa]	gi|566208825|ref|XM_002323272.2|	Populus trichocarpa hypothetical protein (POPTR_0016s05340g) mRNA, complete cds	Q8LG50	1-acyl-sn-glycerol-3-phosphate acyltransferase 2	SPBC428.14	COG0204	pfam01553	Acyltransferase	Acyltransferase. This family contains acyltransferases involved in phospholipid biosynthesis and other proteins of unknown function. This family also includes tafazzin, the Barth syndrome gene.	GO:0016024|CDP-diacylglycerol biosynthetic process;GO:0007275|multicellular organismal development;	GO:0005783|endoplasmic reticulum;GO:0005789|endoplasmic reticulum membrane;GO:0016021|integral component of membrane;	GO:0003841|1-acylglycerol-3-phosphate O-acyltransferase activity;	K13523	AGPAT3_4; lysophosphatidic acid acyltransferase / lysophosphatidylinositol acyltransferase [EC:2.3.1.51 2.3.1.-]
Potri.006G249700.2.v3.0	1.74794	7.75418	1.36642	17.6217	2.95498	Potri.006G249700.2.v3.0	2718	+	multiple isoform transcript	Chr06:25610004-25616347	protein_coding	chrChr06:25610046-25616347:+	gi|566178292|ref|XP_002308644.2|	hypothetical protein POPTR_0006s26580g [Populus trichocarpa]	gi|566178291|ref|XM_002308608.2|	Populus trichocarpa hypothetical protein (POPTR_0006s26580g) mRNA, complete cds	Q38854	1-deoxy-D-xylulose-5-phosphate synthase, chloroplastic	mlr7474	COG1154	pfam13292	DXP_synthase_N	1-deoxy-D-xylulose-5-phosphate synthase. This family contains 1-deoxyxylulose-5-phosphate synthase (DXP synthase), an enzyme which catalyses the thiamine pyrophosphoate-dependent acyloin condensation reaction between carbon atoms 2 and 3 of pyruvate and glyceraldehyde 3-phosphate, to yield 1-deoxy-D- xylulose-5-phosphate, a precursor in the biosynthetic pathway to isoprenoids, thiamine (vitamin B…	GO:0052865|1-deoxy-D-xylulose 5-phosphate biosynthetic process;GO:0015995|chlorophyll biosynthetic process;GO:0019288|isopentenyl diphosphate biosynthetic process, methylerythritol 4-phosphate pathway;GO:0016114|terpenoid biosynthetic process;GO:0009228|thiamine biosynthetic process;	GO:0009507|chloroplast;GO:0009570|chloroplast stroma;	GO:0008661|1-deoxy-D-xylulose-5-phosphate synthase activity;GO:0046872|metal ion binding;	K01662	dxs; 1-deoxy-D-xylulose-5-phosphate synthase [EC:2.2.1.7]
Potri.006G216600.1.v3.0	1.86903	31.9285	6.35521	19.9045	4.99677	Potri.006G216600.1.v3.0	1812	+	multiple isoform transcript	Chr06:22935984-22940464	protein_coding	chrChr06:22935984-22940464:+	gi|224088623|ref|XP_002308501.1|	26S proteasome subunit 7 family protein [Populus trichocarpa]	gi|566177739|ref|XM_002308465.2|	Populus trichocarpa 26S proteasome subunit 7 family protein (POPTR_0006s23310g) mRNA, complete cds	Q41365	26S protease regulatory subunit 7	SPBC16C6.07c	COG1222	pfam00004	AAA	ATPase family associated with various cellular activities (AAA). AAA family proteins often perform chaperone-like functions that assist in the assembly, operation, or disassembly of protein complexes.	GO:0030163|protein catabolic process;	GO:0005737|cytoplasm;GO:0005634|nucleus;GO:0000502|proteasome complex;	GO:0005524|ATP binding;GO:0016787|hydrolase activity;	.	.
Potri.010G098300.1.v3.0	1.77068	23.078	3.79318	16.4364	4.52845	Potri.010G098300.1.v3.0	1931	-	multiple isoform transcript	Chr10:12009254-12013160	protein_coding	chrChr10:12009254-12013160:-	gi|566190182|ref|XP_002315825.2|	26S proteasome subunit 8 family protein [Populus trichocarpa]	gi|566190181|ref|XM_002315789.2|	Populus trichocarpa 26S proteasome subunit 8 family protein (POPTR_0010s10860g) mRNA, complete cds	Q9C5U3	26S protease regulatory subunit 8 homolog A	SPBC23G7.12c	COG1222	pfam00004	AAA	ATPase family associated with various cellular activities (AAA). AAA family proteins often perform chaperone-like functions that assist in the assembly, operation, or disassembly of protein complexes.	GO:0030433|ER-associated ubiquitin-dependent protein catabolic process;GO:1901800|positive regulation of proteasomal protein catabolic process;GO:0045899|positive regulation of RNA polymerase II transcriptional preinitiation complex assembly;	GO:0005829|cytosol;GO:0031597|cytosolic proteasome complex;GO:0031595|nuclear proteasome complex;GO:0005634|nucleus;GO:0005886|plasma membrane;GO:0000502|proteasome complex;	GO:0005524|ATP binding;GO:0036402|proteasome-activating ATPase activity;GO:0017025|TBP-class protein binding;	K03066	PSMC5, RPT6; 26S proteasome regulatory subunit T6
Potri.004G158600.1.v3.0	1.90727	7.27685	1.3532	18.596	2.86331	Potri.004G158600.1.v3.0	1819	-	unique transcript	Chr04:17998421-18002338	protein_coding	chrChr04:17998421-18002338:-	gi|224080385|ref|XP_002306121.1|	hypothetical protein POPTR_0004s16600g [Populus trichocarpa]	gi|566166889|ref|XM_002306085.2|	Populus trichocarpa hypothetical protein (POPTR_0004s16600g) mRNA, complete cds	Q9MAK9	26S protease regulatory subunit S10B homolog B	YOR259c	COG1222	pfam00004	AAA	ATPase family associated with various cellular activities (AAA). AAA family proteins often perform chaperone-like functions that assist in the assembly, operation, or disassembly of protein complexes.	GO:0030163|protein catabolic process;	GO:0005618|cell wall;GO:0005737|cytoplasm;GO:0016020|membrane;GO:0005730|nucleolus;GO:0005886|plasma membrane;GO:0009506|plasmodesma;GO:0000502|proteasome complex;	GO:0005524|ATP binding;GO:0016787|hydrolase activity;	.	.
Potri.T164500.1.v3.0	1.5221	16.3265	2.35558	14.4279	4.02915	Potri.T164500.1.v3.0	1093	+	unique transcript	scaffold_823:12824-16434	protein_coding	chrscaffold_823:12824-16434:+	gi|118487751|gb|ABK95699.1|	unknown [Populus trichocarpa]	gi|566180008|ref|XM_002310015.2|	Populus trichocarpa 26S proteasome regulatory subunit family protein (POPTR_0007s07080g) mRNA, complete cds	Q9FIB6	26S proteasome non-ATPase regulatory subunit 12 homolog A	YDL147w	COG5071	pfam09455	Cas_DxTHG	CRISPR-associated (Cas) DxTHG family. CRISPR is a term for Clustered Regularly Interspaced Short Palidromic Repeats. A number of protein families appear only in association with these repeats and are designated Cas (CRISPR associated) proteins. The family describes Cas proteins of about 400 residues that include the motif [VIL]-D-x-[ST]-H-[GS]. The CRISPR and associated proteins are thought to be…	.	GO:0005737|cytoplasm;GO:0005634|nucleus;GO:0000502|proteasome complex;	.	.	.
Potri.007G076900.5.v3.0	1.57456	21.2428	3.06122	14.4107	4.4089	Potri.007G076900.5.v3.0	1616	-	multiple isoform transcript	Chr07:10081202-10087194	protein_coding	chrChr07:10081202-10087194:-	gi|224093940|ref|XP_002310051.1|	26S proteasome regulatory subunit family protein [Populus trichocarpa]	gi|566180008|ref|XM_002310015.2|	Populus trichocarpa 26S proteasome regulatory subunit family protein (POPTR_0007s07080g) mRNA, complete cds	Q9FIB6	26S proteasome non-ATPase regulatory subunit 12 homolog A	YDL147w	COG5071	pfam01399	PCI	PCI domain. This domain has also been called the PINT motif (Proteasome, Int-6, Nip-1 and TRIP-15).	.	GO:0005737|cytoplasm;GO:0005634|nucleus;GO:0000502|proteasome complex;	.	.	.
Potri.005G087100.1.v3.0	1.73893	74.2234	14.0626	18.9463	6.2138	Potri.005G087100.1.v3.0	1875	+	multiple isoform transcript	Chr05:6514775-6520536	protein_coding	chrChr05:6514775-6520536:+	gi|224081300|ref|XP_002306365.1|	26S proteasome regulatory subunit family protein [Populus trichocarpa]	gi|566170284|ref|XM_002306329.2|	Populus trichocarpa 26S proteasome regulatory subunit family protein (POPTR_0005s08930g) mRNA, complete cds	Q9FIB6	26S proteasome non-ATPase regulatory subunit 12 homolog A	YDL147w	COG5071	pfam01399	PCI	PCI domain. This domain has also been called the PINT motif (Proteasome, Int-6, Nip-1 and TRIP-15).	.	GO:0005737|cytoplasm;GO:0005634|nucleus;GO:0000502|proteasome complex;	.	.	.
Potri.007G137200.2.v3.0	1.78634	22.4365	4.39258	19.5778	4.48778	Potri.007G137200.2.v3.0	2183	+	multiple isoform transcript	Chr07:14938100-14946505	protein_coding	chrChr07:14938100-14946505:+	gi|224095561|ref|XP_002310411.1|	hypothetical protein POPTR_0007s01200g [Populus trichocarpa]	gi|566179014|ref|XM_002310375.2|	Populus trichocarpa hypothetical protein (POPTR_0007s01200g) mRNA, complete cds	Q9SIV2	26S proteasome non-ATPase regulatory subunit 2 homolog A	SPBP19A11.03c	COG5110	pfam01851	PC_rep	Proteasome/cyclosome repeat.	GO:0045087|innate immune response;GO:0030163|protein catabolic process;GO:0051726|regulation of cell cycle;GO:0042176|regulation of protein catabolic process;GO:0009751|response to salicylic acid;	GO:0005737|cytoplasm;GO:0005829|cytosol;GO:0005634|nucleus;GO:0005886|plasma membrane;GO:0009506|plasmodesma;GO:0000502|proteasome complex;	GO:0030234|enzyme regulator activity;GO:0043130|ubiquitin binding;	K03028	PSMD2, RPN1; 26S proteasome regulatory subunit N1
Potri.007G056200.1.v3.0	1.92736	10.3487	1.95297	18.8717	3.37137	Potri.007G056200.1.v3.0	1677	+	multiple isoform transcript	Chr07:5919389-5925909	protein_coding	chrChr07:5919389-5925909:+	gi|566180427|ref|XP_006380605.1|	hypothetical protein POPTR_0007s09740g [Populus trichocarpa]	gi|566180426|ref|XM_006380543.1|	Populus trichocarpa hypothetical protein (POPTR_0007s09740g) mRNA, complete cds	P55034	26S proteasome non-ATPase regulatory subunit 4 homolog	SPAC637.10c	COG5148	pfam13519	VWA_2	von Willebrand factor type A domain.	GO:0006974|cellular response to DNA damage stimulus;GO:0048366|leaf development;GO:0010150|leaf senescence;GO:0009555|pollen development;GO:0048528|post-embryonic root development;GO:0043248|proteasome assembly;GO:0043161|proteasome-mediated ubiquitin-dependent protein catabolic process;GO:0030163|protein catabolic process;GO:0010029|regulation of seed germination;GO:0009737|response to abscisic …	GO:0005829|cytosol;GO:0016020|membrane;GO:0005634|nucleus;GO:0000502|proteasome complex;GO:0008540|proteasome regulatory particle, base subcomplex;	GO:0001653|peptide receptor activity;GO:0031593|polyubiquitin binding;	K03029	PSMD4, RPN10; 26S proteasome regulatory subunit N10
Potri.009G133000.1.v3.0	1.72158	57.9608	8.99595	15.5208	5.857	Potri.009G133000.1.v3.0	1779	+	unique transcript	Chr09:10769957-10773858	protein_coding	chrChr09:10769957-10773858:+	gi|566187829|ref|XP_002313718.2|	hypothetical protein POPTR_0009s13560g [Populus trichocarpa]	gi|566187828|ref|XM_002313682.2|	Populus trichocarpa hypothetical protein (POPTR_0009s13560g) mRNA, complete cds	P55034	26S proteasome non-ATPase regulatory subunit 4 homolog	SPAC637.10c	COG5148	pfam13519	VWA_2	von Willebrand factor type A domain.	GO:0006974|cellular response to DNA damage stimulus;GO:0048366|leaf development;GO:0010150|leaf senescence;GO:0009555|pollen development;GO:0048528|post-embryonic root development;GO:0043248|proteasome assembly;GO:0043161|proteasome-mediated ubiquitin-dependent protein catabolic process;GO:0030163|protein catabolic process;GO:0010029|regulation of seed germination;GO:0009737|response to abscisic …	GO:0005829|cytosol;GO:0016020|membrane;GO:0005634|nucleus;GO:0000502|proteasome complex;GO:0008540|proteasome regulatory particle, base subcomplex;	GO:0001653|peptide receptor activity;GO:0031593|polyubiquitin binding;	K03029	PSMD4, RPN10; 26S proteasome regulatory subunit N10
Potri.014G194700.1.v3.0	1.93058	93.5848	17.7521	18.969	6.5482	Potri.014G194700.1.v3.0	1928	+	multiple isoform transcript	Chr14:18287763-18293588	protein_coding	chrChr14:18287763-18293588:+	gi|743933541|ref|XP_011011091.1|	PREDICTED: 26S proteasome regulatory subunit 4 homolog A-like [Populus euphratica]	gi|566204978|ref|XM_002320581.2|	Populus trichocarpa hypothetical protein (POPTR_0014s18530g) mRNA, complete cds	Q9SZD4	26S proteasome regulatory subunit 4 homolog A	SPBC4.07c	COG1222	pfam00004	AAA	ATPase family associated with various cellular activities (AAA). AAA family proteins often perform chaperone-like functions that assist in the assembly, operation, or disassembly of protein complexes.	GO:0030433|ER-associated ubiquitin-dependent protein catabolic process;GO:0007292|female gamete generation;GO:0045087|innate immune response;GO:0010311|lateral root formation;GO:0009965|leaf morphogenesis;GO:0010078|maintenance of root meristem identity;GO:0048232|male gamete generation;GO:0035266|meristem growth;GO:0009933|meristem structural organization;GO:0048827|phyllome development;GO:19018…	GO:0031597|cytosolic proteasome complex;GO:0016020|membrane;GO:0031595|nuclear proteasome complex;GO:0005634|nucleus;GO:0000502|proteasome complex;	GO:0005524|ATP binding;GO:0036402|proteasome-activating ATPase activity;GO:0017025|TBP-class protein binding;	K03062	PSMC1, RPT2; 26S proteasome regulatory subunit T2
Potri.006G219400.1.v3.0	1.64799	5.90781	1.04267	17.649	2.56262	Potri.006G219400.1.v3.0	1796	+	multiple isoform transcript	Chr06:23178510-23183039	protein_coding	chrChr06:23178510-23183039:+	gi|224088703|ref|XP_002308516.1|	hydrolase family protein [Populus trichocarpa]	gi|566177788|ref|XM_002308480.2|	Populus trichocarpa hydrolase family protein (POPTR_0006s23600g) mRNA, complete cds	B2JQW2	2-hydroxy-6-oxononadienedioate/2-hydroxy-6-oxononatrienedioate hydrolase	TVN0975	COG0596	pfam12697	Abhydrolase_6	Alpha/beta hydrolase family. This family contains alpha/beta hydrolase enzymes of diverse specificity.	GO:0019380|3-phenylpropionate catabolic process;	GO:0005737|cytoplasm;	GO:0052823|2-hydroxy-6-oxonona-2,4,7-trienedioate hydrolase activity;GO:0018771|2-hydroxy-6-oxonona-2,4-dienedioate hydrolase activity;	K05714	mhpC; 2-hydroxy-6-oxonona-2,4-dienedioate hydrolase [EC:3.7.1.14]
Potri.008G104500.1.v3.0	1.75512	12.7315	2.29883	18.0563	3.67033	Potri.008G104500.1.v3.0	1140	-	multiple isoform transcript	Chr08:6632280-6633949	protein_coding	chrChr08:6632280-6633949:-	gi|224101549|ref|XP_002312326.1|	enoyl-CoA hydratase/isomerase family protein [Populus trichocarpa]	gi|566183276|ref|XM_002312290.2|	Populus trichocarpa enoyl-CoA hydratase/isomerase family protein (POPTR_0008s10410g) mRNA, complete cds	A4YI89	3-hydroxypropionyl-coenzyme A dehydratase	CC1723	COG1024	pfam00378	ECH	Enoyl-CoA hydratase/isomerase family. This family contains a diverse set of enzymes including: Enoyl-CoA hydratase. Napthoate synthase. Carnitate racemase. 3-hydoxybutyryl-CoA dehydratase. Dodecanoyl-CoA delta-isomerase.	GO:0006631|fatty acid metabolic process;	.	GO:0043956|3-hydroxypropionyl-CoA dehydratase activity;	K15019	K15019; 3-hydroxypropionyl-coenzyme A dehydratase [EC:4.2.1.116]
Potri.001G185600.2.v3.0	1.98713	22.6927	4.14896	18.2832	4.50415	Potri.001G185600.2.v3.0	1712	+	multiple isoform transcript	Chr01:16266149-16273000	protein_coding	chrChr01:16266149-16273000:+	gi|566149765|ref|XP_002298230.2|	3-isopropylmalate dehydrogenase 2 family protein [Populus trichocarpa]	.	.	P29102	3-isopropylmalate dehydrogenase, chloroplastic	slr1517	COG0473	pfam00180	Iso_dh	Isocitrate/isopropylmalate dehydrogenase.	GO:0009098|leucine biosynthetic process;	GO:0009507|chloroplast;	GO:0003862|3-isopropylmalate dehydrogenase activity;GO:0000287|magnesium ion binding;GO:0051287|NAD binding;	.	.
Potri.008G178700.2.v3.0	1.99335	33.3792	5.66388	16.9683	5.06088	Potri.008G178700.2.v3.0	2034	+	multiple isoform transcript	Chr08:12209695-12214295	protein_coding	chrChr08:12209695-12214295:+	gi|566184590|ref|XP_006379939.1|	hypothetical protein POPTR_0008s17880g [Populus trichocarpa]	gi|566184589|ref|XM_006379877.1|	Populus trichocarpa hypothetical protein (POPTR_0008s17880g) mRNA, complete cds	P28643	3-oxoacyl-[acyl-carrier-protein] reductase, chloroplastic	.	.	pfam00106	adh_short	short chain dehydrogenase. This family contains a wide variety of dehydrogenases.	GO:0006633|fatty acid biosynthetic process;	GO:0009507|chloroplast;	GO:0004316|3-oxoacyl-[acyl-carrier-protein] reductase (NADPH) activity;GO:0051287|NAD binding;	.	.
Potri.017G112800.1.v3.0	1.77978	12.5572	2.34011	18.6356	3.65044	Potri.017G112800.1.v3.0	2147	-	unique transcript	Chr17:12832975-12836330	protein_coding	chrChr17:12832975-12836330:-	gi|566213246|ref|XP_006373451.1|	4-coumarate--CoA ligase family protein [Populus trichocarpa]	gi|566213245|ref|XM_006373389.1|	Populus trichocarpa 4-coumarate--CoA ligase family protein (POPTR_0017s13880g) mRNA, complete cds	Q9M0X9	4-coumarate--CoA ligase-like 7	BH3104	COG0318	pfam00501	AMP-binding	AMP-binding enzyme.	GO:0009695|jasmonic acid biosynthetic process;GO:0031408|oxylipin biosynthetic process;	GO:0005777|peroxisome;	GO:0005524|ATP binding;GO:0004321|fatty-acyl-CoA synthase activity;GO:0016874|ligase activity;	K01904	4CL; 4-coumarate--CoA ligase [EC:6.2.1.12]
Potri.007G019100.1.v3.0	1.7054	7.58188	1.28377	16.9321	2.92255	Potri.007G019100.1.v3.0	1216	-	multiple isoform transcript	Chr07:1459941-1462752	protein_coding	chrChr07:1459941-1462752:-	gi|566181124|ref|XP_002310275.2|	hypothetical protein POPTR_0007s13440g [Populus trichocarpa]	gi|566181123|ref|XM_002310239.2|	Populus trichocarpa hypothetical protein (POPTR_0007s13440g) mRNA, complete cds	P41189	50S ribosomal protein L7/L12	YGL068w	COG0222	pfam00542	Ribosomal_L12	Ribosomal protein L7/L12 C-terminal domain.	GO:0006412|translation;	GO:0005840|ribosome;	GO:0003735|structural constituent of ribosome;	.	.
Potri.015G077200.2.v3.0	1.624	18.7745	2.78772	14.8484	4.2307	Potri.015G077200.2.v3.0	1159	+	multiple isoform transcript	Chr15:10217704-10219503	protein_coding	chrChr15:10217704-10219503:+	gi|224133546|ref|XP_002321601.1|	ribosomal protein L12 [Populus trichocarpa]	gi|566206672|ref|XM_002321565.2|	Populus trichocarpa ribosomal protein L12 (POPTR_0015s08820g) mRNA, complete cds	P41189	50S ribosomal protein L7/L12	BMEI0748	COG0222	pfam00542	Ribosomal_L12	Ribosomal protein L7/L12 C-terminal domain.	GO:0006412|translation;	GO:0005840|ribosome;	GO:0003735|structural constituent of ribosome;	.	.
Potri.005G164200.2.v3.0	1.85263	4.11797	0.821186	19.9415	2.04193	Potri.005G164200.2.v3.0	2423	+	multiple isoform transcript	Chr05:16970372-16973743	protein_coding	chrChr05:16970372-16973743:+	gi|566171824|ref|XP_002306572.2|	hypothetical protein POPTR_0005s17150g [Populus trichocarpa]	gi|566171823|ref|XM_002306536.2|	Populus trichocarpa hypothetical protein (POPTR_0005s17150g) mRNA, complete cds	Q9SA00	5'-adenylylsulfate reductase-like 4	.	.	pfam00085	Thioredoxin	Thioredoxin. Thioredoxins are small enzymes that participate in redox reactions, via the reversible oxidation of an active centre disulfide bond. Some members with only the active site are not separated from the noise.	GO:0045454|cell redox homeostasis;GO:0006457|protein folding;GO:0034976|response to endoplasmic reticulum stress;	GO:0005623|cell;GO:0016021|integral component of membrane;	GO:0003756|protein disulfide isomerase activity;	.	.
Potri.002G097600.1.v3.0	1.80663	20.5457	3.59629	17.5039	4.36076	Potri.002G097600.1.v3.0	1888	-	unique transcript	Chr02:7028656-7031536	protein_coding	chrChr02:7028656-7031536:-	gi|566157169|ref|XP_002302300.2|	thioredoxin-related family protein [Populus trichocarpa]	gi|566157168|ref|XM_002302264.2|	Populus trichocarpa thioredoxin-related family protein (POPTR_0002s09780g) mRNA, complete cds	Q9SA00	5'-adenylylsulfate reductase-like 4	.	.	pfam00085	Thioredoxin	Thioredoxin. Thioredoxins are small enzymes that participate in redox reactions, via the reversible oxidation of an active centre disulfide bond. Some members with only the active site are not separated from the noise.	GO:0045454|cell redox homeostasis;GO:0006457|protein folding;GO:0034976|response to endoplasmic reticulum stress;	GO:0005623|cell;GO:0016021|integral component of membrane;	GO:0003756|protein disulfide isomerase activity;	.	.
Potri.013G057100.1.v3.0	1.67554	10.5917	1.67155	15.7817	3.40487	Potri.013G057100.1.v3.0	1864	+	unique transcript	Chr13:4274294-4280930	protein_coding	chrChr13:4274467-4280930:+	gi|566199583|ref|XP_002319158.2|	hypothetical protein POPTR_0013s05370g [Populus trichocarpa]	gi|566199582|ref|XM_002319122.2|	Populus trichocarpa hypothetical protein (POPTR_0013s05370g) mRNA, complete cds	Q93YX4	5'-adenylylsulfate reductase-like 5	.	.	pfam00085	Thioredoxin	Thioredoxin. Thioredoxins are small enzymes that participate in redox reactions, via the reversible oxidation of an active centre disulfide bond. Some members with only the active site are not separated from the noise.	GO:0045454|cell redox homeostasis;GO:0006457|protein folding;GO:0034976|response to endoplasmic reticulum stress;	GO:0005623|cell;GO:0016021|integral component of membrane;	GO:0003756|protein disulfide isomerase activity;	.	.
Potri.010G191200.1.v3.0	1.90756	501.856	98.3194	19.5912	8.97113	Potri.010G191200.1.v3.0	1481	+	multiple isoform transcript	Chr10:18626791-18629083	protein_coding	chrChr10:18626791-18629083:+	gi|118486293|gb|ABK94988.1|	unknown [Populus trichocarpa]	gi|566191737|ref|XM_002315129.2|	Populus trichocarpa 60S acidic ribosomal protein P0-A (POPTR_0010s19860g) mRNA, complete cds	O04204	60S acidic ribosomal protein P0-1	SPCC18.14c	COG0244	pfam00466	Ribosomal_L10	Ribosomal protein L10.	GO:0042254|ribosome biogenesis;	GO:0005840|ribosome;	.	K02941	RP-LP0, RPLP0; large subunit ribosomal protein LP0
Potri.004G121500.1.v3.0	1.78196	11.1692	1.99486	17.8603	3.48146	Potri.004G121500.1.v3.0	2023	+	unique transcript	Chr04:11503605-11506184	protein_coding	chrChr04:11503605-11506184:+	gi|566166220|ref|XP_002306035.2|	nonsense-mediated mRNA decay NMD3 family protein [Populus trichocarpa]	gi|566166219|ref|XM_002305999.2|	Populus trichocarpa nonsense-mediated mRNA decay NMD3 family protein (POPTR_0004s12160g) mRNA, complete cds	Q96D46	60S ribosomal export protein NMD3	SPAC16C9.03	COG1499	pfam04981	NMD3	NMD3 family. The NMD3 protein is involved in nonsense mediated mRNA decay. This amino terminal region contains four conserved CXXC motifs that could be metal binding. NMD3 is involved in export of the 60S ribosomal subunit is mediated by the adapter protein Nmd3p in a Crm1p-dependent pathway.	GO:0015031|protein transport;GO:0000055|ribosomal large subunit export from nucleus;	GO:0005737|cytoplasm;GO:0016020|membrane;GO:0005730|nucleolus;GO:0005654|nucleoplasm;GO:0005634|nucleus;	GO:0044822|poly(A) RNA binding;GO:0030674|protein binding, bridging;GO:0043023|ribosomal large subunit binding;	K07562	NMD3; nonsense-mediated mRNA decay protein 3
Potri.004G085700.1.v3.0	1.52636	16.6453	2.35006	14.1184	4.05704	Potri.004G085700.1.v3.0	1907	+	unique transcript	Chr04:7128853-7132082	protein_coding	chrChr04:7128853-7132082:+	gi|566166220|ref|XP_002306035.2|	nonsense-mediated mRNA decay NMD3 family protein [Populus trichocarpa]	gi|566166219|ref|XM_002305999.2|	Populus trichocarpa nonsense-mediated mRNA decay NMD3 family protein (POPTR_0004s12160g) mRNA, complete cds	Q55BF2	60S ribosomal export protein NMD3	SPAC16C9.03	COG1499	pfam04981	NMD3	NMD3 family. The NMD3 protein is involved in nonsense mediated mRNA decay. This amino terminal region contains four conserved CXXC motifs that could be metal binding. NMD3 is involved in export of the 60S ribosomal subunit is mediated by the adapter protein Nmd3p in a Crm1p-dependent pathway.	GO:0015031|protein transport;GO:0000055|ribosomal large subunit export from nucleus;	GO:0005829|cytosol;GO:0005654|nucleoplasm;GO:0005634|nucleus;	GO:0043023|ribosomal large subunit binding;	K07562	NMD3; nonsense-mediated mRNA decay protein 3
Potri.008G139700.9.v3.0	1.56352	45.0068	7.20466	16.0079	5.49207	Potri.008G139700.9.v3.0	2356	+	multiple isoform transcript	Chr08:9322213-9329098	protein_coding	chrChr08:9322213-9329098:+	gi|566183868|ref|XP_002311550.2|	hypothetical protein POPTR_0008s13910g [Populus trichocarpa]	gi|566183865|ref|XM_002311515.2|	Populus trichocarpa hypothetical protein (POPTR_0008s13910g) mRNA, complete cds	Q9SIS3	65-kDa microtubule-associated protein 6	.	.	pfam03999	MAP65_ASE1	Microtubule associated protein (MAP65/ASE1 family).	GO:0000910|cytokinesis;GO:0000226|microtubule cytoskeleton organization;GO:0007067|mitotic nuclear division;	GO:0005874|microtubule;GO:0005739|mitochondrion;GO:0005634|nucleus;GO:0009524|phragmoplast;GO:0009536|plastid;GO:0009574|preprophase band;	GO:0008017|microtubule binding;	K16732	PRC1; protein regulator of cytokinesis 1
Potri.009G008200.1.v3.0	1.57083	28.7416	3.42093	11.9024	4.84507	Potri.009G008200.1.v3.0	2509	-	multiple isoform transcript	Chr09:1447359-1459403	protein_coding	chrChr09:1447359-1459403:-	gi|566185742|ref|XP_002313530.2|	hypothetical protein POPTR_0009s01380g [Populus trichocarpa]	gi|566185741|ref|XM_002313494.2|	Populus trichocarpa hypothetical protein (POPTR_0009s01380g) mRNA, complete cds	Q9ZUU9	ABC transporter G family member 3	ECU03g0390_1	COG1131	pfam00005	ABC_tran	ABC transporter. ABC transporters for a large family of proteins responsible for translocation of a variety of compounds across biological membranes. ABC transporters are the largest family of proteins in many completely sequenced bacteria. ABC transporters are composed of two copies of this domain and two copies of a transmembrane domain pfam00664. These four domains may belong to a single polyp…	GO:0006810|transport;	GO:0016021|integral component of membrane;GO:0005886|plasma membrane;	GO:0005524|ATP binding;GO:0016887|ATPase activity;	.	.
Potri.018G110200.1.v3.0	1.65038	7.30879	1.14091	15.6101	2.86963	Potri.018G110200.1.v3.0	1343	+	unique transcript	Chr18:13648312-13651348	protein_coding	chrChr18:13648312-13651348:+	gi|566215387|ref|XP_002324552.2|	cytochrome c biogenesis ATP-binding export protein ccmA [Populus trichocarpa]	gi|162418031|gb|AC215840.1|	Populus trichocarpa clone POP043-C12, complete sequence	Q9C8T1	ABC transporter I family member 1	SMc03847	COG4133	pfam00005	ABC_tran	ABC transporter. ABC transporters for a large family of proteins responsible for translocation of a variety of compounds across biological membranes. ABC transporters are the largest family of proteins in many completely sequenced bacteria. ABC transporters are composed of two copies of this domain and two copies of a transmembrane domain pfam00664. These four domains may belong to a single polyp…	GO:0017004|cytochrome complex assembly;GO:0006810|transport;	GO:0043190|ATP-binding cassette (ABC) transporter complex;GO:0030288|outer membrane-bounded periplasmic space;	GO:0005524|ATP binding;GO:0015439|heme-transporting ATPase activity;GO:0005215|transporter activity;	.	.
Potri.012G000800.1.v3.0	1.8087	11.6869	2.20257	18.8466	3.54681	Potri.012G000800.1.v3.0	1408	-	unique transcript	Chr12:98906-101864	protein_coding	chrChr12:98906-101864:-	gi|224120638|ref|XP_002318380.1|	hypothetical protein POPTR_0012s01550g [Populus trichocarpa]	gi|566196255|ref|XM_002318344.2|	Populus trichocarpa hypothetical protein (POPTR_0012s01550g) mRNA, complete cds	Q9FGM1	Abscisic acid receptor PYL8	.	.	pfam10604	Polyketide_cyc2	Polyketide cyclase / dehydrase and lipid transport. This family contains polyketide cylcases/dehydrases which are enzymes involved in polyketide synthesis. It also includes other proteins of the START superfamily.	GO:0009738|abscisic acid-activated signaling pathway;GO:0043086|negative regulation of catalytic activity;GO:0009789|positive regulation of abscisic acid-activated signaling pathway;GO:0009737|response to abscisic acid;	GO:0005737|cytoplasm;GO:0005634|nucleus;GO:0005886|plasma membrane;	GO:0010427|abscisic acid binding;GO:0042803|protein homodimerization activity;GO:0004864|protein phosphatase inhibitor activity;GO:0004872|receptor activity;	K14496	PYL; abscisic acid receptor PYR/PYL family
Potri.007G142300.2.v3.0	1.68342	47.0598	6.50703	13.8272	5.55642	Potri.007G142300.2.v3.0	1886	+	multiple isoform transcript	Chr07:15230854-15235990	protein_coding	chrChr07:15230854-15235990:+	gi|743908351|ref|XP_011047624.1|	PREDICTED: acetolactate synthase small subunit 2, chloroplastic-like [Populus euphratica]	gi|566178927|ref|XM_002310359.2|	Populus trichocarpa hypothetical protein (POPTR_0007s00700g) mRNA, complete cds	Q93YZ7	Acetolactate synthase small subunit 2, chloroplastic	sll0065	COG0440	pfam10369	ALS_ss_C	Small subunit of acetolactate synthase. ALS_ss_C is the C-terminal half of a family of proteins which are the small subunits of acetolactate synthase. Acetolactate synthase is a tetrameric enzyme, containing probably two large and two small subunits, which catalyses the first step in branched-chain amino acid biosynthesis. This reaction is sensitive to certain herbicides.	GO:0009097|isoleucine biosynthetic process;GO:0009099|valine biosynthetic process;	GO:0009507|chloroplast;	GO:0003984|acetolactate synthase activity;GO:0016597|amino acid binding;	K01653	E2.2.1.6S, ilvH, ilvN; acetolactate synthase I/III small subunit [EC:2.2.1.6]
Potri.004G232900.1.v3.0	1.79503	5.17405	0.895071	17.2992	2.37129	Potri.004G232900.1.v3.0	1425	-	multiple isoform transcript	Chr04:23935449-23938309	protein_coding	chrChr04:23935449-23938309:-	gi|566168392|ref|XP_006385121.1|	acid phosphatase family protein [Populus trichocarpa]	gi|566168391|ref|XM_006385059.1|	Populus trichocarpa acid phosphatase family protein (POPTR_0004s24120g) mRNA, complete cds	P27061	Acid phosphatase 1	.	.	pfam03767	Acid_phosphat_B	HAD superfamily, subfamily IIIB (Acid phosphatase). This family proteins includes acid phosphatases and a number of vegetative storage proteins.	.	.	GO:0003993|acid phosphatase activity;	.	.
Potri.006G152900.1.v3.0	1.77745	18.9285	3.57166	18.8692	4.24249	Potri.006G152900.1.v3.0	1266	-	unique transcript	Chr06:13610915-13615203	protein_coding	chrChr06:13610915-13615203:-	gi|566176604|ref|XP_002309231.2|	hypothetical protein POPTR_0006s15760g [Populus trichocarpa]	gi|566176603|ref|XM_002309195.2|	Populus trichocarpa hypothetical protein (POPTR_0006s15760g) mRNA, complete cds	P27061	Acid phosphatase 1	SA0295	COG2503	pfam03767	Acid_phosphat_B	HAD superfamily, subfamily IIIB (Acid phosphatase). This family proteins includes acid phosphatases and a number of vegetative storage proteins.	.	.	GO:0003993|acid phosphatase activity;	.	.
Potri.001G326600.1.v3.0	1.58824	17.0719	2.6211	15.3533	4.09355	Potri.001G326600.1.v3.0	1646	-	multiple isoform transcript	Chr01:33062213-33070447	protein_coding	chrChr01:33062213-33070447:-	gi|224055767|ref|XP_002298643.1|	WURM family protein [Populus trichocarpa]	.	.	Q9LSD6	Actin-related protein 2	YDL029w	COG5277	pfam00022	Actin	Actin.	GO:0030036|actin cytoskeleton organization;GO:0007015|actin filament organization;GO:0030029|actin filament-based process;GO:0034314|Arp2/3 complex-mediated actin nucleation;GO:0000902|cell morphogenesis;GO:0007275|multicellular organismal development;GO:0009825|multidimensional cell growth;GO:0010090|trichome morphogenesis;	GO:0005885|Arp2/3 protein complex;GO:0005737|cytoplasm;	GO:0005524|ATP binding;	K17260	ACTR2, ARP2; actin-related protein 2
Potri.015G053100.1.v3.0	1.89415	15.6529	2.87696	18.3798	3.96836	Potri.015G053100.1.v3.0	1874	+	multiple isoform transcript	Chr15:6913759-6922121	protein_coding	chrChr15:6913759-6922121:+	gi|743937493|ref|XP_011013152.1|	PREDICTED: actin-related protein 4-like isoform X1 [Populus euphratica]	gi|566206174|ref|XM_006374287.1|	Populus trichocarpa Actin-related family protein (POPTR_0015s06310g) mRNA, complete cds	Q84M92	Actin-related protein 4	YFL039c	COG5277	pfam00022	Actin	Actin.	GO:0006325|chromatin organization;GO:0006338|chromatin remodeling;GO:0006281|DNA repair;GO:0048574|long-day photoperiodism, flowering;GO:0048235|pollen sperm cell differentiation;GO:0006355|regulation of transcription, DNA-templated;	GO:0005737|cytoplasm;GO:0005856|cytoskeleton;GO:0031011|Ino80 complex;GO:0035267|NuA4 histone acetyltransferase complex;GO:0005730|nucleolus;GO:0005634|nucleus;	GO:0005200|structural constituent of cytoskeleton;	K11340	ACTL6A, INO80K; actin-like protein 6A
Potri.018G128300.3.v3.0	1.76393	6.79001	1.30436	19.21	2.76341	Potri.018G128300.3.v3.0	2015	+	multiple isoform transcript	Chr18:15050542-15054004	protein_coding	chrChr18:15050542-15054004:+	gi|566215565|ref|XP_006372160.1|	hypothetical protein POPTR_0018s12840g [Populus trichocarpa]	gi|566215564|ref|XM_006372098.1|	Populus trichocarpa hypothetical protein (POPTR_0018s12840g) mRNA, complete cds	Q8LGE3	Actin-related protein 6	.	.	pfam00022	Actin	Actin.	GO:0030029|actin filament-based process;GO:0008283|cell proliferation;GO:0006338|chromatin remodeling;GO:0006952|defense response;GO:0007275|multicellular organismal development;GO:0009910|negative regulation of flower development;GO:0006355|regulation of transcription, DNA-templated;GO:0009266|response to temperature stimulus;	GO:0005737|cytoplasm;GO:0005856|cytoskeleton;GO:0005634|nucleus;	GO:0005200|structural constituent of cytoskeleton;	K11662	ACTR6, ARP6; actin-related protein 6
Potri.001G265200.1.v3.0	1.8295	18.8441	3.07279	16.3063	4.23604	Potri.001G265200.1.v3.0	1467	+	multiple isoform transcript	Chr01:27330332-27334181	protein_coding	chrChr01:27330332-27334181:+	gi|224055172|ref|XP_002298428.1|	Actin-related family protein [Populus trichocarpa]	.	.	Q8L4Y5	Actin-related protein 7	YFL039c	COG5277	pfam00022	Actin	Actin.	GO:0009653|anatomical structure morphogenesis;GO:0016568|chromatin modification;GO:0006325|chromatin organization;GO:0009793|embryo development ending in seed dormancy;GO:0010227|floral organ abscission;	GO:0005737|cytoplasm;GO:0005856|cytoskeleton;GO:0005634|nucleus;	GO:0005200|structural constituent of cytoskeleton;	K16615	PARP7; actin-related protein 7, plant
Potri.010G073600.2.v3.0	1.79057	7.80574	1.40166	17.9568	2.96453	Potri.010G073600.2.v3.0	2270	+	multiple isoform transcript	Chr10:10002082-10016283	protein_coding	chrChr10:10002082-10016283:+	gi|743858682|ref|XP_011030524.1|	PREDICTED: actin-related protein 9-like [Populus euphratica]	gi|566189777|ref|XM_006378287.1|	Populus trichocarpa hypothetical protein (POPTR_0010s08440g) mRNA, complete cds	Q9LSW2	Actin-related protein 9	SPAC664.02c	COG5277	pfam00022	Actin	Actin.	GO:0006338|chromatin remodeling;	GO:0031011|Ino80 complex;	.	K11673	ACTR8, ARP8, INO80N; actin-related protein 8
Potri.012G068900.3.v3.0	1.67808	9.73137	1.67142	17.1756	3.28264	Potri.012G068900.3.v3.0	1760	+	multiple isoform transcript	Chr12:9154857-9157939	protein_coding	chrChr12:9154857-9157939:+	gi|566197179|ref|XP_002317980.2|	hypothetical protein POPTR_0012s07070g [Populus trichocarpa]	gi|566197178|ref|XM_002317944.2|	Populus trichocarpa hypothetical protein (POPTR_0012s07070g) mRNA, complete cds	Q15650	Activating signal cointegrator 1	.	.	pfam06221	zf-C2HC5	Putative zinc finger motif, C2HC5-type. This zinc finger appears to be common in activating signal cointegrator 1/thyroid receptor interacting protein 4.	GO:0030520|intracellular estrogen receptor signaling pathway;GO:0045893|positive regulation of transcription, DNA-templated;GO:1901998|toxin transport;GO:0006366|transcription from RNA polymerase II promoter;	GO:0005737|cytoplasm;GO:0005829|cytosol;GO:0005815|microtubule organizing center;GO:0005654|nucleoplasm;GO:0005634|nucleus;	GO:0030331|estrogen receptor binding;GO:0035035|histone acetyltransferase binding;GO:0016922|ligand-dependent nuclear receptor binding;GO:0002020|protease binding;GO:0003713|transcription coactivator activity;GO:0044389|ubiquitin-like protein ligase binding;GO:0008270|zinc ion binding;	.	.
Potri.013G127300.1.v3.0	1.71839	80.831	13.7734	17.0398	6.33684	Potri.013G127300.1.v3.0	1730	+	multiple isoform transcript	Chr13:13997478-14003288	protein_coding	chrChr13:13997478-14003288:+	gi|743884833|ref|XP_011037382.1|	PREDICTED: acyl-[acyl-carrier-protein] desaturase, chloroplastic [Populus euphratica]	gi|566201056|ref|XM_006376382.1|	Populus trichocarpa hypothetical protein (POPTR_0013s13100g) mRNA, complete cds	P22337	Acyl-[acyl-carrier-protein] desaturase, chloroplastic	.	.	pfam03405	FA_desaturase_2	Fatty acid desaturase.	GO:0006633|fatty acid biosynthetic process;	GO:0009507|chloroplast;	GO:0045300|acyl-[acyl-carrier-protein] desaturase activity;GO:0046872|metal ion binding;	K03921	DESA1; acyl-[acyl-carrier-protein] desaturase [EC:1.14.19.2]
Potri.013G123500.1.v3.0	1.75188	41.4433	7.88959	19.0371	5.37307	Potri.013G123500.1.v3.0	2542	-	unique transcript	Chr13:13717584-13723733	protein_coding	chrChr13:13717584-13723733:-	gi|566200973|ref|XP_006376402.1|	acyl-CoA oxidase family protein [Populus trichocarpa]	gi|566241975|ref|XM_002325555.2|	Populus trichocarpa acyl-CoA oxidase family protein (POPTR_0019s12240g) mRNA, complete cds	P0CZ23	Acyl-coenzyme A oxidase 3, peroxisomal	YGL205w	COG1960	pfam01756	ACOX	Acyl-CoA oxidase. This is a family of Acyl-CoA oxidases EC:1.3.3.6. Acyl-coA oxidase converts acyl-CoA into trans-2- enoyl-CoA.	GO:0006635|fatty acid beta-oxidation;GO:0033539|fatty acid beta-oxidation using acyl-CoA dehydrogenase;GO:0033540|fatty acid beta-oxidation using acyl-CoA oxidase;GO:0055088|lipid homeostasis;GO:0051791|medium-chain fatty acid metabolic process;	GO:0005777|peroxisome;	GO:0003995|acyl-CoA dehydrogenase activity;GO:0003997|acyl-CoA oxidase activity;GO:0009055|electron carrier activity;GO:0000062|fatty-acyl-CoA binding;GO:0050660|flavin adenine dinucleotide binding;GO:0052890|oxidoreductase activity, acting on the CH-CH group of donors, with a flavin as acceptor;	K00232	E1.3.3.6, ACOX1, ACOX3; acyl-CoA oxidase [EC:1.3.3.6]
Potri.016G118000.1.v3.0	1.64616	43.1449	6.4599	14.9726	5.43112	Potri.016G118000.1.v3.0	1628	+	multiple isoform transcript	Chr16:12329631-12333909	protein_coding	chrChr16:12329631-12333909:+	gi|566209936|ref|XP_002322987.2|	hypothetical protein POPTR_0016s12540g [Populus trichocarpa]	gi|566209935|ref|XM_002322951.2|	Populus trichocarpa hypothetical protein (POPTR_0016s12540g) mRNA, complete cds	Q96329	Acyl-coenzyme A oxidase 4, peroxisomal	DR0551	COG1960	pfam02771	Acyl-CoA_dh_N	Acyl-CoA dehydrogenase, N-terminal domain. The N-terminal domain of Acyl-CoA dehydrogenase is an all-alpha domain.	GO:0009793|embryo development ending in seed dormancy;GO:0006635|fatty acid beta-oxidation;GO:0033539|fatty acid beta-oxidation using acyl-CoA dehydrogenase;GO:0055088|lipid homeostasis;GO:0046459|short-chain fatty acid metabolic process;	GO:0009514|glyoxysome;GO:0005777|peroxisome;	GO:0003995|acyl-CoA dehydrogenase activity;GO:0003997|acyl-CoA oxidase activity;GO:0009055|electron carrier activity;GO:0000062|fatty-acyl-CoA binding;GO:0050660|flavin adenine dinucleotide binding;GO:0052890|oxidoreductase activity, acting on the CH-CH group of donors, with a flavin as acceptor;	K00232	E1.3.3.6, ACOX1, ACOX3; acyl-CoA oxidase [EC:1.3.3.6]
Potri.001G355800.1.v3.0	1.69449	4.76547	0.777235	16.3097	2.25262	Potri.001G355800.1.v3.0	2050	-	unique transcript	Chr01:36381066-36386710	protein_coding	chrChr01:36381132-36386710:-	gi|566153133|ref|XP_002300327.2|	Molybdenum cofactor synthesis protein 3 [Populus trichocarpa]	.	.	Q9ZNW0	Adenylyltransferase and sulfurtransferase MOCS3	aq_1329	COG0476	pfam00899	ThiF	ThiF family. This family contains a repeated domain in ubiquitin activating enzyme E1 and members of the bacterial ThiF/MoeB/HesA family.	GO:0018192|enzyme active site formation via cysteine modification to L-cysteine persulfide;GO:0006777|Mo-molybdopterin cofactor biosynthetic process;GO:0018117|protein adenylylation;GO:0032447|protein urmylation;GO:0002143|tRNA wobble position uridine thiolation;	GO:0005829|cytosol;	GO:0005524|ATP binding;GO:0046872|metal ion binding;GO:0008265|Mo-molybdopterin cofactor sulfurase activity;GO:0061605|molybdopterin-synthase adenylyltransferase activity;GO:0061604|molybdopterin-synthase sulfurtransferase activity;GO:0070733|protein adenylyltransferase activity;GO:0004792|thiosulfate sulfurtransferase activity;GO:0042292|URM1 activating enzyme activity;	K11996	MOCS3, UBA4, moeB; adenylyltransferase and sulfurtransferase
Potri.012G062500.1.v3.0	1.70595	4.27587	0.758787	17.7458	2.09622	Potri.012G062500.1.v3.0	1607	-	multiple isoform transcript	Chr12:7043248-7047036	protein_coding	chrChr12:7043248-7047036:-	gi|224121414|ref|XP_002318576.1|	hypothetical protein POPTR_0012s05990g [Populus trichocarpa]	gi|566197017|ref|XM_002318540.2|	Populus trichocarpa hypothetical protein (POPTR_0012s05990g) mRNA, complete cds	Q8LB08	ADP,ATP carrier protein ER-ANT1	.	.	pfam00153	Mito_carr	Mitochondrial carrier protein.	GO:0051503|adenine nucleotide transport;GO:0015866|ADP transport;GO:0015867|ATP transport;GO:0048364|root development;GO:0048316|seed development;GO:0048367|shoot system development;	GO:0005789|endoplasmic reticulum membrane;GO:0016021|integral component of membrane;GO:0005743|mitochondrial inner membrane;	GO:0005471|ATP:ADP antiporter activity;	K05863	SLC25A4S, ANT; solute carrier family 25 (mitochondrial adenine nucleotide translocator), member 4/5/6/31
Potri.016G095100.1.v3.0	1.6252	14.9093	2.02138	13.5578	3.89814	Potri.016G095100.1.v3.0	1754	+	unique transcript	Chr16:8943482-8954507	protein_coding	chrChr16:8943772-8954348:+	gi|224090669|ref|XP_002309050.1|	PDE1 SUPPRESSOR 1 family protein [Populus trichocarpa]	gi|566175199|ref|XM_002309014.2|	Populus trichocarpa PDE1 SUPPRESSOR 1 family protein (POPTR_0006s08420g) mRNA, complete cds	Q9M354	ADP-ribosylation factor GTPase-activating protein AGD6 (Probable)	SPCC622.14	COG5347	pfam01412	ArfGap	Putative GTPase activating protein for Arf. Putative zinc fingers with GTPase activating proteins (GAPs) towards the small GTPase, Arf. The GAP of ARD1 stimulates GTPase hydrolysis for ARD1 but not ARFs.	.	GO:0005829|cytosol;GO:0005634|nucleus;	GO:0005096|GTPase activator activity;GO:0046872|metal ion binding;	K12492	ARFGAP1; ADP-ribosylation factor GTPase-activating protein 1
Potri.015G055300.3.v3.0	1.87616	40.3472	6.8142	16.8889	5.3344	Potri.015G055300.3.v3.0	1599	-	multiple isoform transcript	Chr15:7523699-7529824	protein_coding	chrChr15:7523699-7529824:-	gi|566206227|ref|XP_006374374.1|	hypothetical protein POPTR_0015s06560g [Populus trichocarpa]	gi|566206226|ref|XM_006374312.1|	Populus trichocarpa hypothetical protein (POPTR_0015s06560g) mRNA, complete cds	Q8GWW7	Agmatine deiminase	PA0292	COG2957	pfam04371	PAD_porph	Porphyromonas-type peptidyl-arginine deiminase. Peptidyl-arginine deiminase (PAD) enzymes catalyse the deimination of the guanidino group from carboxy-terminal arginine residues of various peptides to produce ammonia. PAD from Porphyromonas gingivalis (PPAD) appears to be evolutionarily unrelated to mammalian PAD (pfam03068), which is a metalloenzyme. PPAD is thought to belong to the same superfa…	GO:0006596|polyamine biosynthetic process;GO:0033388|putrescine biosynthetic process from arginine;	.	GO:0047632|agmatine deiminase activity;GO:0004668|protein-arginine deiminase activity;	K10536	aguA; agmatine deiminase [EC:3.5.3.12]
Potri.010G097800.1.v3.0	1.91247	4.35865	0.825647	18.9427	2.12388	Potri.010G097800.1.v3.0	1941	-	unique transcript	Chr10:11967535-11973593	protein_coding	chrChr10:11967535-11973593:-	gi|566190174|ref|XP_002315823.2|	hypothetical protein POPTR_0010s10810g [Populus trichocarpa]	gi|566190173|ref|XM_002315787.2|	Populus trichocarpa hypothetical protein (POPTR_0010s10810g) mRNA, complete cds	Q0PGJ6	Aldo-keto reductase family 4 member C9	YOR120w	COG0656	pfam00248	Aldo_ket_red	Aldo/keto reductase family. This family includes a number of K+ ion channel beta chain regulatory domains - these are reported to have oxidoreductase activity.	GO:0055114|oxidation-reduction process;GO:0009409|response to cold;GO:0009651|response to salt stress;GO:0009636|response to toxic substance;GO:0009414|response to water deprivation;	GO:0009507|chloroplast;	GO:0008106|alcohol dehydrogenase (NADP+) activity;GO:0004033|aldo-keto reductase (NADP) activity;GO:0070401|NADP+ binding;GO:0016229|steroid dehydrogenase activity;	.	.
Potri.004G186500.1.v3.0	1.57731	11.6587	1.93662	16.611	3.54333	Potri.004G186500.1.v3.0	2457	-	multiple isoform transcript	Chr04:20233892-20240048	protein_coding	chrChr04:20233892-20239754:-	gi|743796408|ref|XP_011005355.1|	PREDICTED: alkaline/neutral invertase CINV1-like [Populus euphratica]	gi|566167430|ref|XM_006384580.1|	Populus trichocarpa hypothetical protein (POPTR_0004s19760g) mRNA, complete cds	Q9LQF2	Alkaline/neutral invertase CINV1	.	.	pfam12899	Glyco_hydro_100	Alkaline and neutral invertase. This is a family of bacterial and plant alkaline and neutral invertases, EC:3.2.1.26, previously known as Invertase_neut pfam04853.	GO:0005975|carbohydrate metabolic process;GO:0006520|cellular amino acid metabolic process;GO:0042542|response to hydrogen peroxide;GO:0048364|root development;GO:0005987|sucrose catabolic process;	GO:0005829|cytosol;GO:0016020|membrane;GO:0005634|nucleus;GO:0005886|plasma membrane;	GO:0004564|beta-fructofuranosidase activity;GO:0033926|glycopeptide alpha-N-acetylgalactosaminidase activity;GO:0004575|sucrose alpha-glucosidase activity;	.	.
Potri.005G010800.2.v3.0	1.90399	6.58223	1.29252	19.6366	2.71858	Potri.005G010800.2.v3.0	2666	+	multiple isoform transcript	Chr05:798250-802735	protein_coding	chrChr05:798250-802735:+	gi|743890158|ref|XP_011038960.1|	PREDICTED: alkaline/neutral invertase CINV2-like [Populus euphratica]	gi|566198703|ref|XM_002318904.2|	Populus trichocarpa hypothetical protein (POPTR_0013s00800g) mRNA, complete cds	Q67XD9	Alkaline/neutral invertase CINV2	.	.	pfam12899	Glyco_hydro_100	Alkaline and neutral invertase. This is a family of bacterial and plant alkaline and neutral invertases, EC:3.2.1.26, previously known as Invertase_neut pfam04853.	GO:0048364|root development;GO:0005987|sucrose catabolic process;	GO:0005829|cytosol;	GO:0004564|beta-fructofuranosidase activity;GO:0033926|glycopeptide alpha-N-acetylgalactosaminidase activity;GO:0004575|sucrose alpha-glucosidase activity;	.	.
Potri.001G129600.2.v3.0	1.49006	18.3193	2.27689	12.4289	4.19529	Potri.001G129600.2.v3.0	3887	-	multiple isoform transcript	Chr01:10472478-10483200	protein_coding	chrChr01:10472478-10483169:-	gi|566146519|ref|XP_006368273.1|	glycosyl hydrolase family 31 family protein [Populus trichocarpa]	.	.	Q9F234	Alpha-glucosidase 2	alr4773	COG1501	pfam01055	Glyco_hydro_31	Glycosyl hydrolases family 31. Glycosyl hydrolases are key enzymes of carbohydrate metabolizm. Family 31 comprises of enzymes that are, or similar to, alpha- galactosidases.	.	.	GO:0004558|alpha-1,4-glucosidase activity;GO:0030246|carbohydrate binding;GO:0032450|maltose alpha-glucosidase activity;	.	.
Potri.015G045800.1.v3.0	1.91573	16.0436	3.09927	19.3177	4.00393	Potri.015G045800.1.v3.0	1969	-	multiple isoform transcript	Chr15:4554466-4560593	protein_coding	chrChr15:4554466-4560593:-	gi|743928222|ref|XP_011008312.1|	PREDICTED: AMSH-like ubiquitin thioesterase 1 [Populus euphratica]	gi|566205693|ref|XM_002321443.2|	Populus trichocarpa mov34 family protein (POPTR_0015s03810g) mRNA, complete cds	Q8VYB5	AMSH-like ubiquitin thioesterase 1	SPAC19B12.10	COG1310	pfam01398	JAB	JAB1/Mov34/MPN/PAD-1 ubiquitin protease. Members of this family are found in proteasome regulatory subunits, eukaryotic initiation factor 3 (eIF3) subunits and regulators of transcription factors. This family is also known as the MPN domain and PAD-1-like domain, JABP1 domain or JAMM domain. These are metalloenzymes that function as the ubiquitin isopeptidase/ deubiquitinase in the ubiquitin-base…	GO:0071108|protein K48-linked deubiquitination;GO:0070536|protein K63-linked deubiquitination;	GO:0005737|cytoplasm;GO:0016020|membrane;	GO:0046872|metal ion binding;GO:0008237|metallopeptidase activity;	K11866	STAMBP, AMSH; STAM-binding protein [EC:3.4.19.12]
Potri.010G141100.1.v3.0	1.47966	9.74363	1.14578	11.7592	3.28446	Potri.010G141100.1.v3.0	2032	-	unique transcript	Chr10:15278209-15283436	protein_coding	chrChr10:15278209-15283436:-	gi|566190920|ref|XP_002316018.2|	hypothetical protein POPTR_0010s15100g [Populus trichocarpa]	gi|566190919|ref|XM_002315982.2|	Populus trichocarpa hypothetical protein (POPTR_0010s15100g) mRNA, complete cds	Q5PNU3	AMSH-like ubiquitin thioesterase 3	SPAC19B12.10	COG1310	pfam01398	JAB	JAB1/Mov34/MPN/PAD-1 ubiquitin protease. Members of this family are found in proteasome regulatory subunits, eukaryotic initiation factor 3 (eIF3) subunits and regulators of transcription factors. This family is also known as the MPN domain and PAD-1-like domain, JABP1 domain or JAMM domain. These are metalloenzymes that function as the ubiquitin isopeptidase/ deubiquitinase in the ubiquitin-base…	GO:0006897|endocytosis;GO:0046907|intracellular transport;GO:0090316|positive regulation of intracellular protein transport;GO:0044090|positive regulation of vacuole organization;GO:0071108|protein K48-linked deubiquitination;GO:0070536|protein K63-linked deubiquitination;GO:0015031|protein transport;GO:0007033|vacuole organization;	GO:0016021|integral component of membrane;GO:0005774|vacuolar membrane;	GO:0046872|metal ion binding;GO:0008237|metallopeptidase activity;	K11866	STAMBP, AMSH; STAM-binding protein [EC:3.4.19.12]
Potri.006G217100.1.v3.0	1.81883	10.8811	1.94147	17.8426	3.44375	Potri.006G217100.1.v3.0	1770	-	multiple isoform transcript	Chr06:22982499-22988133	protein_coding	chrChr06:22982499-22988133:-	gi|566177749|ref|XP_006381990.1|	hypothetical protein POPTR_0006s23370g [Populus trichocarpa]	gi|566177748|ref|XM_006381928.1|	Populus trichocarpa hypothetical protein (POPTR_0006s23370g) mRNA, complete cds	Q978J0	Ankyrin repeat protein TV1425 (Putative)	all2748	COG0666	pfam12796	Ank_2	Ankyrin repeats (3 copies).	.	.	.	K06867	K06867; uncharacterized protein
Potri.004G235200.2.v3.0	1.8817	16.8622	3.24602	19.2503	4.07572	Potri.004G235200.2.v3.0	3730	+	multiple isoform transcript	Chr04:24089065-24098768	protein_coding	chrChr04:24089065-24098768:+	gi|566168454|ref|XP_006385152.1|	epsilon-adaptin family protein [Populus trichocarpa]	gi|566168455|ref|XM_006385091.1|	Populus trichocarpa hypothetical protein (POPTR_0004s24340g) mRNA, complete cds	Q8L7A9	AP-4 complex subunit epsilon	.	.	pfam01602	Adaptin_N	Adaptin N terminal region. This family consists of the N terminal region of various alpha, beta and gamma subunits of the AP-1, AP-2 and AP-3 adaptor protein complexes. The adaptor protein (AP) complexes are involved in the formation of clathrin-coated pits and vesicles. The N-terminal region of the various adaptor proteins (APs) is constant by comparison to the C-terminal which is variable withi…	GO:0006886|intracellular protein transport;GO:0016192|vesicle-mediated transport;	GO:0005905|coated pit;GO:0005829|cytosol;GO:0005794|Golgi apparatus;GO:0030117|membrane coat;GO:0009506|plasmodesma;	.	K12400	AP4E1; AP-4 complex subunit epsilon-1
Potri.002G105100.1.v3.0	1.82066	22.0075	4.23075	19.2242	4.45992	Potri.002G105100.1.v3.0	1976	-	multiple isoform transcript	Chr02:7637718-7643338	protein_coding	chrChr02:7637718-7643338:-	gi|224067066|ref|XP_002302340.1|	clathrin adaptor complexes medium subunit family protein [Populus trichocarpa]	gi|566157294|ref|XM_002302304.2|	Populus trichocarpa clathrin adaptor complexes medium subunit family protein (POPTR_0002s10530g) mRNA, complete cds	Q9SB50	AP-4 complex subunit mu	.	.	pfam00928	Adap_comp_sub	Adaptor complexes medium subunit family. This family also contains members which are coatomer subunits.	GO:0006886|intracellular protein transport;GO:0016192|vesicle-mediated transport;	GO:0030131|clathrin adaptor complex;GO:0005905|coated pit;GO:0005829|cytosol;GO:0005794|Golgi apparatus;	.	.	.
Potri.008G086400.2.v3.0	1.59144	35.1013	5.0682	14.4388	5.13345	Potri.008G086400.2.v3.0	2557	-	multiple isoform transcript	Chr08:5423332-5427817	protein_coding	chrChr08:5423332-5427817:-	gi|224101353|ref|XP_002312246.1|	nucleoside phosphatase family protein [Populus trichocarpa]	gi|566182999|ref|XM_002312210.2|	Populus trichocarpa nucleoside phosphatase family protein (POPTR_0008s08600g) mRNA, complete cds	O80612	Apyrase 6(Probable)	SPCC11E10.05c	COG5371	pfam01150	GDA1_CD39	GDA1/CD39 (nucleoside phosphatase) family.	GO:0009901|anther dehiscence;GO:0010584|pollen exine formation;	GO:0030659|cytoplasmic vesicle membrane;GO:0016021|integral component of membrane;	GO:0005524|ATP binding;GO:0016787|hydrolase activity;	K01510	ENTPD1_3_8; apyrase [EC:3.6.1.5]
Potri.002G146200.1.v3.0	1.71809	12.2373	2.12585	17.3719	3.61321	Potri.002G146200.1.v3.0	1868	+	multiple isoform transcript	Chr02:10885166-10888052	protein_coding	chrChr02:10885166-10888052:+	gi|566158065|ref|XP_002301277.2|	arginase family protein [Populus trichocarpa]	gi|566158064|ref|XM_002301241.2|	Populus trichocarpa arginase family protein (POPTR_0002s14720g) mRNA, complete cds	P46637	Arginase 1, mitochondrial	APE0316	COG0010	pfam00491	Arginase	Arginase family.	GO:0006527|arginine catabolic process;GO:0042742|defense response to bacterium;GO:0000050|urea cycle;	GO:0009507|chloroplast;GO:0005739|mitochondrion;	GO:0004053|arginase activity;GO:0050897|cobalt ion binding;	K01476	E3.5.3.1, rocF, arg; arginase [EC:3.5.3.1]
Potri.008G159900.2.v3.0	1.82693	18.1746	2.91752	16.0527	4.18385	Potri.008G159900.2.v3.0	1698	+	multiple isoform transcript	Chr08:10864010-10869592	protein_coding	chrChr08:10864010-10869592:+	gi|224099867|ref|XP_002311651.1|	hypothetical protein POPTR_0008s15980g [Populus trichocarpa]	gi|118487780|gb|EF147708.1|	Populus trichocarpa clone WS0124_H09 unknown mRNA	Q9LS90	Armadillo repeat-containing protein LFR	.	.	pfam12031	DUF3518	Domain of unknown function (DUF3518). This presumed domain is functionally uncharacterized. This domain is found in eukaryotes. This domain is about 260 amino acids in length. This domain is found associated with pfam01388.	GO:0048653|anther development;GO:0009908|flower development;GO:0048366|leaf development;GO:0040008|regulation of growth;	GO:0005634|nucleus;	.	.	.
Potri.018G070000.1.v3.0	1.62049	183.477	28.5678	15.5703	7.51945	Potri.018G070000.1.v3.0	2241	+	multiple isoform transcript	Chr18:8888210-8891344	protein_coding	chrChr18:8888210-8891344:+	gi|566214578|ref|XP_006371955.1|	asparaginyl-tRNA synthetase family protein [Populus trichocarpa]	gi|566214577|ref|XM_006371893.1|	Populus trichocarpa asparaginyl-tRNA synthetase family protein (POPTR_0018s06660g) mRNA, complete cds	Q9SW96	Asparagine--tRNA ligase, cytoplasmic 1	HI1302	COG0017	pfam00152	tRNA-synt_2	tRNA synthetases class II (D, K and N).	GO:0006421|asparaginyl-tRNA aminoacylation;GO:0009793|embryo development ending in seed dormancy;GO:0046686|response to cadmium ion;	GO:0009507|chloroplast;GO:0005829|cytosol;GO:0005739|mitochondrion;	GO:0004816|asparagine-tRNA ligase activity;GO:0005524|ATP binding;GO:0003677|DNA binding;	K01893	NARS, asnS; asparaginyl-tRNA synthetase [EC:6.1.1.22]
Potri.006G118800.1.v3.0	1.77054	4.61626	0.825303	17.8782	2.20672	Potri.006G118800.1.v3.0	2194	-	multiple isoform transcript	Chr06:9388710-9394218	protein_coding	chrChr06:9388710-9394218:-	gi|566175831|ref|XP_006381347.1|	hypothetical protein POPTR_0006s12030g [Populus trichocarpa]	gi|566175828|ref|XM_006381284.1|	Populus trichocarpa aspartyl protease family protein (POPTR_0006s12030g) mRNA, complete cds	Q9S9K4	Aspartic proteinase-like protein 2	.	.	pfam00026	Asp	Eukaryotic aspartyl protease. Aspartyl (acid) proteases include pepsins, cathepsins, and renins. Two-domain structure, probably arising from ancestral duplication. This family does not include the retroviral nor retrotransposon proteases (pfam00077), which are much smaller and appear to be homologous to a single domain of the eukaryotic asp proteases.	.	GO:0031225|anchored component of membrane;GO:0046658|anchored component of plasma membrane;GO:0005886|plasma membrane;	GO:0004190|aspartic-type endopeptidase activity;	.	.
Potri.002G148600.1.v3.0	1.57322	29.1538	4.1339	14.1796	4.86561	Potri.002G148600.1.v3.0	1861	-	unique transcript	Chr02:11035929-11041674	protein_coding	chrChr02:11035929-11041674:-	gi|566158106|ref|XP_002302537.2|	hypothetical protein POPTR_0002s14950g [Populus trichocarpa]	gi|566158105|ref|XM_002302501.2|	Populus trichocarpa hypothetical protein (POPTR_0002s14950g) mRNA, complete cds	Q9S7C9	AT-hook motif nuclear-localized protein 27	.	.	pfam03479	DUF296	Domain of unknown function (DUF296). This putative domain is found in proteins that contain AT-hook motifs pfam02178, which strongly suggests a DNA-binding function for the proteins as a whole. There are three highly conserved histidine residues, eg at 117, 119 and 133 in Reut_B5223, which should be a structurally conserved metal-binding unit, based on structural comparison with known metal-bindi…	GO:0006325|chromatin organization;GO:0009908|flower development;GO:0045087|innate immune response;GO:0010150|leaf senescence;GO:0045824|negative regulation of innate immune response;GO:0009640|photomorphogenesis;GO:0006355|regulation of transcription, DNA-templated;GO:0006351|transcription, DNA-templated;GO:0010228|vegetative to reproductive phase transition of meristem;	GO:0005634|nucleus;	GO:0003680|AT DNA binding;GO:0003690|double-stranded DNA binding;GO:0042393|histone binding;GO:0043621|protein self-association;	.	.
Potri.007G079500.1.v3.0	1.86073	141.887	26.9765	19.0127	7.1486	Potri.007G079500.1.v3.0	1320	-	multiple isoform transcript	Chr07:10344222-10359347	protein_coding	chrChr07:10344222-10348992:-	gi|224093896|ref|XP_002310038.1|	hypothetical protein POPTR_0007s06770g [Populus trichocarpa]	gi|224093895|ref|XM_002310002.1|	Populus trichocarpa hypothetical protein (POPTR_0007s06770g) mRNA, complete cds	Q9SJ12	ATP synthase 24 kDa subunit, mitochondrial (Probable)	.	.	pfam09731	Mitofilin	Mitochondrial inner membrane protein. Mitofilin controls mitochondrial cristae morphology. Mitofilin is enriched in the narrow space between the inner boundary and the outer membranes, where it forms a homotypic interaction and assembles into a large multimeric protein complex. The first 78 amino acids contain a typical amino-terminal-cleavable mitochondrial presequence rich in positive-charged a…	GO:0009555|pollen development;GO:0015992|proton transport;	GO:0009507|chloroplast;GO:0016020|membrane;GO:0005753|mitochondrial proton-transporting ATP synthase complex;GO:0005739|mitochondrion;GO:0005730|nucleolus;GO:0045263|proton-transporting ATP synthase complex, coupling factor F(o);	GO:0050897|cobalt ion binding;GO:0005507|copper ion binding;GO:0008270|zinc ion binding;	.	.
Potri.001G338200.2.v3.0	1.98924	13.1351	2.40926	18.3422	3.71535	Potri.001G338200.2.v3.0	1362	+	multiple isoform transcript	Chr01:34194038-34196569	protein_coding	chrChr01:34194038-34196569:+	gi|566153040|ref|XP_002300073.2|	hypothetical protein POPTR_0001s36070g [Populus trichocarpa]	.	.	Q8N5M1	ATP synthase mitochondrial F1 complex assembly factor 2	SMc01277	COG5387	pfam07542	ATP12	ATP12 chaperone protein. Mitochondrial F1-ATPase is an oligomeric enzyme composed of five distinct subunit polypeptides. The alpha and beta subunits make up the bulk of protein mass of F1. In Saccharomyces cerevisiae both subunits are synthesized as precursors with amino-terminal targeting signals that are removed upon translocation of the proteins to the matrix compartment. These proteins includ…	GO:0043461|proton-transporting ATP synthase complex assembly;	GO:0005739|mitochondrion;GO:0016607|nuclear speck;	.	K07556	ATPeAF2, ATPAF2, ATP12; ATP synthase mitochondrial F1 complex assembly factor 2
Potri.009G061600.1.v3.0	1.79645	89.9161	16.6553	18.5231	6.49051	Potri.009G061600.1.v3.0	1633	-	multiple isoform transcript	Chr09:6348317-6353340	protein_coding	chrChr09:6348317-6353340:-	gi|224104063|ref|XP_002313302.1|	ATP synthase delta chain family protein [Populus trichocarpa]	gi|566186658|ref|XM_002313266.2|	Populus trichocarpa ATP synthase delta chain family protein (POPTR_0009s06640g) mRNA, complete cds	P22778	ATP synthase subunit O, mitochondrial	SPCC1840.06	COG0712	pfam00213	OSCP	ATP synthase delta (OSCP) subunit. The ATP D subunit from Escherichia coli is the same as the OSCP subunit which is this family. The ATP D subunit from metazoa are found in family pfam00401.	GO:0015986|ATP synthesis coupled proton transport;	GO:0005743|mitochondrial inner membrane;	GO:0046933|proton-transporting ATP synthase activity, rotational mechanism;	.	.
Potri.008G188900.1.v3.0	1.53251	172.278	26.2192	15.2191	7.42859	Potri.008G188900.1.v3.0	1835	-	multiple isoform transcript	Chr08:13077312-13081200	protein_coding	chrChr08:13077312-13081200:-	gi|224102459|ref|XP_002312686.1|	ATP citrate lyase b-subunit family protein [Populus trichocarpa]	gi|566184863|ref|XM_002312650.2|	Populus trichocarpa ATP citrate lyase b-subunit family protein (POPTR_0008s19320g) mRNA, complete cds	O22718	ATP-citrate synthase alpha chain protein 2	SPAC22A12.16	COG0045	pfam08442	ATP-grasp_2	ATP-grasp domain.	GO:0006085|acetyl-CoA biosynthetic process;GO:0006629|lipid metabolic process;	GO:0009346|citrate lyase complex;GO:0005829|cytosol;	GO:0005524|ATP binding;GO:0003878|ATP citrate synthase activity;	K01648	ACLY; ATP citrate (pro-S)-lyase [EC:2.3.3.8]
Potri.014G119700.1.v3.0	1.56603	70.3428	10.2792	14.613	6.13633	Potri.014G119700.1.v3.0	1342	+	multiple isoform transcript	Chr14:9264934-9268567	protein_coding	chrChr14:9264934-9268567:+	gi|566203775|ref|XP_002320293.2|	hypothetical protein POPTR_0014s11480g [Populus trichocarpa]	gi|566203774|ref|XM_002320257.2|	Populus trichocarpa hypothetical protein (POPTR_0014s11480g) mRNA, complete cds	Q9S834	ATP-dependent Clp protease proteolytic subunit 5, chloroplastic	alr1238	COG0740	pfam00574	CLP_protease	Clp protease. The Clp protease has an active site catalytic triad. In Escherichia coli Clp protease, ser-111, his-136 and asp-185 form the catalytic triad. Cyanophora parodoxa clpP-B has lost all of these active site residues and is therefore inactive. Some members contain one or two large insertions.	.	GO:0009507|chloroplast;GO:0009941|chloroplast envelope;GO:0009570|chloroplast stroma;GO:0009534|chloroplast thylakoid;GO:0009840|chloroplastic endopeptidase Clp complex;GO:0009532|plastid stroma;GO:0009579|thylakoid;	GO:0004252|serine-type endopeptidase activity;	K01358	clpP, CLPP; ATP-dependent Clp protease, protease subunit [EC:3.4.21.92]
Potri.001G456500.1.v3.0	1.41056	18.7678	2.14501	11.4292	4.23018	Potri.001G456500.1.v3.0	2113	+	multiple isoform transcript	Chr01:49090288-49097704	protein_coding	chrChr01:49090288-49097704:+	gi|566155162|ref|XP_002298997.2|	hypothetical protein POPTR_0001s46070g [Populus trichocarpa]	.	.	Q940Y3	AT-rich interactive domain-containing protein 3	.	.	pfam01388	ARID	ARID/BRIGHT DNA binding domain. This domain is know as ARID for AT-Rich Interaction Domain, and also known as the BRIGHT domain.	GO:0006355|regulation of transcription, DNA-templated;GO:0006351|transcription, DNA-templated;	GO:0005634|nucleus;	GO:0003677|DNA binding;GO:0003700|transcription factor activity, sequence-specific DNA binding;	.	.
Potri.011G145500.1.v3.0	1.82092	28.0982	5.4037	19.2314	4.81241	Potri.011G145500.1.v3.0	1288	-	unique transcript	Chr11:16548537-16550849	protein_coding	chrChr11:16548537-16550849:-	gi|566195543|ref|XP_002317633.2|	hypothetical protein POPTR_0011s14850g [Populus trichocarpa]	gi|566195542|ref|XM_002317597.2|	Populus trichocarpa hypothetical protein (POPTR_0011s14850g) mRNA, complete cds	Q940Y3	AT-rich interactive domain-containing protein 3	.	.	pfam01388	ARID	ARID/BRIGHT DNA binding domain. This domain is know as ARID for AT-Rich Interaction Domain, and also known as the BRIGHT domain.	GO:0006355|regulation of transcription, DNA-templated;GO:0006351|transcription, DNA-templated;	GO:0005634|nucleus;	GO:0003677|DNA binding;GO:0003700|transcription factor activity, sequence-specific DNA binding;	.	.
Potri.004G228800.2.v3.0	1.80213	32.877	5.40159	16.4297	5.03901	Potri.004G228800.2.v3.0	2590	-	multiple isoform transcript	Chr04:23373435-23384004	protein_coding	chrChr04:23373435-23383926:-	gi|566168321|ref|XP_006385086.1|	hypothetical protein POPTR_0004s23770g [Populus trichocarpa]	gi|566168322|ref|XM_006385025.1|	Populus trichocarpa auxin response factor 1 family protein (POPTR_0004s23770g) mRNA, complete cds	Q8L7G0	Auxin response factor 1	.	.	pfam06507	Auxin_resp	Auxin response factor. A conserved region of auxin-responsive transcription factors.	GO:0009734|auxin-activated signaling pathway;GO:0010150|leaf senescence;GO:0045892|negative regulation of transcription, DNA-templated;GO:0009733|response to auxin;GO:0006351|transcription, DNA-templated;	GO:0005634|nucleus;	GO:0003677|DNA binding;GO:0042802|identical protein binding;GO:0003700|transcription factor activity, sequence-specific DNA binding;	K14486	K14486, ARF; auxin response factor
Potri.006G161400.1.v3.0	1.59794	28.8332	3.84406	13.3321	4.84966	Potri.006G161400.1.v3.0	1523	+	unique transcript	Chr06:15365865-15369555	protein_coding	chrChr06:15365865-15369555:+	gi|566176739|ref|XP_006381732.1|	hypothetical protein POPTR_0006s16640g [Populus trichocarpa]	gi|566176738|ref|XM_006381670.1|	Populus trichocarpa hypothetical protein (POPTR_0006s16640g) mRNA, complete cds	Q9ZSY8	Auxin-responsive protein IAA27	.	.	pfam02309	AUX_IAA	AUX/IAA family. Transcription of the AUX/IAA family of genes is rapidly induced by the plant hormone auxin. Some members of this family are longer and contain an N terminal DNA binding domain. The function of this region is uncertain.	GO:0009734|auxin-activated signaling pathway;GO:0009733|response to auxin;GO:0006351|transcription, DNA-templated;	GO:0005634|nucleus;	GO:0003700|transcription factor activity, sequence-specific DNA binding;	K14484	IAA; auxin-responsive protein IAA
Potri.009G108500.1.v3.0	1.9126	16.0047	3.15101	19.688	4.00042	Potri.009G108500.1.v3.0	1840	+	multiple isoform transcript	Chr09:9383358-9387223	protein_coding	chrChr09:9383358-9387223:+	gi|566187420|ref|XP_006379217.1|	hypothetical protein POPTR_0009s11170g [Populus trichocarpa]	gi|566187419|ref|XM_006379155.1|	Populus trichocarpa hypothetical protein (POPTR_0009s11170g) mRNA, complete cds	Q8L3W1	B3 domain-containing transcription factor VRN1	.	.	pfam02362	B3	B3 DNA binding domain. This is a family of plant transcription factors with various roles in development, the aligned region corresponds the B3 DNA binding domain as described in this domain is found in VP1/AB13 transcription factors. Some proteins also have a second AP2 DNA binding domain pfam00847 such as RAV1. DNA binding activity was demonstrated by.	GO:0009909|regulation of flower development;GO:0006355|regulation of transcription, DNA-templated;GO:0006351|transcription, DNA-templated;GO:0010048|vernalization response;	GO:0005654|nucleoplasm;	GO:0003677|DNA binding;	.	.
Potri.002G170100.1.v3.0	1.67813	28.7731	5.34812	18.5872	4.84665	Potri.002G170100.1.v3.0	1887	-	multiple isoform transcript	Chr02:12926548-12933087	protein_coding	chrChr02:12926548-12933087:-	gi|224067974|ref|XP_002302626.1|	autophagy protein Apg6 [Populus trichocarpa]	gi|566158470|ref|XM_002302590.2|	Populus trichocarpa autophagy protein Apg6 (POPTR_0002s17130g) mRNA, complete cds	Q9M367	Beclin-1-like protein	.	.	pfam04111	APG6	Autophagy protein Apg6. In yeast, 15 Apg proteins coordinate the formation of autophagosomes. Autophagy is a bulk degradation process induced by starvation in eukaryotic cells. Apg6/Vps30p has two distinct functions in the autophagic process, either associated with the membrane or in a retrieval step of the carboxypeptidase Y sorting pathway.	GO:0000045|autophagosome assembly;GO:0006995|cellular response to nitrogen starvation;GO:0032258|CVT pathway;GO:0050832|defense response to fungus;GO:0045324|late endosome to vacuole transport;GO:0044804|nucleophagy;GO:0009846|pollen germination;GO:0006623|protein targeting to vacuole;	GO:0016023|cytoplasmic membrane-bounded vesicle;GO:0019898|extrinsic component of membrane;GO:0034271|phosphatidylinositol 3-kinase complex, class III, type I;GO:0034272|phosphatidylinositol 3-kinase complex, class III, type II;GO:0000407|pre-autophagosomal structure;	.	.	.
Potri.004G076600.1.v3.0	1.77215	28.7037	5.26381	18.3385	4.84316	Potri.004G076600.1.v3.0	1966	+	multiple isoform transcript	Chr04:6370249-6375300	protein_coding	chrChr04:6370249-6375300:+	gi|566165433|ref|XP_006384127.1|	hypothetical protein POPTR_0004s07480g [Populus trichocarpa]	gi|566165432|ref|XM_006384065.1|	Populus trichocarpa hypothetical protein (POPTR_0004s07480g) mRNA, complete cds	O62703	Beta-catenin-like protein 1	.	.	pfam08216	CTNNBL	Catenin-beta-like, Arm-motif containing nuclear. CTNNBL is a family of eukaryotic nuclear proteins of the catenin-beta-like 1 type that contain an armadillo motif. A human nuclear protein with this domain is thought to have a role in apoptosis. The interaction of CTNNBL1 with its known partners (the Prp19-CDC5L complex and AID) is mediated by recognition of NLS (nuclear localisation signal) motif…	GO:0006915|apoptotic process;GO:0006397|mRNA processing;GO:0008380|RNA splicing;	GO:0005634|nucleus;GO:0000974|Prp19 complex;GO:0005681|spliceosomal complex;	.	K12864	CTNNBL1; beta-catenin-like protein 1
Potri.002G093900.1.v3.0	1.38247	15.6181	1.89265	12.1183	3.96514	Potri.002G093900.1.v3.0	2646	-	multiple isoform transcript	Chr02:6717053-6721139	protein_coding	chrChr02:6717053-6721139:-	gi|743801902|ref|XP_011016128.1|	PREDICTED: probable beta-D-xylosidase 7 [Populus euphratica]	gi|566157114|ref|XM_002302248.2|	Populus trichocarpa glycosyl hydrolase family 3 family protein (POPTR_0002s09440g) mRNA, complete cds	Q9SGZ5	Beta-D-xylosidase 7 (Probable)	XF0845	COG1472	pfam00933	Glyco_hydro_3	Glycosyl hydrolase family 3 N terminal domain.	GO:0005975|carbohydrate metabolic process;	GO:0048046|apoplast;GO:0005618|cell wall;GO:0009507|chloroplast;GO:0009505|plant-type cell wall;GO:0009506|plasmodesma;GO:0005578|proteinaceous extracellular matrix;	GO:0004553|hydrolase activity, hydrolyzing O-glycosyl compounds;	.	.
Potri.010G211000.1.v3.0	1.67151	22.4319	3.62622	16.1655	4.48748	Potri.010G211000.1.v3.0	2175	-	multiple isoform transcript	Chr10:19959478-19966717	protein_coding	chrChr10:19959478-19966717:-	gi|224112869|ref|XP_002316315.1|	hypothetical protein POPTR_0010s21790g [Populus trichocarpa]	gi|566192081|ref|XM_002316279.2|	Populus trichocarpa hypothetical protein (POPTR_0010s21790g) mRNA, complete cds	A7WM73	Beta-hexosaminidase 1	CC0447	COG3525	pfam00728	Glyco_hydro_20	Glycosyl hydrolase family 20, catalytic domain. This domain has a TIM barrel fold.	GO:0005975|carbohydrate metabolic process;	GO:0005829|cytosol;GO:0009505|plant-type cell wall;GO:0005773|vacuole;	GO:0004563|beta-N-acetylhexosaminidase activity;GO:0015929|hexosaminidase activity;	K12373	HEXA_B; hexosaminidase [EC:3.2.1.52]
Potri.004G157400.1.v3.0	1.55816	20.8105	3.22134	15.4794	4.37924	Potri.004G157400.1.v3.0	2358	-	multiple isoform transcript	Chr04:17902277-17907521	protein_coding	chrChr04:17902277-17907521:-	gi|566166863|ref|XP_006384511.1|	hypothetical protein POPTR_0004s16470g [Populus trichocarpa]	gi|566166864|ref|XM_002306082.2|	Populus trichocarpa hypothetical protein (POPTR_0004s16470g) mRNA, complete cds	P51820	Bifunctional dihydrofolate reductase-thymidylate synthase	SPAC15E1.04_2	COG0207	pfam00303	Thymidylat_synt	Thymidylate synthase.	GO:0006231|dTMP biosynthetic process;GO:0006545|glycine biosynthetic process;GO:0006730|one-carbon metabolic process;GO:0046654|tetrahydrofolate biosynthetic process;	.	GO:0004146|dihydrofolate reductase activity;GO:0004799|thymidylate synthase activity;	K13998	DHFR-TS; dihydrofolate reductase / thymidylate synthase [EC:1.5.1.3 2.1.1.45]
Potri.001G399000.1.v3.0	1.67429	42.0916	6.98205	16.5878	5.39546	Potri.001G399000.1.v3.0	1874	+	unique transcript	Chr01:41999696-42008211	protein_coding	chrChr01:41999696-42008211:+	gi|566153980|ref|XP_006370245.1|	hypothetical protein POPTR_0001s40980g [Populus trichocarpa]	.	.	B9N1F9	Bifunctional methylthioribulose-1-phosphate dehydratase/enolase-phosphatase E1 (Probable)	aq_1977	COG4229	pfam00596	Aldolase_II	Class II Aldolase and Adducin N-terminal domain. This family includes class II aldolases and adducins which have not been ascribed any enzymatic function.	GO:0019509|L-methionine biosynthetic process from methylthioadenosine;GO:0019284|L-methionine biosynthetic process from S-adenosylmethionine;	GO:0005737|cytoplasm;	GO:0043715|2,3-diketo-5-methylthiopentyl-1-phosphate enolase activity;GO:0043716|2-hydroxy-3-keto-5-methylthiopentenyl-1-phosphate phosphatase activity;GO:0043874|acireductone synthase activity;GO:0000287|magnesium ion binding;GO:0046570|methylthioribulose 1-phosphate dehydratase activity;GO:0008270|zinc ion binding;	K16054	DEP1; methylthioribulose 1-phosphate dehydratase / enolase-phosphatase E1 [EC:4.2.1.109 3.1.3.77]
Potri.006G078200.2.v3.0	1.42717	26.5137	2.78703	10.5116	4.72867	Potri.006G078200.2.v3.0	2142	+	multiple isoform transcript	Chr06:5917406-5926853	protein_coding	chrChr06:5917406-5926853:+	gi|224087339|ref|XP_002308127.1|	biotin carboxylase precursor family protein [Populus trichocarpa]	gi|566175089|ref|XM_002308091.2|	Populus trichocarpa biotin carboxylase precursor family protein (POPTR_0006s07780g) mRNA, complete cds	B9HBA8	Biotin carboxylase 1, chloroplastic	alr0939	COG0439	pfam02786	CPSase_L_D2	Carbamoyl-phosphate synthase L chain, ATP binding domain. Carbamoyl-phosphate synthase catalyses the ATP-dependent synthesis of carbamyl-phosphate from glutamine or ammonia and bicarbonate. This important enzyme initiates both the urea cycle and the biosynthesis of arginine and/or pyrimidines. The carbamoyl-phosphate synthase (CPS) enzyme in prokaryotes is a heterodimer of a small and large chain…	GO:0006633|fatty acid biosynthetic process;GO:2001295|malonyl-CoA biosynthetic process;	GO:0009507|chloroplast;	GO:0003989|acetyl-CoA carboxylase activity;GO:0005524|ATP binding;GO:0004075|biotin carboxylase activity;GO:0046872|metal ion binding;	K01961	accC; acetyl-CoA carboxylase, biotin carboxylase subunit [EC:6.4.1.2 6.3.4.14]
Potri.017G033300.2.v3.0	1.70378	7.45365	1.39599	18.7289	2.89795	Potri.017G033300.2.v3.0	1572	-	multiple isoform transcript	Chr17:2867574-2871419	protein_coding	chrChr17:2867574-2871419:-	gi|566211724|ref|XP_006372914.1|	Biotin synthase family protein [Populus trichocarpa]	gi|566211723|ref|XM_006372852.1|	Populus trichocarpa Biotin synthase family protein (POPTR_0017s06180g) mRNA, complete cds	P54967	Biotin synthase	SPCC320.01c	COG0502	pfam06968	BATS	Biotin and Thiamin Synthesis associated domain. Biotin synthase (BioB), EC:2.8.1.6, catalyses the last step of the biotin biosynthetic pathway. The reaction consists in the introduction of a sulphur atom into dethiobiotin. BioB functions as a homodimer. Thiamin synthesis if a complex process involving at least six gene products (ThiFSGH, ThiI and ThiJ). Two of the proteins required for the biosyn…	GO:0009102|biotin biosynthetic process;	.	GO:0051537|2 iron, 2 sulfur cluster binding;GO:0051539|4 iron, 4 sulfur cluster binding;GO:0004076|biotin synthase activity;GO:0008270|zinc ion binding;	K01012	bioB; biotin synthase [EC:2.8.1.6]
Potri.007G008000.3.v3.0	1.89309	55.3928	8.29293	14.9711	5.79163	Potri.007G008000.3.v3.0	1694	-	multiple isoform transcript	Chr07:606276-617200	protein_coding	chrChr07:606276-617200:-	gi|566181346|ref|XP_002310326.2|	hypothetical protein POPTR_0007s14620g [Populus trichocarpa]	gi|566181345|ref|XM_002310290.2|	Populus trichocarpa hypothetical protein (POPTR_0007s14620g) mRNA, complete cds	Q9FYA6	Branched-chain-amino-acid aminotransferase 5, chloroplastic	BS_ywaA	COG0115	pfam01063	Aminotran_4	Aminotransferase class IV. The D-amino acid transferases (D-AAT) are required by bacteria to catalyse the synthesis of D-glutamic acid and D-alanine, which are essential constituents of bacterial cell wall and are the building block for other D-amino acids. Despite the difference in the structure of the substrates, D-AATs and L-ATTs have strong similarity.	GO:0009097|isoleucine biosynthetic process;GO:0009098|leucine biosynthetic process;GO:0009099|valine biosynthetic process;	GO:0009507|chloroplast;	GO:0052656|L-isoleucine transaminase activity;GO:0052654|L-leucine transaminase activity;GO:0052655|L-valine transaminase activity;	.	.
Potri.008G200700.1.v3.0	1.84073	12.2565	2.40576	19.6284	3.61547	Potri.008G200700.1.v3.0	2138	+	multiple isoform transcript	Chr08:14096002-14101378	protein_coding	chrChr08:14096002-14101378:+	gi|566185067|ref|XP_006380054.1|	hypothetical protein POPTR_0008s20510g [Populus trichocarpa]	gi|566185064|ref|XM_006379991.1|	Populus trichocarpa hypothetical protein (POPTR_0008s20510g) mRNA, complete cds	Q8L765	BTB/POZ and MATH domain-containing protein 1	.	.	pfam00651	BTB	BTB/POZ domain. The BTB (for BR-C, ttk and bab) or POZ (for Pox virus and Zinc finger) domain is present near the N-terminus of a fraction of zinc finger (pfam00096) proteins and in proteins that contain the pfam01344 motif such as Kelch and a family of pox virus proteins. The BTB/POZ domain mediates homomeric dimerization and in some instances heteromeric dimerization. The structure of the dimer…	GO:0016567|protein ubiquitination;	GO:0005634|nucleus;	GO:0042802|identical protein binding;	K10523	SPOP; speckle-type POZ protein
Potri.010G029500.1.v3.0	1.59415	19.7695	2.87808	14.5582	4.30521	Potri.010G029500.1.v3.0	1943	+	multiple isoform transcript	Chr10:4155805-4161547	protein_coding	chrChr10:4155805-4161547:+	gi|224110490|ref|XP_002315535.1|	speckle-type POZ family protein [Populus trichocarpa]	gi|566188908|ref|XM_002315499.2|	Populus trichocarpa speckle-type POZ family protein (POPTR_0010s03050g) mRNA, complete cds	Q9M8J9	BTB/POZ and MATH domain-containing protein 2	.	.	pfam00651	BTB	BTB/POZ domain. The BTB (for BR-C, ttk and bab) or POZ (for Pox virus and Zinc finger) domain is present near the N-terminus of a fraction of zinc finger (pfam00096) proteins and in proteins that contain the pfam01344 motif such as Kelch and a family of pox virus proteins. The BTB/POZ domain mediates homomeric dimerization and in some instances heteromeric dimerization. The structure of the dimer…	GO:0071472|cellular response to salt stress;GO:0042631|cellular response to water deprivation;GO:0016567|protein ubiquitination;GO:0006970|response to osmotic stress;	GO:0005634|nucleus;	.	K10523	SPOP; speckle-type POZ protein
Potri.009G156500.1.v3.0	1.76411	15.1953	2.79421	18.3887	3.92555	Potri.009G156500.1.v3.0	1455	+	unique transcript	Chr09:12170800-12175454	protein_coding	chrChr09:12171039-12175454:+	gi|566188231|ref|XP_002313624.2|	hypothetical protein POPTR_0009s15830g [Populus trichocarpa]	gi|566188230|ref|XM_002313588.2|	Populus trichocarpa hypothetical protein (POPTR_0009s15830g) mRNA, complete cds	Q9SRV1	BTB/POZ and MATH domain-containing protein 4	.	.	pfam00651	BTB	BTB/POZ domain. The BTB (for BR-C, ttk and bab) or POZ (for Pox virus and Zinc finger) domain is present near the N-terminus of a fraction of zinc finger (pfam00096) proteins and in proteins that contain the pfam01344 motif such as Kelch and a family of pox virus proteins. The BTB/POZ domain mediates homomeric dimerization and in some instances heteromeric dimerization. The structure of the dimer…	GO:0071472|cellular response to salt stress;GO:0042631|cellular response to water deprivation;GO:0016567|protein ubiquitination;GO:0006970|response to osmotic stress;	GO:0005829|cytosol;	.	K10523	SPOP; speckle-type POZ protein
Potri.004G194200.1.v3.0	1.50038	18.4488	2.34841	12.7293	4.20546	Potri.004G194200.1.v3.0	1874	+	unique transcript	Chr04:20838410-20843724	protein_coding	chrChr04:20838499-20843724:+	gi|566167595|ref|XP_006384724.1|	hypothetical protein POPTR_0004s20530g [Populus trichocarpa]	gi|566167594|ref|XM_006384662.1|	Populus trichocarpa hypothetical protein (POPTR_0004s20530g) mRNA, complete cds	Q9SRV1	BTB/POZ and MATH domain-containing protein 4	.	.	pfam00651	BTB	BTB/POZ domain. The BTB (for BR-C, ttk and bab) or POZ (for Pox virus and Zinc finger) domain is present near the N-terminus of a fraction of zinc finger (pfam00096) proteins and in proteins that contain the pfam01344 motif such as Kelch and a family of pox virus proteins. The BTB/POZ domain mediates homomeric dimerization and in some instances heteromeric dimerization. The structure of the dimer…	GO:0071472|cellular response to salt stress;GO:0042631|cellular response to water deprivation;GO:0016567|protein ubiquitination;GO:0006970|response to osmotic stress;	GO:0005829|cytosol;	.	K10523	SPOP; speckle-type POZ protein
Potri.003G135300.1.v3.0	1.8731	6.06538	1.1447	18.8727	2.6006	Potri.003G135300.1.v3.0	2299	+	unique transcript	Chr03:15453653-15457521	protein_coding	chrChr03:15453653-15457412:+	gi|224072075|ref|XP_002303620.1|	hypothetical protein POPTR_0003s13510g [Populus trichocarpa]	gi|566162493|ref|XM_002303584.2|	Populus trichocarpa hypothetical protein (POPTR_0003s13510g) mRNA, complete cds	Q9FPW6	BTB/POZ domain-containing protein POB1	.	.	pfam07707	BACK	BTB And C-terminal Kelch. This domain is found associated with pfam00651 and pfam01344. The BACK domain is found juxtaposed to the BTB domain; they are separated by as little as two residues. This family appears to be closely related to the BTB domain (Finn RD, personal observation).	GO:0016567|protein ubiquitination;GO:0010114|response to red light;	GO:0005634|nucleus;	GO:0046982|protein heterodimerization activity;GO:0042803|protein homodimerization activity;	.	.
Potri.013G112500.3.v3.0	1.95614	14.5095	2.44596	16.8576	3.85893	Potri.013G112500.3.v3.0	2051	-	multiple isoform transcript	Chr13:12601120-12607006	protein_coding	chrChr13:12601120-12607006:-	gi|566200747|ref|XP_006376289.1|	Calcium-dependent protein kinase 2 [Populus trichocarpa]	gi|566200746|ref|XM_006376227.1|	Populus trichocarpa Calcium-dependent protein kinase 2 (POPTR_0013s11690g) mRNA, complete cds	Q39016	Calcium-dependent protein kinase 11	.	.	pfam00069	Pkinase	Protein kinase domain.	GO:0009738|abscisic acid-activated signaling pathway;GO:0035556|intracellular signal transduction;GO:0018105|peptidyl-serine phosphorylation;GO:0009789|positive regulation of abscisic acid-activated signaling pathway;GO:0046777|protein autophosphorylation;GO:0006468|protein phosphorylation;GO:1901979|regulation of inward rectifier potassium channel activity;GO:0080092|regulation of pollen tube gr…	GO:0005737|cytoplasm;GO:0005829|cytosol;GO:0005634|nucleus;GO:0005886|plasma membrane;	GO:0005524|ATP binding;GO:0005509|calcium ion binding;GO:0009931|calcium-dependent protein serine/threonine kinase activity;GO:0005516|calmodulin binding;GO:0004683|calmodulin-dependent protein kinase activity;GO:0004672|protein kinase activity;GO:0004674|protein serine/threonine kinase activity;	K13412	CPK; calcium-dependent protein kinase [EC:2.7.11.1]
Potri.016G117200.1.v3.0	1.99637	22.6356	4.36622	19.2892	4.50052	Potri.016G117200.1.v3.0	2244	-	unique transcript	Chr16:12234530-12241141	protein_coding	chrChr16:12234530-12241141:-	gi|224140425|ref|XP_002323583.1|	calcium-dependent protein kinase [Populus trichocarpa]	gi|566209922|ref|XM_002323547.2|	Populus trichocarpa calcium-dependent protein kinase (POPTR_0016s12460g) mRNA, complete cds	Q8W4I7	Calcium-dependent protein kinase 13	.	.	pfam00069	Pkinase	Protein kinase domain.	GO:0009738|abscisic acid-activated signaling pathway;GO:0035556|intracellular signal transduction;GO:0018105|peptidyl-serine phosphorylation;GO:0046777|protein autophosphorylation;	GO:0005737|cytoplasm;GO:0005886|plasma membrane;	GO:0005524|ATP binding;GO:0005509|calcium ion binding;GO:0009931|calcium-dependent protein serine/threonine kinase activity;GO:0005516|calmodulin binding;GO:0004683|calmodulin-dependent protein kinase activity;GO:0004674|protein serine/threonine kinase activity;	K13412	CPK; calcium-dependent protein kinase [EC:2.7.11.1]
Potri.001G097400.1.v3.0	1.46696	26.9888	3.5153	13.025	4.75429	Potri.001G097400.1.v3.0	1978	+	unique transcript	Chr01:7653953-7659297	protein_coding	chrChr01:7653953-7659297:+	gi|224053829|ref|XP_002298000.1|	calcium-dependent protein kinase 1 [Populus trichocarpa]	.	.	Q42479	Calcium-dependent protein kinase 3	.	.	pfam00069	Pkinase	Protein kinase domain.	GO:0009738|abscisic acid-activated signaling pathway;GO:0035556|intracellular signal transduction;GO:0018105|peptidyl-serine phosphorylation;GO:0046777|protein autophosphorylation;GO:0010359|regulation of anion channel activity;GO:0010119|regulation of stomatal movement;GO:0009651|response to salt stress;	GO:0005737|cytoplasm;GO:0005829|cytosol;GO:0016020|membrane;GO:0005634|nucleus;GO:0005886|plasma membrane;GO:0005773|vacuole;	GO:0005524|ATP binding;GO:0005509|calcium ion binding;GO:0009931|calcium-dependent protein serine/threonine kinase activity;GO:0005516|calmodulin binding;GO:0004683|calmodulin-dependent protein kinase activity;GO:0004672|protein kinase activity;GO:0004674|protein serine/threonine kinase activity;	K13412	CPK; calcium-dependent protein kinase [EC:2.7.11.1]
Potri.009G052700.2.v3.0	1.40257	19.1394	1.83529	9.58906	4.25847	Potri.009G052700.2.v3.0	2428	-	multiple isoform transcript	Chr09:5689673-5694937	protein_coding	chrChr09:5689673-5694937:-	gi|224104161|ref|XP_002313342.1|	calcium-dependent protein kinase 1 [Populus trichocarpa]	gi|566186485|ref|XM_002313306.2|	Populus trichocarpa calcium-dependent protein kinase 1 (POPTR_0009s05740g) mRNA, complete cds	Q42438	Calcium-dependent protein kinase 8	.	.	pfam00069	Pkinase	Protein kinase domain.	GO:0009738|abscisic acid-activated signaling pathway;GO:0035556|intracellular signal transduction;GO:0018105|peptidyl-serine phosphorylation;GO:0046777|protein autophosphorylation;	GO:0005737|cytoplasm;GO:0005886|plasma membrane;	GO:0005524|ATP binding;GO:0005509|calcium ion binding;GO:0009931|calcium-dependent protein serine/threonine kinase activity;GO:0005516|calmodulin binding;GO:0004683|calmodulin-dependent protein kinase activity;	K13412	CPK; calcium-dependent protein kinase [EC:2.7.11.1]
Potri.001G230000.18.v3.0	1.68643	111.892	16.8762	15.0825	6.80597	Potri.001G230000.18.v3.0	2876	-	multiple isoform transcript	Chr01:24193502-24213638	protein_coding	chrChr01:24193502-24213638:-	gi|566150614|ref|XP_006369467.1|	hypothetical protein POPTR_0001s23710g [Populus trichocarpa]	.	.	Q9AUE0	Callose synthase 1	.	.	pfam02364	Glucan_synthase	1,3-beta-glucan synthase component. This family consists of various 1,3-beta-glucan synthase components including Gls1, Gls2 and Gls3 from yeast. 1,3-beta-glucan synthase EC:2.4.1.34 also known as callose synthase catalyses the formation of a beta-1,3-glucan polymer that is a major component of the fungal cell wall. The reaction catalysed is:- UDP-glucose + {(1,3)-beta-D-glucosyl}(N) <=> UDP + {(…	GO:0006075|(1->3)-beta-D-glucan biosynthetic process;GO:0071555|cell wall organization;GO:0008360|regulation of cell shape;	GO:0000148|1,3-beta-D-glucan synthase complex;GO:0009504|cell plate;GO:0016021|integral component of membrane;GO:0005886|plasma membrane;GO:0009506|plasmodesma;	GO:0003843|1,3-beta-D-glucan synthase activity;	K11000	CALS; callose synthase [EC:2.4.1.-]
Potri.014G087200.1.v3.0	1.72032	9.64928	1.85844	19.2599	3.27042	Potri.014G087200.1.v3.0	1977	+	multiple isoform transcript	Chr14:6875236-6878618	protein_coding	chrChr14:6875236-6878618:+	gi|224127718|ref|XP_002320146.1|	hypothetical protein POPTR_0014s08310g [Populus trichocarpa]	gi|566203228|ref|XM_002320110.2|	Populus trichocarpa hypothetical protein (POPTR_0014s08310g) mRNA, complete cds	Q8VZJ9	Calmodulin-binding receptor-like cytoplasmic kinase 2	L138452_1	COG0515	pfam07714	Pkinase_Tyr	Protein tyrosine kinase.	GO:0009755|hormone-mediated signaling pathway;GO:0009555|pollen development;GO:0046777|protein autophosphorylation;GO:0007178|transmembrane receptor protein serine/threonine kinase signaling pathway;	GO:0005737|cytoplasm;GO:0005886|plasma membrane;GO:0009506|plasmodesma;	GO:0005524|ATP binding;GO:0001653|peptide receptor activity;GO:0004675|transmembrane receptor protein serine/threonine kinase activity;GO:0031625|ubiquitin protein ligase binding;	.	.
Potri.003G080900.2.v3.0	1.65518	32.8635	4.4576	13.564	5.03841	Potri.003G080900.2.v3.0	1741	-	multiple isoform transcript	Chr03:10905670-10909797	protein_coding	chrChr03:10905670-10909797:-	gi|224074207|ref|XP_002304301.1|	carbamoyl phosphate synthetase a family protein [Populus trichocarpa]	gi|566161466|ref|XM_002304265.2|	Populus trichocarpa carbamoyl phosphate synthetase a family protein (POPTR_0003s07880g) mRNA, complete cds	Q9LVW7	Carbamoyl-phosphate synthase small chain, chloroplastic	alr1155	COG0505	pfam00988	CPSase_sm_chain	Carbamoyl-phosphate synthase small chain, CPSase domain. The carbamoyl-phosphate synthase domain is in the amino terminus of protein. Carbamoyl-phosphate synthase catalyses the ATP-dependent synthesis of carbamyl-phosphate from glutamine or ammonia and bicarbonate. This important enzyme initiates both the urea cycle and the biosynthesis of arginine and/or pyrimidines. The carbamoyl-phosphate synt…	GO:0006207|'de novo' pyrimidine nucleobase biosynthetic process;GO:0044205|'de novo' UMP biosynthetic process;GO:0006526|arginine biosynthetic process;GO:0016036|cellular response to phosphate starvation;GO:0006541|glutamine metabolic process;GO:0000050|urea cycle;	GO:0005951|carbamoyl-phosphate synthase complex;GO:0009507|chloroplast;GO:0009570|chloroplast stroma;GO:0005737|cytoplasm;	GO:0005524|ATP binding;GO:0004088|carbamoyl-phosphate synthase (glutamine-hydrolyzing) activity;	.	.
Potri.009G060500.2.v3.0	1.69696	29.7715	4.90449	16.4738	4.89586	Potri.009G060500.2.v3.0	2111	+	multiple isoform transcript	Chr09:6255532-6264075	protein_coding	chrChr09:6255532-6264075:+	gi|566186637|ref|XP_006379094.1|	carotenoid cleavage dioxygenase 1 family protein [Populus trichocarpa]	gi|566186636|ref|XM_006379032.1|	Populus trichocarpa carotenoid cleavage dioxygenase 1 family protein (POPTR_0009s06530g) mRNA, complete cds	O65572	Carotenoid 9,10(9',10')-cleavage dioxygenase 1	all1106	COG3670	pfam03055	RPE65	Retinal pigment epithelial membrane protein. This family represents a retinal pigment epithelial membrane receptor which is abundantly expressed in retinal pigment epithelium, and binds plasma retinal binding protein. The family also includes the sequence related neoxanthin cleavage enzyme in plants and lignostilbene-alpha,beta-dioxygenase in bacteria.	GO:0016121|carotene catabolic process;GO:0016118|carotenoid catabolic process;GO:0016124|xanthophyll catabolic process;	GO:0005737|cytoplasm;GO:0005794|Golgi apparatus;GO:0005886|plasma membrane;GO:0009506|plasmodesma;GO:0005774|vacuolar membrane;GO:0005773|vacuole;	GO:0045549|9-cis-epoxycarotenoid dioxygenase activity;GO:0046872|metal ion binding;	K11159	K11159; carotenoid cleavage dioxygenase
Potri.006G239900.3.v3.0	1.2464	24.9196	1.88901	7.58044	4.63921	Potri.006G239900.3.v3.0	1899	-	multiple isoform transcript	Chr06:24889457-24896611	protein_coding	chrChr06:24889457-24896611:-	gi|224092300|ref|XP_002309549.1|	hypothetical protein POPTR_0006s25640g [Populus trichocarpa]	gi|566178131|ref|XM_002309513.2|	Populus trichocarpa hypothetical protein (POPTR_0006s25640g) mRNA, complete cds	P42158	Casein kinase I isoform delta-like	.	.	pfam00069	Pkinase	Protein kinase domain.	GO:0006897|endocytosis;GO:0018105|peptidyl-serine phosphorylation;GO:0008360|regulation of cell shape;GO:0016055|Wnt signaling pathway;	GO:0005737|cytoplasm;GO:0009506|plasmodesma;	GO:0005524|ATP binding;GO:0004674|protein serine/threonine kinase activity;	K02218	CSNK1, CK1; casein kinase 1 [EC:2.7.11.1]
Potri.006G147800.1.v3.0	1.42788	28.5485	3.12257	10.9378	4.83534	Potri.006G147800.1.v3.0	2303	-	multiple isoform transcript	Chr06:12709278-12714258	protein_coding	chrChr06:12709278-12714258:-	gi|224091248|ref|XP_002309212.1|	casein kinase family protein [Populus trichocarpa]	gi|566176497|ref|XM_002309176.2|	Populus trichocarpa casein kinase family protein (POPTR_0006s15000g) mRNA, complete cds	P42158	Casein kinase I isoform delta-like	.	.	pfam00069	Pkinase	Protein kinase domain.	GO:0006897|endocytosis;GO:0018105|peptidyl-serine phosphorylation;GO:0008360|regulation of cell shape;GO:0016055|Wnt signaling pathway;	GO:0005737|cytoplasm;GO:0009506|plasmodesma;	GO:0005524|ATP binding;GO:0004674|protein serine/threonine kinase activity;	K02218	CSNK1, CK1; casein kinase 1 [EC:2.7.11.1]
Potri.005G226900.1.v3.0	1.92245	35.4463	7.05309	19.8979	5.14756	Potri.005G226900.1.v3.0	2368	+	multiple isoform transcript	Chr05:23684145-23691147	protein_coding	chrChr05:23684145-23691147:+	gi|743919983|ref|XP_011004026.1|	PREDICTED: casein kinase I-like isoform X1 [Populus euphratica]	gi|566156074|ref|XM_002301998.2|	Populus trichocarpa hypothetical protein (POPTR_0002s03730g) mRNA, complete cds	P42158	Casein kinase I isoform delta-like	.	.	pfam00069	Pkinase	Protein kinase domain.	GO:0006897|endocytosis;GO:0018105|peptidyl-serine phosphorylation;GO:0008360|regulation of cell shape;GO:0016055|Wnt signaling pathway;	GO:0005737|cytoplasm;GO:0009506|plasmodesma;	GO:0005524|ATP binding;GO:0004674|protein serine/threonine kinase activity;	K02218	CSNK1, CK1; casein kinase 1 [EC:2.7.11.1]
Potri.003G043500.1.v3.0	1.95213	41.4507	7.55827	18.2344	5.37332	Potri.003G043500.1.v3.0	1856	+	multiple isoform transcript	Chr03:5819571-5823536	protein_coding	chrChr03:5819571-5823536:+	gi|566160773|ref|XP_006385411.1|	hypothetical protein POPTR_0003s04170g [Populus trichocarpa]	gi|566160772|ref|XM_006385349.1|	Populus trichocarpa hypothetical protein (POPTR_0003s04170g) mRNA, complete cds	P42158	Casein kinase I isoform delta-like	.	.	pfam00069	Pkinase	Protein kinase domain.	GO:0006897|endocytosis;GO:0018105|peptidyl-serine phosphorylation;GO:0008360|regulation of cell shape;GO:0016055|Wnt signaling pathway;	GO:0005737|cytoplasm;GO:0009506|plasmodesma;	GO:0005524|ATP binding;GO:0004674|protein serine/threonine kinase activity;	K02218	CSNK1, CK1; casein kinase 1 [EC:2.7.11.1]
Potri.007G052800.1.v3.0	1.65474	59.9706	8.01248	13.3607	5.90618	Potri.007G052800.1.v3.0	1794	-	multiple isoform transcript	Chr07:5295821-5300830	protein_coding	chrChr07:5295821-5300830:-	gi|566180503|ref|XP_006380643.1|	hypothetical protein POPTR_0007s10100g [Populus trichocarpa]	gi|566180502|ref|XM_006380581.1|	Populus trichocarpa hypothetical protein (POPTR_0007s10100g) mRNA, complete cds	Q08467	Casein kinase II subunit alpha-1	.	.	pfam00069	Pkinase	Protein kinase domain.	.	.	GO:0005524|ATP binding;GO:0004674|protein serine/threonine kinase activity;	K03097	CSNK2A; casein kinase II subunit alpha [EC:2.7.11.1]
Potri.001G149600.2.v3.0	1.67253	16.8614	2.90476	17.2273	4.07565	Potri.001G149600.2.v3.0	1906	-	multiple isoform transcript	Chr01:12329640-12332726	protein_coding	chrChr01:12329640-12332726:-	gi|566160670|ref|XP_006385381.1|	hypothetical protein POPTR_0003s03250g [Populus trichocarpa]	.	.	P40228	Casein kinase II subunit beta	SPAC1851.03	COG5041	pfam01214	CK_II_beta	Casein kinase II regulatory subunit.	GO:0006468|protein phosphorylation;GO:0071900|regulation of protein serine/threonine kinase activity;	GO:0005956|protein kinase CK2 complex;	GO:0019887|protein kinase regulator activity;	.	.
Potri.002G184200.1.v3.0	1.5426	39.2197	5.36434	13.6777	5.29351	Potri.002G184200.1.v3.0	1982	+	multiple isoform transcript	Chr02:14386050-14390112	protein_coding	chrChr02:14386050-14390112:+	gi|743836598|ref|XP_011025296.1|	PREDICTED: cathepsin B-like [Populus euphratica]	gi|566158741|ref|XM_002301420.2|	Populus trichocarpa putative cathepsin B-like protease family protein (POPTR_0002s18500g) mRNA, complete cds	Q5R6D1	Cathepsin B	.	.	pfam00112	Peptidase_C1	Papain family cysteine protease.	GO:0097067|cellular response to thyroid hormone stimulus;GO:0030574|collagen catabolic process;GO:0046697|decidualization;GO:0030855|epithelial cell differentiation;GO:0051603|proteolysis involved in cellular protein catabolic process;GO:0050790|regulation of catalytic activity;	GO:0070062|extracellular exosome;GO:0005615|extracellular space;GO:0005764|lysosome;GO:0042470|melanosome;GO:0005739|mitochondrion;GO:0005730|nucleolus;GO:0048471|perinuclear region of cytoplasm;	GO:0004197|cysteine-type endopeptidase activity;	K01363	CTSB; cathepsin B [EC:3.4.22.1]
Potri.002G184300.4.v3.0	1.69557	131.573	21.9061	16.6494	7.03972	Potri.002G184300.4.v3.0	1613	+	multiple isoform transcript	Chr02:14392280-14396263	protein_coding	chrChr02:14392280-14396263:+	gi|566158744|ref|XP_002301457.2|	putative cathepsin B-like protease family protein [Populus trichocarpa]	gi|566158743|ref|XM_002301421.2|	Populus trichocarpa putative cathepsin B-like protease family protein (POPTR_0002s18510g) mRNA, complete cds	Q4R5M2	Cathepsin B	AF1946_2	COG4870	pfam00112	Peptidase_C1	Papain family cysteine protease.	GO:0050790|regulation of catalytic activity;	GO:0005615|extracellular space;GO:0005764|lysosome;GO:0042470|melanosome;	GO:0004197|cysteine-type endopeptidase activity;	K01363	CTSB; cathepsin B [EC:3.4.22.1]
Potri.019G127500.1.v3.0	1.70874	19.3041	2.90377	15.0423	4.27083	Potri.019G127500.1.v3.0	2134	+	unique transcript	Chr19:15424295-15427016	protein_coding	chrChr19:15424295-15427016:+	gi|566245336|ref|XP_002326078.2|	CBL-interacting protein kinase 2 [Populus trichocarpa]	gi|566245335|ref|XM_002326042.2|	Populus trichocarpa CBL-interacting protein kinase 2 (POPTR_0019s14810g) mRNA, complete cds	Q9C562	CBL-interacting serine/threonine-protein kinase 10	.	.	pfam00069	Pkinase	Protein kinase domain.	GO:0007165|signal transduction;	.	GO:0005524|ATP binding;GO:0004674|protein serine/threonine kinase activity;	.	.
Potri.007G098400.2.v3.0	1.63627	17.5869	3.16099	17.9735	4.13643	Potri.007G098400.2.v3.0	2443	-	multiple isoform transcript	Chr07:12449054-12456686	protein_coding	chrChr07:12449054-12456686:-	gi|566179651|ref|XP_002309952.2|	hypothetical protein POPTR_0007s04880g [Populus trichocarpa]	gi|566179650|ref|XM_002309916.2|	Populus trichocarpa hypothetical protein (POPTR_0007s04880g) mRNA, complete cds	Q9LF97	CBS domain-containing protein CBSCBSPB3	SPAC24C9.05c	COG0517	pfam00564	PB1	PB1 domain.	.	GO:0016021|integral component of membrane;	.	.	.
Potri.005G070500.1.v3.0	1.45251	27.0711	2.99936	11.0796	4.75868	Potri.005G070500.1.v3.0	2435	+	multiple isoform transcript	Chr05:5059043-5066894	protein_coding	chrChr05:5059043-5066894:+	gi|566169968|ref|XP_002306284.2|	hypothetical protein POPTR_0005s07150g [Populus trichocarpa]	gi|566169965|ref|XM_002306249.2|	Populus trichocarpa hypothetical protein (POPTR_0005s07150g) mRNA, complete cds	Q9LF97	CBS domain-containing protein CBSCBSPB3	SPAC24C9.05c	COG0517	pfam00564	PB1	PB1 domain.	.	GO:0016021|integral component of membrane;	.	.	.
Potri.013G087100.1.v3.0	1.61588	5.94227	0.887745	14.9395	2.57101	Potri.013G087100.1.v3.0	1833	-	unique transcript	Chr13:8382096-8385123	protein_coding	chrChr13:8382096-8385123:-	gi|566200185|ref|XP_002319814.2|	CBS domain-containing family protein [Populus trichocarpa]	gi|566200184|ref|XM_002319778.2|	Populus trichocarpa CBS domain-containing family protein (POPTR_0013s08520g) mRNA, complete cds	Q8GZA4	CBS domain-containing protein CBSX6	.	.	pfam00571	CBS	CBS domain. CBS domains are small intracellular modules that pair together to form a stable globular domain. This family represents a single CBS domain. Pairs of these domains have been termed a Bateman domain. CBS domains have been shown to bind ligands with an adenosyl group such as AMP, ATP and S-AdoMet. CBS domains are found attached to a wide range of other protein domains suggesting that CB…	.	GO:0016021|integral component of membrane;GO:0005774|vacuolar membrane;GO:0005773|vacuole;	.	.	.
Potri.003G023700.1.v3.0	1.26279	9.59197	0.838911	8.74597	3.26183	Potri.003G023700.1.v3.0	1596	+	multiple isoform transcript	Chr03:2799604-2805929	protein_coding	chrChr03:2799604-2805929:+	gi|743921801|ref|XP_011004970.1|	PREDICTED: LIN1-like protein [Populus euphratica]	gi|566160333|ref|XM_002303152.2|	Populus trichocarpa CD2-binding family protein (POPTR_0003s01800g) mRNA, complete cds	Q9CWK3	CD2 antigen cytoplasmic tail-binding protein 2	.	.	pfam07922	Glyco_transf_52	Glycosyltransferase family 52. This family features glycosyltransferases belonging to glycosyltransferase family 52, which have alpha-2,3- sialyltransferase (EC:4.2.99.4) and alpha-glucosyltransferase (EC 2.4.1.-) activity. For example, beta-galactoside alpha-2,3- sialyltransferase expressed by Neisseria meningitidis is a member of this family and is involved in a step of lipooligosaccharide bios…	GO:0006397|mRNA processing;GO:0010923|negative regulation of phosphatase activity;GO:0008380|RNA splicing;	GO:0005737|cytoplasm;GO:0016607|nuclear speck;GO:0005654|nucleoplasm;GO:0005634|nucleus;GO:0005682|U5 snRNP;	GO:0043021|ribonucleoprotein complex binding;	K13099	CD2BP2, PPP1R59; CD2 antigen cytoplasmic tail-binding protein 2
Potri.011G086800.1.v3.0	1.84578	9.06226	1.7696	19.5271	3.17987	Potri.011G086800.1.v3.0	1320	-	unique transcript	Chr11:10103354-10132972	protein_coding	chrChr11:10103354-10116767:-	gi|743928856|ref|XP_011008643.1|	PREDICTED: cell differentiation protein RCD1 homolog isoform X1 [Populus euphratica]	gi|566153192|ref|XM_002298808.2|	Populus trichocarpa rcd1-like cell differentiation family protein (POPTR_0001s37000g) mRNA, complete cds	Q6P819	Cell differentiation protein RCD1 homolog	SPAC29B12.06c	COG5209	pfam04078	Rcd1	Cell differentiation family, Rcd1-like. Two of the members in this family have been characterized as being involved in regulation of Ste11 regulated sex genes. Mammalian Rcd1 is a novel transcriptional cofactor that mediates retinoic acid-induced cell differentiation.	GO:0031047|gene silencing by RNA;GO:0033147|negative regulation of intracellular estrogen receptor signaling pathway;GO:2000327|positive regulation of ligand-dependent nuclear receptor transcription coactivator activity;GO:0006355|regulation of transcription, DNA-templated;GO:0006417|regulation of translation;GO:0006351|transcription, DNA-templated;	GO:0030014|CCR4-NOT complex;GO:0000932|cytoplasmic mRNA processing body;GO:0005634|nucleus;	.	K12606	RCD1, CNOT9, CAF40; CCR4-NOT transcription complex subunit 9
Potri.004G233300.1.v3.0	1.86002	4.01391	0.774244	19.2891	2.00501	Potri.004G233300.1.v3.0	2458	-	multiple isoform transcript	Chr04:23963735-23969925	protein_coding	chrChr04:23963792-23969925:-	gi|566168402|ref|XP_006385126.1|	ceramide kinase-related family protein [Populus trichocarpa]	gi|566168401|ref|XM_006385064.1|	Populus trichocarpa ceramide kinase-related family protein (POPTR_0004s24150g) mRNA, complete cds	Q6USK2	Ceramide kinase	SPAC4A8.07c	COG1597	pfam00781	DAGK_cat	Diacylglycerol kinase catalytic domain. Diacylglycerol (DAG) is a second messenger that acts as a protein kinase C activator. The catalytic domain is assumed from the finding of bacterial homologues. YegS is the Escherichia coli protein in this family whose crystal structure reveals an active site in the inter-domain cleft formed by four conserved sequence motifs, revealing a novel metal-binding …	GO:0008219|cell death;GO:0006672|ceramide metabolic process;GO:0046834|lipid phosphorylation;GO:0043067|regulation of programmed cell death;	.	GO:0005524|ATP binding;GO:0005509|calcium ion binding;GO:0001729|ceramide kinase activity;	K04715	E2.7.1.138, CERK; ceramide kinase [EC:2.7.1.138]
Potri.014G165600.1.v3.0	1.46001	12.5943	1.86432	14.8029	3.6547	Potri.014G165600.1.v3.0	2501	-	multiple isoform transcript	Chr14:13141931-13145569	protein_coding	chrChr14:13141931-13145569:-	gi|224131834|ref|XP_002321190.1|	hypothetical protein POPTR_0014s16350g [Populus trichocarpa]	gi|566204589|ref|XM_002321154.2|	Populus trichocarpa hypothetical protein (POPTR_0014s16350g) mRNA, complete cds	B1HUD0	Chaperone protein DnaJ	SA1408	COG0484	pfam11926	DUF3444	Domain of unknown function (DUF3444). This presumed domain is functionally uncharacterized. This domain is found in eukaryotes. This domain is about 210 amino acids in length. This domain is found associated with pfam00226. This domain has two conserved sequence motifs: FSH and FSH.	GO:0006260|DNA replication;GO:0006457|protein folding;GO:0009408|response to heat;	GO:0005737|cytoplasm;	GO:0005524|ATP binding;GO:0008270|zinc ion binding;	K03686	dnaJ; molecular chaperone DnaJ
Potri.006G024700.1.v3.0	1.79131	12.5987	1.89488	15.0403	3.6552	Potri.006G024700.1.v3.0	2081	-	unique transcript	Chr06:1716637-1721392	protein_coding	chrChr06:1718205-1721283:-	gi|566174121|ref|XP_002308837.2|	DNAJ heat shock N-terminal domain-containing family protein [Populus trichocarpa]	gi|566174120|ref|XM_002308801.2|	Populus trichocarpa DNAJ heat shock N-terminal domain-containing family protein (POPTR_0006s02560g) mRNA, complete cds	Q0WTI8	Chaperone protein dnaJ 72	CT341	COG0484	pfam00226	DnaJ	DnaJ domain. DnaJ domains (J-domains) are associated with hsp70 heat-shock system and it is thought that this domain mediates the interaction. DnaJ-domain is therefore part of a chaperone (protein folding) system. The T-antigens, although not in Prosite are confirmed as DnaJ containing domains from literature.	.	GO:0016021|integral component of membrane;	.	.	.
Potri.003G075000.1.v3.0	1.80908	15.0688	2.60748	17.3039	3.91349	Potri.003G075000.1.v3.0	1665	+	multiple isoform transcript	Chr03:10357250-10363336	protein_coding	chrChr03:10357250-10362527:+	gi|566161345|ref|XP_002303347.2|	hypothetical protein POPTR_0003s07260g [Populus trichocarpa]	gi|566161344|ref|XM_002303311.2|	Populus trichocarpa hypothetical protein (POPTR_0003s07260g) mRNA, complete cds	Q9ZV56	Choline-phosphate cytidylyltransferase 1	SPCC1827.02c	COG0615	pfam01467	CTP_transf_2	Cytidylyltransferase. This family includes: Cholinephosphate cytidylyltransferase and Glycerol-3-phosphate cytidylyltransferase.	GO:0006657|CDP-choline pathway;GO:0006656|phosphatidylcholine biosynthetic process;	.	GO:0004105|choline-phosphate cytidylyltransferase activity;	K00968	PCYT1; choline-phosphate cytidylyltransferase [EC:2.7.7.15]
Potri.006G006700.1.v3.0	1.81212	78.5914	13.1237	16.6987	6.2963	Potri.006G006700.1.v3.0	1471	+	unique transcript	Chr06:458614-462436	protein_coding	chrChr06:458614-462436:+	gi|566173801|ref|XP_002307859.2|	hypothetical protein POPTR_0006s00850g [Populus trichocarpa]	gi|566173800|ref|XM_002307823.2|	Populus trichocarpa hypothetical protein (POPTR_0006s00850g) mRNA, complete cds	Q9ZV56	Choline-phosphate cytidylyltransferase 1	SPCC1827.02c	COG0615	pfam01467	CTP_transf_2	Cytidylyltransferase. This family includes: Cholinephosphate cytidylyltransferase and Glycerol-3-phosphate cytidylyltransferase.	GO:0006657|CDP-choline pathway;GO:0006656|phosphatidylcholine biosynthetic process;	.	GO:0004105|choline-phosphate cytidylyltransferase activity;	K00968	PCYT1; choline-phosphate cytidylyltransferase [EC:2.7.7.15]
Potri.017G088700.2.v3.0	1.74784	42.7541	6.40385	14.9783	5.41799	Potri.017G088700.2.v3.0	1568	-	multiple isoform transcript	Chr17:10601269-10605951	protein_coding	chrChr17:10601269-10605951:-	gi|224141445|ref|XP_002324083.1|	hypothetical protein POPTR_0017s12470g [Populus trichocarpa]	gi|224141448|ref|XM_002324048.1|	Populus trichocarpa hypothetical protein (POPTR_0017s12470g) mRNA, complete cds	P42738	Chorismate mutase 1, chloroplastic	SPAC16E8.04c	COG1605	pfam01817	CM_2	Chorismate mutase type II. Chorismate mutase EC:5.4.99.5 catalyses the conversion of chorismate to prephenate in the pathway of tyrosine and phenylalanine biosynthesis. This enzyme is negatively regulated by tyrosine, tryptophan and phenylalanine.	GO:0009073|aromatic amino acid family biosynthetic process;GO:0046417|chorismate metabolic process;GO:0055114|oxidation-reduction process;	GO:0009507|chloroplast;GO:0005829|cytosol;	GO:0004106|chorismate mutase activity;GO:0016688|L-ascorbate peroxidase activity;	K01850	E5.4.99.5; chorismate mutase [EC:5.4.99.5]
Potri.012G109800.1.v3.0	1.57422	20.9011	3.2957	15.7681	4.38551	Potri.012G109800.1.v3.0	1398	-	multiple isoform transcript	Chr12:13224527-13228409	protein_coding	chrChr12:13224527-13228409:-	gi|224122242|ref|XP_002318786.1|	hypothetical protein POPTR_0012s11160g [Populus trichocarpa]	gi|566197902|ref|XM_002318750.2|	Populus trichocarpa hypothetical protein (POPTR_0012s11160g) mRNA, complete cds	Q9FI46	Chromophore lyase CRL, chloroplastic	.	.	pfam06206	CpeT	CpeT/CpcT family (DUF1001). This family consists of proteins of proteins belonging to the CpeT/CpcT family. These proteins are around 200 amino acids in length. The proteins contain a conserved motif PYR in the amino terminal half of the protein that may be functionally important. The species distribution of the family is interesting. So far it is restricted to cyanobacteria, cryptomonads and pla…	GO:0007049|cell cycle;GO:0051301|cell division;GO:0098586|cellular response to virus;GO:0010020|chloroplast fission;GO:0006952|defense response;GO:0007275|multicellular organismal development;GO:0043572|plastid fission;GO:0017009|protein-phycocyanobilin linkage;GO:0051302|regulation of cell division;GO:0000302|response to reactive oxygen species;GO:0046741|transport of virus in host, tissue to ti…	GO:0009707|chloroplast outer membrane;GO:0016021|integral component of membrane;	GO:0016829|lyase activity;	.	.
Potri.005G257700.1.v3.0	1.70486	43.0554	7.0207	16.3062	5.42812	Potri.005G257700.1.v3.0	1363	+	multiple isoform transcript	Chr05:25718042-25720777	protein_coding	chrChr05:25718042-25720777:+	gi|566173641|ref|XP_006383799.1|	hypothetical protein POPTR_0005s27910g [Populus trichocarpa]	gi|566173638|ref|XM_006383736.1|	Populus trichocarpa hypothetical protein (POPTR_0005s27910g) mRNA, complete cds	Q9S9N9	Cinnamoyl-CoA reductase 1	mll1975	COG0451	pfam01370	Epimerase	NAD dependent epimerase/dehydratase family. This family of proteins utilize NAD as a cofactor. The proteins in this family use nucleotide-sugar substrates for a variety of chemical reactions.	GO:0007623|circadian rhythm;GO:0009809|lignin biosynthetic process;GO:0009409|response to cold;	GO:0005829|cytosol;	GO:0016621|cinnamoyl-CoA reductase activity;GO:0050662|coenzyme binding;	K13082	DFR; bifunctional dihydroflavonol 4-reductase/flavanone 4-reductase [EC:1.1.1.219 1.1.1.234]
Potri.009G052000.1.v3.0	1.74288	64.6619	10.9837	16.9864	6.01484	Potri.009G052000.1.v3.0	1289	+	unique transcript	Chr09:5662550-5668672	protein_coding	chrChr09:5662550-5668672:+	gi|224106191|ref|XP_002314079.1|	cinnamyl-alcohol dehydrogenase family protein [Populus trichocarpa]	gi|566186471|ref|XM_002314043.2|	Populus trichocarpa cinnamyl-alcohol dehydrogenase family protein (POPTR_0009s05670g) mRNA, complete cds	Q9S9N9	Cinnamoyl-CoA reductase 1	SPAC513.07	COG0451	pfam01370	Epimerase	NAD dependent epimerase/dehydratase family. This family of proteins utilize NAD as a cofactor. The proteins in this family use nucleotide-sugar substrates for a variety of chemical reactions.	GO:0007623|circadian rhythm;GO:0009809|lignin biosynthetic process;GO:0009409|response to cold;	GO:0005829|cytosol;	GO:0016621|cinnamoyl-CoA reductase activity;GO:0050662|coenzyme binding;	.	.
Potri.016G089300.1.v3.0	1.50862	37.9484	4.28062	11.2801	5.24597	Potri.016G089300.1.v3.0	2109	+	unique transcript	Chr16:7222996-7230221	protein_coding	chrChr16:7222996-7230221:+	gi|224138682|ref|XP_002322875.1|	Citrate synthase family protein [Populus trichocarpa]	gi|566209442|ref|XM_002322839.2|	Populus trichocarpa Citrate synthase family protein (POPTR_0016s09070g) mRNA, complete cds	P49299	Citrate synthase, glyoxysomal	CC1906	COG0372	pfam00285	Citrate_synt	Citrate synthase.	GO:0006097|glyoxylate cycle;GO:0006099|tricarboxylic acid cycle;	GO:0009514|glyoxysome;	GO:0046912|transferase activity, transferring acyl groups, acyl groups converted into alkyl on transfer;	.	.
Potri.001G230500.2.v3.0	1.69262	26.2449	4.42511	16.8608	4.71396	Potri.001G230500.2.v3.0	1902	-	multiple isoform transcript	Chr01:24229840-24236294	protein_coding	chrChr01:24229840-24236294:-	gi|743916604|ref|XP_011002278.1|	PREDICTED: citrate synthase, mitochondrial isoform X1 [Populus euphratica]	.	.	O80433	Citrate synthase, mitochondrial	SPAC6C3.04	COG0372	pfam00285	Citrate_synt	Citrate synthase.	GO:0044262|cellular carbohydrate metabolic process;GO:0006099|tricarboxylic acid cycle;	GO:0005759|mitochondrial matrix;	GO:0004108|citrate (Si)-synthase activity;	.	.
Potri.008G132100.1.v3.0	1.97274	34.826	6.17221	17.723	5.12209	Potri.008G132100.1.v3.0	2429	+	multiple isoform transcript	Chr08:8715475-8722554	protein_coding	chrChr08:8715475-8722554:+	gi|224099513|ref|XP_002311513.1|	clathrin assembly family protein [Populus trichocarpa]	gi|566183723|ref|XM_002311477.2|	Populus trichocarpa clathrin assembly family protein (POPTR_0008s13140g) mRNA, complete cds	Q8LBH2	Clathrin assembly protein At2g01600 (Putative)	.	.	pfam07651	ANTH	ANTH domain. AP180 is an endocytotic accessory proteins that has been implicated in the formation of clathrin-coated pits. The domain is involved in phosphatidylinositol 4,5-bisphosphate binding and is a universal adaptor for nucleation of clathrin coats.	GO:0048268|clathrin coat assembly;GO:0006897|endocytosis;	GO:0030136|clathrin-coated vesicle;GO:0005905|coated pit;GO:0005794|Golgi apparatus;GO:0016020|membrane;GO:0005886|plasma membrane;	GO:0005545|1-phosphatidylinositol binding;	.	.
Potri.016G114700.1.v3.0	1.4884	58.3267	6.96061	11.9338	5.86608	Potri.016G114700.1.v3.0	1337	+	multiple isoform transcript	Chr16:11904288-11907049	protein_coding	chrChr16:11904288-11907049:+	gi|566209872|ref|XP_002322976.2|	hypothetical protein POPTR_0016s12210g [Populus trichocarpa]	gi|566209871|ref|XM_002322940.2|	Populus trichocarpa hypothetical protein (POPTR_0016s12210g) mRNA, complete cds	O04209	Clathrin light chain 2	.	.	pfam01086	Clathrin_lg_ch	Clathrin light chain.	GO:0072583|clathrin-mediated endocytosis;GO:0006886|intracellular protein transport;	GO:0009504|cell plate;GO:0009941|chloroplast envelope;GO:0030132|clathrin coat of coated pit;GO:0030130|clathrin coat of trans-Golgi network vesicle;GO:0030125|clathrin vesicle coat;GO:0005856|cytoskeleton;GO:0009524|phragmoplast;GO:0005886|plasma membrane;	GO:0032050|clathrin heavy chain binding;GO:0005198|structural molecule activity;	.	.
Potri.001G231800.1.v3.0	1.52194	6.08196	1.0292	16.9222	2.60454	Potri.001G231800.1.v3.0	2524	-	unique transcript	Chr01:24359291-24364055	protein_coding	chrChr01:24359291-24364055:-	gi|566150654|ref|XP_006369487.1|	Cleavage and polyadenylation specificity factor family protein [Populus trichocarpa]	.	.	Q9LKF9	Cleavage and polyadenylation specificity factor subunit 2	SPBC1709.15c	COG1236	pfam13299	CPSF100_C	Cleavage and polyadenylation factor 2 C-terminal. This family lies at the C-terminus of many fungal and plant cleavage and polyadenylation specificity factor subunit 2 proteins. The exact function of the domain is not known, but is likely to function as a binding domain for the protein within the overall CPSF complex.	GO:0006379|mRNA cleavage;GO:0006378|mRNA polyadenylation;GO:0035194|posttranscriptional gene silencing by RNA;	GO:0005737|cytoplasm;GO:0005847|mRNA cleavage and polyadenylation specificity factor complex;GO:0005634|nucleus;GO:0009506|plasmodesma;	GO:0003723|RNA binding;	K14402	CPSF2, CFT2; cleavage and polyadenylation specificity factor subunit 2
Potri.004G134500.1.v3.0	1.69509	72.1547	11.1558	15.4609	6.17302	Potri.004G134500.1.v3.0	2209	+	unique transcript	Chr04:15483873-15490468	protein_coding	chrChr04:15483873-15490468:+	gi|566166448|ref|XP_002305349.2|	hypothetical protein POPTR_0004s14210g [Populus trichocarpa]	gi|566166447|ref|XM_002305313.2|	Populus trichocarpa hypothetical protein (POPTR_0004s14210g) mRNA, complete cds	Q6DEL2	Cleft lip and palate transmembrane protein 1 homolog	.	.	pfam05602	CLPTM1	Cleft lip and palate transmembrane protein 1 (CLPTM1). This family consists of several eukaryotic cleft lip and palate transmembrane protein 1 sequences. Cleft lip with or without cleft palate is a common birth defect that is genetically complex. The nonsyndromic forms have been studied genetically using linkage and candidate-gene association studies with only partial success in defining the loci…	GO:0030154|cell differentiation;GO:0007275|multicellular organismal development;	GO:0016021|integral component of membrane;	.	.	.
Potri.018G074100.2.v3.0	1.61078	10.0297	1.71714	17.1206	3.3262	Potri.018G074100.2.v3.0	1563	+	multiple isoform transcript	Chr18:9701091-9709774	protein_coding	chrChr18:9701091-9709774:+	gi|743929923|ref|XP_011009202.1|	PREDICTED: zinc finger CCCH domain-containing protein 25 [Populus euphratica]	gi|114158743|gb|AC184098.2|	Populus trichocarpa clone Pop1-90I7, complete sequence	Q9DED4	Cold-inducible RNA-binding protein B	TP0356	COG0724	pfam00076	RRM_1	RNA recognition motif. (a.k.a. RRM, RBD, or RNP domain). The RRM motif is probably diagnostic of an RNA binding protein. RRMs are found in a variety of RNA binding proteins, including various hnRNP proteins, proteins implicated in regulation of alternative splicing, and protein components of snRNPs. The motif also appears in a few single stranded DNA binding proteins. The RRM structure consists o…	GO:0016477|cell migration;GO:0009790|embryo development;GO:0007369|gastrulation;GO:0048255|mRNA stabilization;GO:0060212|negative regulation of nuclear-transcribed mRNA poly(A) tail shortening;GO:0022008|neurogenesis;GO:0045727|positive regulation of translation;GO:0048793|pronephros development;GO:0009409|response to cold;	GO:0005737|cytoplasm;GO:0005654|nucleoplasm;GO:0005634|nucleus;	GO:0019899|enzyme binding;GO:0003730|mRNA 3'-UTR binding;GO:0003729|mRNA binding;GO:0000166|nucleotide binding;	K13195	CIRBP; cold-inducible RNA-binding protein
Potri.010G138900.1.v3.0	1.99005	13.7967	2.64971	19.2054	3.78625	Potri.010G138900.1.v3.0	2719	+	multiple isoform transcript	Chr10:15156349-15166079	protein_coding	chrChr10:15156414-15166079:+	gi|566190884|ref|XP_002314920.2|	hypothetical protein POPTR_0010s14870g [Populus trichocarpa]	gi|566190883|ref|XM_002314884.2|	Populus trichocarpa hypothetical protein (POPTR_0010s14870g) mRNA, complete cds	Q96JB2	Conserved oligomeric Golgi complex subunit 3	.	.	pfam04136	Sec34	Sec34-like family. Sec34 and Sec35 form a sub-complex, in a seven protein complex that includes Dor1 (pfam04124). This complex is thought to be important for tether vesicles to the Golgi.	GO:0006888|ER to Golgi vesicle-mediated transport;GO:0007030|Golgi organization;GO:0006891|intra-Golgi vesicle-mediated transport;GO:0006886|intracellular protein transport;GO:0006486|protein glycosylation;GO:0033365|protein localization to organelle;GO:0050821|protein stabilization;GO:0000301|retrograde transport, vesicle recycling within Golgi;GO:0006890|retrograde vesicle-mediated transport, G…	GO:0005801|cis-Golgi network;GO:0005737|cytoplasm;GO:0005794|Golgi apparatus;GO:0032580|Golgi cisterna membrane;GO:0017119|Golgi transport complex;GO:0005654|nucleoplasm;GO:0005886|plasma membrane;	GO:0008565|protein transporter activity;	.	.
Potri.001G113800.1.v3.0	1.76603	18.0488	2.8136	15.5889	4.17383	Potri.001G113800.1.v3.0	1845	+	unique transcript	Chr01:9102689-9105980	protein_coding	chrChr01:9102689-9105980:+	gi|566147923|ref|XP_006368735.1|	hypothetical protein POPTR_0001s08330g [Populus trichocarpa]	.	.	Q9LD47	Copper chaperone for superoxide dismutase, chloroplastic/cytosolic	YMR038c	COG2608	pfam00080	Sod_Cu	Copper/zinc superoxide dismutase (SODC). superoxide dismutases (SODs) catalyse the conversion of superoxide radicals to hydrogen peroxide and molecular oxygen. Three evolutionarily distinct families of SODs are known, of which the copper/zinc-binding family is one. Defects in the human SOD1 gene cause familial amyotrophic lateral sclerosis (Lou Gehrig's disease). Structure is an eight-stranded be…	GO:0006878|cellular copper ion homeostasis;GO:0030001|metal ion transport;GO:0043085|positive regulation of catalytic activity;GO:0019430|removal of superoxide radicals;	GO:0009507|chloroplast;GO:0009570|chloroplast stroma;GO:0005737|cytoplasm;GO:0005829|cytosol;	GO:0004784|superoxide dismutase activity;GO:0016532|superoxide dismutase copper chaperone activity;GO:0008270|zinc ion binding;	K04569	CCS; copper chaperone for superoxide dismutase
Potri.010G151300.4.v3.0	1.39131	38.6508	3.91946	10.1407	5.27243	Potri.010G151300.4.v3.0	1407	+	multiple isoform transcript	Chr10:15962832-15965739	protein_coding	chrChr10:15962832-15965739:+	gi|566191083|ref|XP_002314982.2|	hypothetical protein POPTR_0010s16110g [Populus trichocarpa]	gi|566191082|ref|XM_002314946.2|	Populus trichocarpa hypothetical protein (POPTR_0010s16110g) mRNA, complete cds	Q75QI0	Craniofacial development protein 1	.	.	pfam07572	BCNT	Bucentaur or craniofacial development. Bucentaur or craniofacial development protein 1 (BCNT) in ruminents has a different domain architecture to that in mouse and human. For this reason it has been used as a model for molecular evolution. Both bovine and human BCNTs are phosphorylated by casein kinase II in vitro.	GO:0007275|multicellular organismal development;	GO:0000777|condensed chromosome kinetochore;	.	.	.
Potri.009G115500.2.v3.0	1.60881	32.9342	5.98206	18.1637	5.04152	Potri.009G115500.2.v3.0	1959	-	multiple isoform transcript	Chr09:9767292-9771420	protein_coding	chrChr09:9767292-9771420:-	gi|566187534|ref|XP_002313050.2|	cyclase associated protein 1 [Populus trichocarpa]	gi|566187533|ref|XM_002313014.2|	Populus trichocarpa cyclase associated protein 1 (POPTR_0009s11840g) mRNA, complete cds	O65902	Cyclase-associated protein 1	.	.	pfam08603	CAP_C	Adenylate cyclase associated (CAP) C terminal.	GO:0030036|actin cytoskeleton organization;GO:0009826|unidimensional cell growth;	GO:0005829|cytosol;	.	K17261	CAP1_2, SRV2; adenylyl cyclase-associated protein
Potri.012G003700.2.v3.0	1.72571	41.0163	7.57802	18.4756	5.35812	Potri.012G003700.2.v3.0	1964	-	multiple isoform transcript	Chr12:312318-318650	protein_coding	chrChr12:312318-318650:-	gi|224120670|ref|XP_002318388.1|	cdc2 family protein [Populus trichocarpa]	gi|566196308|ref|XM_002318352.2|	Populus trichocarpa cdc2 family protein (POPTR_0012s01800g) mRNA, complete cds	Q5JK68	Cyclin-dependent kinase C-2	.	.	pfam00069	Pkinase	Protein kinase domain.	.	.	GO:0005524|ATP binding;GO:0004693|cyclin-dependent protein serine/threonine kinase activity;GO:0008353|RNA polymerase II carboxy-terminal domain kinase activity;	K08819	CDK12_13; cyclin-dependent kinase 12/13 [EC:2.7.11.22 2.7.11.23]
[truncated: 411 more rows]
