# Supplementary material for: Genome-Wide Constitutively Expressed Gene Analysis and New Reference Gene Selection Based on Transcriptome Data: A Case Study from Poplar/Canker Disease Interaction
Source: Front Plant Sci. 2017 Oct 31;8:1876. doi: 10.3389/fpls.2017.01876 (PMC5671478; doi:10.3389/fpls.2017.01876)
Supplement: Supplementary file 5 [file Table5.XLSX]

## Sheet: TS5.1 Original CP
Table S5. The expression level and analysis of the stably expressed transcripts and commonly used HK genes validated in RT-qPCR.
Table S5.1 The raw Cp values of candidate HK genes from PN, XN, PI, and XI samples (n=3 each in each of 2 experiments).
Gene name	PN_1	PN_2	XN_1	XN_2	PI_1	PI_2	XI_1	XI_2	PN_3	PN_4	XN_3	XN_4	PI_3	PI_4	XI_3	XI_4	PN_5	PN_6	XN_5	XN_6	PI_5	PI_6	XI_5	XI_6
SSU_S4e	28.461	26.4554	27.5551	25.6603	28.1002	28.5464	27.5818	25.0508	27.8314	26.4769	26.286	25.9662	26.8271	28.2833	27.2018	27.0071	25.6221	27.2839	28.9815	26.6645	26.5113	28.0482	28.0684	26.1908
	28.3544	26.2293	27.7354	25.6599	26.9951	29.0443	27.6106	25.49	27.6905	26.7414	26.2179	25.984	26.8263	28.4292	27.3036	27.2454	25.7185	27.2497	29.6549	26.722	26.5851	28.268	27.9478	26.314
	28.6422	26.4349	28.2151	25.7435	26.9175	28.6276	27.4588	25.4758	27.7122	26.5945	26.6674	26.1711	26.9713	28.5008	27.2028	26.9706	25.7069	27.2077	29.5764	26.9852	26.8054	28.6585	27.6081	26.2719
	28.4283	26.4439	27.5516	25.6889	27.2488	28.6247	27.3442	25.2705	27.812	26.4897	26.5073	25.9304	26.9111	28.4331	27.5152	26.9884	25.7126	27.3126	30.2559	26.8688	26.3431	28.3206	27.8188	26.1231
	29.1416	26.4877	27.964	25.6885	27.0376	28.9697	27.2178	25.1569	28.0047	26.6403	26.5496	25.5255	26.9209	28.4538	27.7446	26.8888	25.4492	27.3413	29.9094	26.8837	26.5779	28.5258	27.8815	26.4476
	28.5985	26.3452	27.7531	25.9551	27.1346	28.9665	27.4444	25.5133	28.0167	26.211	26.3506	26.0765	26.8148	28.5522	27.6864	27.2022	25.7565	27.2681	29.7912	26.6703	26.6379	28.3404	27.9656	26.5104
SSU_S8e	29.0097	26.5333	27.9383	26.5483	26.4362	27.0469	27.8177	26.2785	27.0584	26.1256	27.2041	26.6743	26.7269	26.8727	27.7407	27.6017	25.809	26.6082	29.5306	27.3178	26.0771	26.9453	28.2288	26.9633
	28.6961	26.642	28.2132	26.6608		27.0151	27.8131	26.3245	26.852	26.294	27.1814	26.8776	26.8422	26.855	27.6617	27.5026	25.6448	26.682	29.1843	27.7795	26.0682	27.0776	28.1887	26.9728
	28.5705	26.5932	28.1442	26.6117	26.5443	26.8335	27.8413	26.1724	26.9045	26.4539	27.0637	26.632	26.677	26.7089	27.9162	27.6745	25.6577	26.6169	29.2114	27.4508	26.0319	26.9432	28.442	27.0245
	28.9596	26.4919	28.2954	26.2828	26.2291	26.8837	27.6273	26.0901	26.2525	26.2894	26.8842	26.8748	26.7575	26.8519	27.6132	27.068	25.7654	26.6896	29.5391	27.0145	26.0703	26.8619	28.4585	26.8274
	28.7217	26.5064	28.0681	26.6231	26.4399	26.7834	28.0216	26.0277	26.6852	26.3022	26.952	26.6917	26.6296	26.8039	27.577	27.4697	25.7603	26.8632	29.0952	27.334	26.0933	26.9598	28.2902	26.9088
	28.6412	26.5189	28.5393	26.4666	26.5515	26.7774	27.6853	26.1424	26.9256	26.2603	26.9703	26.7893	26.8497	26.7925	27.5317	27.4719	25.623	26.6727	29.2406	27.2669	26.1194	26.7045	28.0877	26.9051
DnaJ_A2	28.8331	28.7547	29.7195	27.6589	28.0985	31.1141	30.1434	28.0973	27.7425	26.5998	27.8607	27.4931	26.1655	26.5643	27.3369	28.5947	26.7383	28.4549	29.7643	28.2951	27.1239	26.6492	28.9701	26.6415
	29.4986	28.5686	30.1456	27.9745	28.5873	30.8504	29.8542	28.531	28.6972	27.143	28.2107	27.0261	26.3141	26.8864	27.6971	31.5652	26.7971	28.5527	29.971	28.6673	27.4377	27.1805	28.9349	27.1379
	29.2507	28.4741	30.6304	27.9221	28.5533	30.7713	31.3407	28.0226	27.9233	26.7348	28.3587	26.6839	26.1888	26.5165	27.9318	28.5603	26.9967	28.2796	29.7237	29.1147	27.3108	27.1181	29.7766	27.1514
	29.5711	28.8484	30.6955	27.9485	28.2318	30.7128	30.148	26.8145	27.5757	26.6003	27.7372	27.6647	26.2402	26.6529	27.9766	27.8836	27.0492	28.2444	29.7693	28.6383	27.1904	26.7052	28.8844	27.0601
	29.2569	28.8102	30.4952	29.1155	28.1999	30.7672	30.3579	27.7888	27.5115	27.4588	28.1886	27.7557	26.8372	26.7379	28.8209	28.5286	27.2373	28.5475	29.7799	29.0029	27.3552	26.7985	29.7587	27.5631
	29.0739	28.5018	30.4872	36.5172	28.5523	30.6472	30.1899	27.6974	28.0427	27.0472	28.0214	28.8545	26.9073	27.214	28.9206	29.0011	26.9582	28.7584	30.1855	27.6647	27.4343	27.1339		27.6807
CDPK	32.7641	29.9784	31.3178		29.6587	30.4704	31.7637	30.6005	30.7944	29.992	31.0659	31.473	30.3463	30.3192	31.6221	31.8884	29.5563	30.5421	33.6579	31.4604	29.8687	30.6186	32.3175	31.6966
	32.5728	29.8601	30.9821	30.639	29.577	30.2373	32.3016	30.2353	30.9101	29.967	30.7177	31.3538	30.6227	30.1322	31.7335	31.9759	29.4599	30.6389	32.4793	31.5934	30.2362	30.8408	32.5267	31.5956
	32.308	29.9563	29.5896	30.4821	29.4962	29.9589	32.0518	30.1262	30.5799	30.2896	31.1274	30.6665	30.4855	30.2598	31.8548	31.7699	29.1893	30.2306	32.7894	31.4521	29.6502	30.579	32.2724	31.4533
	32.6374	29.1849	30.9961	30.2152	29.1851	30.4263	32.4307	30.1105	30.5664	30.1661	31.7248	30.7472	29.9507	30.1816	31.7569	31.1067	29.4396	29.907	32.4412	30.7555	30.3406	30.2089	32.4682	30.9203
	32.3426	29.6122	31.0892	30.5657	29.5192	30.424	31.8832	30.2212	30.1517	30.1153	31.5181	30.672	30.1269	30.0132	31.4423	31.7989	29.2686	30.5468	33.2293	31.1153	30.0978	30.1253	31.6944	31.36
	32.8263	29.6757	30.8219	30.2798	29.4317	30.0633	31.546	30.3127	30.1903	29.9469	30.9397	30.6242	30.0412	29.7409	31.4889	31.6821	29.7156	29.934	32.7873	31.4343	29.7783	30.5537	32.1611	31.7197
26S_PRS	31.9701	30.0718	32.4302	29.1118	30.0818	32.6038	31.0565	29.5149	30.9533	30.4692	30.1702	29.3576	30.3308	31.6783	30.9422	30.1781	29.4299	30.6067	32.5087	30.1563	30.57	31.7169	31.7312	30.2183
	31.5319	30.1323	32.6585	29.1311	30.1936	33.5592	31.5781	29.4698	31.6517	30.1313	30.6298	29.7961	30.7379	31.8792	30.9634	30.2683	29.6077	31.1182	32.8232	30.0351	30.7973	31.6282	31.4654	30.1543
	32.0712	30.2544	32.4241	29.7402	30.8828	32.8915	31.5505	29.4358	31.2076	30.5921	30.6907	29.8505	30.5872	32.7027	31.1773	30.8481	29.9115	31.7257	33.1933	30.6064	30.5492	31.8993	31.7425	30.0951
	31.733	30.4337	32.6437	29.6702	30.6778	33.1209	31.9724	29.6078	31.1333	30.6039	30.7905	29.9165	30.7701	32.0696	31.0568	31.1019	29.8497	31.7616	33.0259	30.5926	30.5812	31.7575	31.2985	30.3406
	31.4304	30.6157	31.974	29.333	31.062	33.003	31.7193	29.6249	31.4344	30.844	30.0725	30.0813	31.1975	32.1513	31.1114	30.57	29.6679	31.4837	32.6896	30.0662	30.6844	31.9794	31.6072	30.2641
		30.0909	32.0492	29.5107	30.6753	32.7918	31.7886	29.5538	31.54	30.8013	30.0117	29.619	30.675	32.1108	31.1614	30.8359	29.975	31.2762	33.2587	30.314	30.5797	32.2791	31.9771	30.0595
LSU_L5e	31.5435	28.7363	31.0308	29.2673	28.0882	29.7934	30.6716	28.7177	31.0829	30.437	30.0529	28.9999	29.5735	30.3196	30.6657	30.7209	28.693	30.6447	32.1743	29.6837	29.6973	30.7711	30.4873	29.2276
	30.8747	28.8015	30.678	29.1694	29.6878	30.1328	31.2707	29.1042	30.7157	30.0881	29.6395	29.4547	29.1519	30.4672	30.8448	30.4842	28.7051	30.0932	32.1776	29.711	29.4266	30.1164	29.9783	29.5786
	31.4548	28.5908	30.4413	29.6836	29.0971	30.5478	31.4329	28.6365	30.7278	29.1303	29.6053	28.7351	28.2627	30.4929	30.8462	29.9954	28.5302	29.8862	31.6205	28.9394	28.0195	30.2829	30.2011	28.9519
	31.1299	29.2192	30.2013	28.092	28.8838	29.9866	30.1043	28.7214	31.1523	29.1297	29.6719	28.6019	28.7004	29.8077	30.1509	30.0939	28.2869	30.0137	31.0423	29.1864	29.2788	30.2776	29.852	29.2688
	30.9152	29.0868	30.4684	31.8066	29.0665	30.0692	30.7928	28.8671	30.6779	29.1903	29.5895	28.4722	29.2912	30.1906	30.6642	29.4655	28.5545	30.3182	31.992	29.2155	29.4237	30.4618	29.9947	29.508
	30.5103	28.6742	30.2867	27.6415	28.9293	29.7914	30.7749	28.5329	31.0452	29.8958	29.2658	28.4309	29.6391	29.9905	30.5476	29.4506	28.7512	29.1683	31.6365	28.9147	28.8946	30.1936	29.7416	29.2786
20S_PSU	29.102	26.7169	28.1091	26.1394	27.5898	29.008	27.7714	25.9549	28.0219	26.8775	27.0383	26.6796	27.2798	28.7039	28.0024	27.628	26.2345	27.8435	30.1777	27.5102	26.9677	28.5549	28.7018	26.8754
	29.1936	26.844	28.5271	26.3223	27.6482	28.75	28.0709	25.8406	27.781	27.0849	26.8783	26.6218	27.5173	28.8819	27.8458	27.9756	26.1296	27.7564	30.2797	27.6086	26.986	28.605	28.6367	27.1745
	29.6345	26.694	28.1568	26.613	27.7856	28.7152	27.9922	25.9802	27.9098	26.9404	26.8766	26.6551	27.3053	28.73	27.9794	27.6702	26.1184	27.8568	29.6259	27.5258	27.1893	28.7143	28.722	27.2676
	28.9661	27.0935	27.959	26.4257	27.7105	28.7056	27.9523	25.972	28.0846	26.9214	26.9319	26.6112	27.7556	28.7532	28.2381	27.5772	26.2415	27.7165	30.2558	27.6456	26.872	28.6847	28.5931	27.1559
	29.6085	26.7541	28.1954	26.3136	27.7924	28.7293	27.9417	25.8781	27.9532	26.9229	26.9689	26.6331	27.5205	28.9023	28.0088	27.7621	26.1361	27.9521	30.3252	27.5465	26.9451	28.5437	28.9756	27.2445
	29.4571	26.861	28.0267	26.5531	27.9389	28.6836	27.8766	25.906	27.9504	27.0694	27.0947	26.6438	27.5976	28.7932	28.0976	27.6135	26.2741	27.8084	29.8539	27.5881	27.2176	28.6751	28.5947	27.1505
TIF5A_iso	27.2613	24.6442	27.4579	26.286	23.2913	23.1486	26.7767	26.1693	24.8866	24.0693	26.8053	26.4574	24.9654	23.9933	26.8049	27.1362	24.0594	24.929	27.977	27.9966	24.1485	24.7718	27.8787	26.9329
	27.2353	24.6196	27.3038	26.269	23.5015	23.5394	26.6653	26.0988	24.8787	24.0338	26.8043	26.4965	25.0425	23.9667	26.8261	27.1832	23.965	25.0075	28.1046	27.7942	24.0737	24.7253	27.9391	27.0283
	27.4439	24.7219	27.4618	26.3656	23.5321	23.4758	26.7889	26.0529	24.8848	24.1142	26.9946	26.3356	25.0437	23.948	26.8402	27.2301	23.9982	25.0267	28.0372	27.9041	24.1287	24.7752	27.7549	26.7772
	27.209	24.7593	27.2183	26.1839	23.5531	23.6652	26.7859	25.9645	24.863	24.0641	26.858	26.4659	24.95	23.9882	26.8934	26.6851	24.159	25.0111	28.1036	28.0039	24.1569	24.7104	27.8834	26.995
	27.5674	24.7209	27.4968	26.2835	23.5607	23.5796	26.717	26.2545	24.872	24.0885	26.9325	26.5763	24.9916	23.9364	26.9443	27.1354	24.0763	24.8356	27.9818	28.0901	24.0998	24.8057	27.8657	27.0226
	27.3022	24.6754	27.4776	26.2561	23.5771	23.6694	27.1254	26.1465	24.9314	24.0705	26.8661	26.4655	24.9464	23.9796	26.9067	27.0563	24.0689	24.9593	27.9722	28.0999	24.1048	24.7891	28.071	27.1134
TIF5A_uni	37.1509	32.8031	37.1659	35.3482	35.1412	33.6009	35.9177	36.1162	39.1252	35.1191	33.3293	30.6682	33.7266	34.8004		35.9647	32.1659	34.6106		36.0096	35.1197	38.0221	34.7094	32.5783
	36.9773	33.9953	38.483	36.9525	33.9575	34.503	38.8747	35.1871	39.5096	36.2779	33.6851	30.5696	34.8915	34.8266		35.7539	29.6097	36.1998	37.7108	34.0588	34.3244	37.3119	33.9188	32.9282
	37.9503	33.1779	33.6879	34.975	34.0244	32.9793	39.2355	34.8771	37.6595	36.7467	32.4468	34.7657	35.8049	33.4824		34.1458	34.6779	35.7909	38.3185	35.1475	34.0568	36.5797	33.5896	32.45
	39.0759	32.6062	34.8373	36.1424	37.2821	33.0586	36.6657	37.1555	37.4358	36.7258	33.7768	33.3137	35.2952	33.7602		35.8266	33.3598	34.3305	38.2877	27.9542	33.5748	36.1413	39.3516	32.5473
		33.3457	35.5343	34.8511	34.1792	32.913	38.1421	35.7759	36.7414	36.7521	33.5662	33.3491	34.3814	33.1683	35.6168	34.4934	34.1959	34.9553	36.659	34.5892	33.9492	35.8741	30.5883	32.2034
	39.0181	32.7135	37.9247	34.6042	34.1225	31.9956	32.5358	36.5063	35.7897	36.078	32.753	32.7678	37.2859	34.186	36.2756	34.5147	33.7262	33.9887	36.0751	34.4618	32.3202	33.7805	31.7036	31.9089
ACT_iso	27.1338	25.4562	26.6098	24.8722	26.2662	27.0625	26.1203	24.5149	26.6311	25.8257	25.3093	24.8369	26.1319	27.983	26.0127	25.537	25.0203	26.512	27.5416	25.5006	26.0307	26.8999	26.6259	25.1426
	27.4618	25.4766	26.3623	24.9007	26.1262	27.1943	26.1643	24.5267	26.702	25.8656	25.5538	24.9447	26.2752	27.7636	26.1656	25.6948	24.954	26.7003	27.4987	25.5145	25.7152	27.2362	26.6055	25.1687
	27.3282	25.2878	26.4996	24.6848	26.0795	26.9845	26.0219	24.5239	26.7123	25.8462	25.2707	24.8987	26.2196	27.8144	26.086	25.701	25.029	26.7727	27.5268	25.5122	25.9785	27.6549	26.9661	25.2469
	27.1311	25.5892	26.6451	24.8711	26.0427	26.8927	26.1869	24.5297	26.656	25.7433	25.4661	24.9104	26.093	27.5732	25.9923	25.6694	25.0854	26.6958	27.5058	25.5285	26.056	26.8354	26.8605	25.3204
	27.3638	25.4571	26.6209	24.9281	26.1157	27.0604	26.089	24.4816	26.7243	25.7234	25.4768	24.8898	26.1227	27.4637	25.9884	25.6438	25.0828	26.5662	27.3952	25.475	25.9107	27.0711	26.6258	25.0899
	27.1501	25.5672	26.5416	24.9062	26.2278	26.876	26.1014	24.5048	26.8154	25.7438	25.3025	24.9615	26.2054	27.2681	25.9407	25.6252	24.9866	26.5775	27.5882	25.6624	25.7903	27.7076	26.5609	25.1116
ACT_uni	28.7067	25.587	28.6137	25.814	27.1745	24.8811	27.6704	26.5775	29.8834	26.9015	27.1245	25.7215	26.703	26.5772	27.6926	27.2758	25.9406	26.7467	27.4319	27.6634	26.0721	28.5263	27.1497	26.0847
	28.4335	25.5394	28.1875	25.4258	26.6229	24.8271	27.0288	26.5959	28.7579	27.8647	26.6577	26.2925	27.0257	26.5661	28.4452	27.0928	25.5609	27.4517	27.9778	27.5435	26.2854	28.2501	27.1733	25.9245
	28.299	25.5824	28.1094	26.192	26.0706	24.7512	27.3353	26.7432	29.3112	28.0755	26.0384	25.7994	26.8957	26.7419	27.6708	27.103	25.2316	27.7101	27.9133	27.3168	26.1401	28.5481	27.2331	26.4586
	28.2444	25.5465	28.1853	25.8845	26.6942	24.8364	28.0493	26.0758	29.0614	27.0513	26.5543	25.8347	27.0113	26.5896	28.0348	27.5791	26.0617	27.5284	27.9894	27.556	26.3432	27.979	27.0105	26.2273
	27.9342	25.6466	27.8903	25.8955	27.234	24.4371	27.5299	26.2307	27.9144	27.1874	27.2137	25.6254	26.7229	26.5742	26.575	27.4467	25.88	27.9008	27.575	28.2163	25.8499	27.571	26.9159	26.2801
	27.8317	25.4665	27.683	25.8656	26.5029	24.7474	27.1795	28.0179	28.5773	27.3099	26.0718	26.6256	27.8316	26.5155	27.4969	26.9077	25.6437	26.2276	27.6827	27.7153	25.8709	27.8198	27.166	26.2059
UBQ10-5	25.7044	23.8167	25.7149	24.7576	21.8458	22.0227	24.5913	23.6519	23.9817	22.6686	23.9132	24.443	23.1706	22.0135	23.6457	24.575	21.305	22.6577	24.9594	24.9047	21.7049	22.726	23.6324	23.0687
	25.7647	23.8782	25.6339	24.8302	21.8497	22.0347	24.5872	23.6134	23.9547	22.7026	23.916	24.3201	23.1726	22.0217	23.6016	24.6126	21.2084	22.5978	24.903	24.9063	21.6697	22.7119	23.7202	23.0936
	25.6291	23.8645	25.6889	24.8883	21.8682	22.0069	24.5352	23.6612	23.9433	22.6953	23.8839	24.4175	23.1556	22.031	23.6213	24.6114	21.2985	22.6704	24.8876	24.9215	21.6838	22.7248	23.7104	23.0886
	25.7035	23.8553	25.7232	24.8417	22.1166	22.048	24.6108	23.6836	23.9486	22.7119	23.8886	24.4734	23.1406	22.0408	23.6259	24.6299	21.5183	22.647	24.9174	24.8641	21.7057	22.5871	23.696	23.0864
	25.7028	23.8065	25.7083	24.8221		22.0506	24.5954	23.6794	23.9661	22.696	23.8752	24.3325	23.1696	22.0043	23.601	24.5512	21.3288	22.6656	24.7686	24.9004	21.6905	22.7257	23.7108	23.1016
	25.7191	23.8848	25.8287	24.8502	21.8691	22.0168	24.572	23.7373	23.9933	22.6957	23.9599	24.4352	23.1833	22.0679	23.6181	24.57	21.4148	22.5133	24.8656	24.9188	21.6745	22.7176	23.728	23.0644
RA	26.8612	24.291	26.4684	24.745	25.2225	24.6656	26.3139	24.2564	25.9377	24.5627	25.4393	24.7888	25.2207	24.7376	26.0446	25.7184	24.2525	25.8539	27.7603	25.4671	24.8837	26.6594	26.4207	25.0959
	26.7628	24.4408	26.497	24.6584	25.183	24.7362	26.2316	24.2952	25.9235	24.6462	25.2644	24.8808	25.1267	24.7442	26.0615	25.4939	24.2712	25.8082	27.6457	25.4279	24.8896	26.7383	26.471	25.0964
	26.7739	24.4698	26.5926	24.6713	25.319	24.7917	26.13	24.313	25.9285	24.5617	25.5031	24.7409	25.2536	24.7396	25.8744	25.594	24.222	25.8931	27.7095	25.526	24.8881	26.5375	26.5484	25.1313
	26.7269	24.5211	26.5389	24.7257	25.2043	24.668	26.2422	24.4095	25.8949	24.4248	25.6017	24.7736	25.0576	24.7919	26.017	25.6337	24.217	25.9686	27.6452	25.3272	24.8228	26.5442	26.5979	25.1051
	26.7311	24.4183	26.5251	24.701	25.0906	24.7193	26.3188	24.2287	25.8282	24.5822	25.5027	24.8542	25.1424	24.7797	25.9348	25.631	24.2476	25.8438	27.7267	25.4239	24.7759	26.5704	26.5198	25.1327
	26.777	24.4208	26.4601	24.846	25.2807	24.6793	26.1342	24.3324	25.9449	24.5919	25.4242	24.5899	25.2912	24.6775	25.8386	25.6031	24.2685	24.22	27.8264	25.2932	23.6544	26.0181	26.5469	25.1355
18S_RNA	9.58921	8.7526	8.7163	8.62975	8.48394	8.05629	8.12449	8.65719	10.5472	9.64406	8.82109	8.26716	9.66803	8.8633	9.03943	8.01633	10.2075	8.97042	8.87119	9.15413	9.3693	9.81146	9.79415	8.69749
	9.91754	8.98169	8.70466	8.65095	8.62962	7.70093	8.41056	9.46711	10.5742	9.65719	8.89943	8.49715	9.73052	8.94729	9.07833	8.06633	10.2717	9.07658	8.93668	9.08798	9.47532	9.84953	9.86857	8.71659
	9.8325	8.79968	8.57234	8.4334	8.53879	8.08464	8.30556	8.69143	10.5898	9.65985	8.87978	8.46325	9.746	8.96784	9.12231	8.06646	10.2842	9.01593	8.9881	9.2259	9.45798	9.85575	9.86708	8.69814
	9.87364	8.67285	8.78553	8.51304	8.58323	8.17124	8.41111	8.72241	10.5793	9.69033	8.88518	8.31657	9.7287	8.97246	9.10377	8.09055	10.3216	9.04612	8.95369	9.2194	9.48044	9.86376	9.84604	8.69477
	9.86511	8.72002	8.7661	8.58638	8.55773	8.10945	8.40629	8.69927	10.5572	9.68262	8.84946	8.4596	9.72008	8.93894	9.08105	8.08662	10.2631	9.04119	8.97067	9.3277	9.54094	9.84689	9.87564	8.76577
	9.80099	8.80073	8.65303	8.67154	8.21158	7.76583	8.30063	8.6338	10.579	9.70257	8.92258	8.48759	9.76213	8.96333	9.12069	8.08629	10.2991	9.04065	9.01932	9.21336	9.48894	9.85933	9.89396	8.78947
CDC	29.8065	25.8041	27.5651	27.3578	25.1446	24.4364	27.4365	27.1482	28.1837	26.6912	28.5461	27.4718	27.1866	25.9056	27.8324	27.7741	28.1723	27.0587	27.9819	28.8157	26.4379	27.5142	28.6674	27.9623
	29.3048	25.9212	27.1925	27.2229	25.1952	24.6053	27.2324	27.0183	28.3479	26.8632	28.2141	27.6099	27.2974	26.0357	28.1374	27.8829	28.1297	27.0034	27.8229	29.0288	26.6641	27.72	29.013	27.8524
	29.1533	25.8953	27.5952	27.6154	25.1314	24.608	27.3551	27.1695	28.0696	26.6908	28.2242	27.3042	27.1321	26.0196	28.0346	28.1137	28.3242	27.1259	27.87	29.0092	26.6084	27.6069	28.6963	27.8273
	29.1185	25.975	27.6218	27.6318	25.2385	24.4616	27.19	27.0794	28.5002	26.7973	28.3196	27.3356	27.2841	26.0436	27.868	27.9493	28.5838	26.9509	27.9054	29.2914	26.5056	27.7896	28.8782	27.8927
	29.6815	25.9894	27.5958	27.2857	25.1682	24.5653	27.0491	27.0665	28.443	26.7279	28.1182	27.4966	27.0467	26.1097	28.1236	28.1742	28.2194	27.0653	27.7397	28.868	26.554	27.7564	28.5508	27.8762
	29.7012	25.9969	27.7207	27.4749	25.0091	24.5498	27.5375	27.1681	28.2879	26.6535	28.0046	27.3136	27.1748	26.1301	27.9252	27.8191	28.2147		27.7701	28.8495	26.6659	27.8073	28.5456	27.8491
IF5A	25.6666	22.2207	24.1258	23.2695	21.5886	21.306	23.8098	23.0313	24.8641	23.5925	23.9676	23.6256	23.8696	22.9388	24.173	24.1851	24.8002	23.1824	24.7985	25.017	23.16	24.2603	24.5951	24.1594
	25.5514	22.1648	24.141	23.2818	21.5114	21.2754	24.0471	23.0376	24.8363	23.6196		23.6467	23.7711	23.0175	24.2844	24.2464	24.8738	23.2195	24.8331	25.0039	23.1506	24.0541	24.6626	23.9951
	25.7166	22.183	24.216	23.2417	21.642	21.481	24.2018	23.0725	24.8533	23.5662	24.1123	23.6628	23.8246	23.0329	24.3001	24.2836	24.8578	23.2259	24.8682	24.7658	23.1892	24.4554	24.7747	24.133
	25.6543	22.2023	24.151	23.1448	21.443	21.4348	23.9956	23.0819	24.9052	23.5498	24.0369	23.6206	23.764	23.048	24.2832	24.3	24.8993	23.2067	24.8741	24.7479	23.1505	24.2387	24.6683	24.1699
	25.6189	22.1464	24.282	23.2967	21.6107	21.4364	24.1089	22.9898	24.9315	23.6189	24.0341	23.6393	23.88	23.0321	24.3121	24.4241	24.8275	23.2664	24.8129	24.7828	23.2532	24.2331	24.6952	24.1322
	25.5839	22.2145	24.2424	23.2803	21.5229	21.4429	24.0641	23.0612	24.8461	23.6125	24.0763	23.7218	23.8411	23.05	24.0693	24.3197	24.8225	23.2792	24.8721	24.7881	23.2145	24.2653	24.6443	24.1335
HIS	26.7539	23.4533	24.9834	24.1175	22.9535	22.2923	24.7451	23.7182	24.9571	23.8842	24.56	24.3282	24.1937	23.3412	25.0901	24.6478	24.8846	23.535	25.019	25.5096	23.805	24.339	25.4494	25.1744
	26.9099	23.5255	24.8793	24.1135	23.0272	22.4419	24.9484	23.9355	24.906	23.9157	24.5612	24.2637	24.1554	23.3294	24.9937	24.6262	24.8453	23.5671	24.9945	25.5975	23.9131	24.4284	25.4871	25.4478
	26.7247	23.2456	24.9143	24.104	22.9269	22.3368	24.8959	23.8636	24.9015	23.8229	24.6556	24.3265	24.3258	23.4192	24.9799	24.5123	24.9067	23.7803	25.1843	25.5873	23.7757	24.2759	25.5414	25.2372
	26.7876	23.3391	24.9774	23.9843	22.8383	22.3226	24.863	23.9064	24.9182	23.8012	24.5988	24.2896	24.3115	23.4256	25.0788	24.5641	25.0431	23.5596	25.0012	25.6556	23.8288	24.2993	25.6459	25.2234
	26.8421	23.4158	24.9532	24.2168	22.8133	22.6296	25.0073	23.8045	25.1037	23.8802	24.6301	24.3399	24.3285	23.4984	25.0516	24.6232	25.0134	23.6433	24.9972	25.6772	23.8926	24.2933	25.6079	25.45
	26.7214	23.4335	24.9982	23.4986	22.946	22.3061	24.7696	23.8669	24.9736	23.8679	22.5171	24.4201	24.3458	23.4258		24.5147	24.9427	23.6649	25.1027	25.6772	23.9106	24.2618	25.6706	25.1552
UBQ10-9	27.9646	24.1291	26.0409	25.0297	22.9688	22.8286	26.1946	24.6529	24.6173	24.0422	25.5502	25.4888	23.7891	23.6729	25.7947	25.6493	23.2944	22.2333	25.9647	25.778	22.5373	22.3337	25.5976	24.0691
	27.624	24.0388	26.0051	24.8742	22.8758	22.8386	26.3337	24.6576	24.573	23.973	25.185	25.6269	23.7704	23.6249	26.0005	25.7491	23.3001	22.2864	25.9402	25.8104	22.536	22.4565	25.6348	24.0236
	27.6644	24.1173	25.8901	25.0431	23.0209	22.7752	26.1875	24.6766	24.5552	24.033	25.5482	25.5511	23.7863	23.618	25.8387	25.6663	23.3109	22.2437	25.8822	25.7858	22.5056	22.437	25.5207	24.0467
	27.7218	24.063	26.0352	25.0313	22.9667	22.8289	26.1646	24.7107	24.5667	24.0185	25.5075	25.5173	23.7228	23.6588	25.7991	25.7623	23.3239	22.2785	26.031	25.7234	22.5217	22.4875	25.536	24.0635
	27.4458	24.1783	26.0926	25.0868	22.9595	21.9199	26.0949	24.7154	24.546	23.9969	25.5155	25.432	23.7886	23.6435	25.7693	25.7039	23.2936	22.3095	25.9675	25.8585	22.5066	22.4556	25.534	24.0928
	27.6716	24.0583	25.967	24.9535	23.1087	22.7889	26.2709	24.651	24.5811	24.0099	25.3119	25.5059	23.8114	23.6655	25.9206	25.7617	23.2296	22.3036	25.958	26.0064	22.4737	22.4492	25.516	24.0691
CYP	27.6149	23.8996	24.9691	24.5585	23.6941	22.7309	25.4488	24.5265	25.9059	24.1251	24.8993	26.1334	25.0471	23.4664	25.546	24.9052	26.439	24.5588	26.2915	25.8803	24.693	25.5573	26.6864	25.5223
	27.946	23.8434	25.0942	24.7377	24.4543	22.873	25.2812	24.2564	26.0482	24.0027	24.8644	25.3124	25.0907	23.4434	25.5229	24.9114	26.6013	24.5376	26.2352	25.562	24.7307	25.5212	26.929	25.5222
	27.7806	23.7712	25.2005	24.6768	24.3161	23.0965	25.0493	24.29	26.1555	24.126	25.0851	25.7929	25.1794	23.0736	25.5929	24.8805	26.4697	24.5679	26.1902	26.1692	24.6521	25.5294	26.8338	25.6166
	27.3485	23.8245	25.1986	24.6586	23.7803	23.0815	25.4491	24.1436	25.9862	24.3212	25.084	26.4717	25.2748	23.2552	25.5019	24.9615	26.5663	24.6306	26.0517	26.2335	24.7338	25.4752	26.8845	25.7033
	27.5969	23.9179	25.3434	24.84	23.751	22.8694	25.216	24.3383	26.1632	24.4891	25.2248	26.16	25.6975	23.3078	25.6201	25.0352	26.6365	24.6185	26.1147	26.4204	24.7421	25.849	26.7319	25.8259
	27.6298	23.7765	25.1982	24.2241	23.7435	22.9438	25.332	24.0788	26.0682	24.1726	25.1963	26.1612	25.1913	23.4354		25.0296	26.5644	24.5094	26.1278	26.2986	24.7824	25.4765	26.6985	25.7204
EF1b		34.4328	35.235	36.6439	34.0543	33.7979	35.5064	35.3068	35.4537	35.0942	35.012	36.5057	34.2426	34.0485	37.0488	36.1197	35.7919	34.7872	37.739	36.5174	34.4223	34.6716	36.6354	36.2608
	37.7696	36.2426	36.0267	35.838	35.5282	34.5844	35.7691	36.7975	34.7303	34.5912	36.1389	36.0573	34.8503	33.9777	36.4346	36.2535	35.2523	35.2993	36.7985	36.8493	34.708	34.6806	37.0285	37.0942
	36.2631	35.313	37.1369	37.3469	34.6648	33.6902	37.1444	35.4455	35.1432	36.2462	34.8098	35.6515	35.2582	34.4749	36.3853	35.4307	37.2706	35.1877	36.043	38.3502	35.0729	34.0896	37.2626	36.9984
	36.609	35.4622	36.169	37.072	36.0703	34.282	36.0476	35.1612	35.3376		36.033	36.0067	34.9178	34.8374	36.4213	34.8785	35.5407	34.5598	36.0851	38.2519	34.7336	35.5201	36.6327	36.568
	38.2412	35.3327	37.1233	36.0189	34.9483	34.0674	36.5836	35.2411	35.2884	35.0111	36.0866	36.5017	34.9929	34.5366	36.6449	35.7103	36.1558	34.5819	37.1943	36.2405	35.2692	34.5437	38.5572	37.0489
	37.7806	36.1265	37.0364	35.8526	35.1507	34.1781	35.3413	35.1832	34.7806	34.1736	36.6902	34.8508	34.493	35.2696	37.0537	36.5373	35.7573	35.7616	38.0373	36.7096	34.5266	33.9766		36.8512
UbqCE	35.6287	27.5229	31.3366	29.8131	26.927	24.4703	28.5134	27.9696	36.0356	32.526	37.2373		30.7805	32.5239	38.4235	35.9715	37.1661	36.3916	37.7333	36.7023	29.99	34.02	37.962	35.2562
	35.021	28.1978	31.96	30.1268	26.7672	25.8257	31.0531	27.8071	34.1875	32.8354	38.1957		33.7374	31.6936	38.2701	36.81	37.4158	35.9954			33.8209	35.006
	35.6175	28.2622	31.4177	30.058	27.5784	26.3028	32.9862	29.8568	34.4144	32.0826	37.3616		34.8619	32.4358	37.7847	36.7002		36.0677			38.967	33.823	38.0643
	35.1132	28.2618	31.1973	30.542	27.568	25.9685	34.1795	29.0671	34.9861	32.7597	38.4031		34.4494	31.6644	38.817	37.6994	34.3349	35.5078		36.5603	37.4191	34.0867	39.2318
	30.0402	28.4761		30.0319	27.2162	26.0047	31.4754	28.7431	34.6398	32.5792	38.6752		34.4192	32.3024		32.8431	38.5206	35.2897		31.424	35.845	33.074
	36.6063	27.3419	30.4586	28.8684	28.0275	25.8096	30.9968	35.4698	34.9041	32.9503	38.4413		34.4968	31.6296	38.448	36.4088	38.0184	35.7785	38.2344	37.6631	35.8807	33.5447		38.2406

## Sheet: TS5.2 Average CP
Table S5.2 The average Cp values of candidate house-keeping genes.
Samples name	SSU_S4e	SSU_S8e	DnaJ_A2	CDPK	26S_PRS	LSU_L5e	20S_PSU	TIF5A_iso	TIF5A_uni	ACT_iso	ACT_uni	UBQ10-5	RA	18S_RNA	CDC2	IF5A	HIS	UBQ10-9	CYP	EF1b	UbqCE
PN_1((N3B_Ph)	28.6043	28.7664	29.2474	32.5752	31.7473	31.0714	29.3269	27.3365	38.0345	27.2615	28.2416	25.7039	26.7721	9.81316	29.461	25.632	26.7899	27.6821	27.6528	37.3327	34.6711
PN_2((N3E_Ph)	26.3994	26.5476	28.6596	29.7113	30.2665	28.8515	26.8273	24.6902	33.107	25.4724	25.5614	23.851	24.427	8.78792	25.9303	22.1886	23.4021	24.0975	23.8389	35.485	28.0105
XN_1((N3D_Xy))	27.7957	28.1997	30.3622	30.7995	32.3633	30.5177	28.1624	27.4027	36.2722	26.5465	28.1115	25.7163	26.5137	8.69966	27.5485	24.193	24.951	26.0052	25.1674	36.4545	31.2741
XN_2(N3E_Xy)	25.7327	26.5322	29.5228	30.4364	29.4162	29.2767	26.3945	26.274	35.4789	24.8605	25.8462	24.8317	24.7246	8.58084	27.4314	23.2525	24.0058	25.0031	24.616	36.4621	29.9067
PI_1(P3C_Ph)	27.239	26.4402	28.3705	29.478	30.5955	28.9588	27.7442	23.5026	34.7845	26.143	26.7165	21.9099	25.2167	8.50082	25.1478	21.5531	22.9176	22.9834	23.9566	35.0694	27.3474
PI_2(P3F_Ph)	28.7965	26.89	30.8105	30.2634	32.995	30.0535	28.7653	23.513	33.1751	27.0117	24.7467	22.03	24.71	7.9814	24.5377	21.3961	22.3882	22.6633	22.9325	34.1	25.7303
XI_1(P3C_Xy)	27.4429	27.801	30.339	31.9962	31.6109	30.8412	27.9342	26.8099	36.8952	26.114	27.4655	24.582	26.2284	8.32644	27.3001	24.0379	24.8715	26.2077	25.2961	36.0654	31.534
XI_2(P3F_Xy)	25.3262	26.1726	27.8253	30.2677	29.5345	28.7633	25.922	26.1144	35.9364	24.5136	26.7068	23.6711	24.3059	8.81187	27.1083	23.0457	23.8492	24.6774	24.2723	35.5226	29.8189
PN_3(N5B_Ph)	27.8446	26.7797	27.9155	30.5321	31.32	30.9003	27.9502	24.8861	37.7102	26.7069	28.9176	23.9646	25.9096	10.5711	28.3054	24.8728	24.96	24.5732	26.0545	35.1223	34.8613
PN_4(N5E_Ph)	26.5256	26.2875	26.9306	30.0795	30.5736	29.6452	26.9694	24.0734	36.2833	25.7913	27.3984	22.695	24.5616	9.67277	26.7373	23.5932	23.862	24.0123	24.2061	35.0233	32.6222
XN_3(N5B_Xy)	26.4298	27.0426	28.0629	31.1823	30.3942	29.6375	26.9648	26.8768	33.2595	25.3965	26.6101	23.9061	25.4559	8.87625	28.2378	24.0454	24.2538	25.4364	25.059	35.7951	38.0523
XN_4(N5E_Xy)	25.9423	26.7566	27.5797	30.9228	29.7702	28.7824	26.6408	26.4662	32.5724	24.907	25.9832	24.4036	24.7714	8.41522	27.422	23.6528	24.328	25.5203	26.0053	35.9289	40
PI_3(P5B_Ph)	26.8786	26.7471	26.4422	30.2622	30.7164	29.1031	27.496	24.9899	35.2309	26.1746	27.0317	23.1654	25.182	9.72591	27.187	23.8251	24.2768	23.7781	25.2468	34.7925	33.7909
PI_4(P5E_Ph)	28.4421	26.8142	26.762	30.1078	32.0986	30.2114	28.7941	23.9687	34.0373	27.6444	26.5941	22.0299	24.7451	8.94219	26.0407	23.0199	23.4066	23.6473	23.3303	34.5241	32.0416
XI_3(P5B_Xy)	27.4424	27.6734	28.114	31.6497	31.0687	30.6199	28.0287	26.8693	35.9462	26.031	27.6526	23.6189	25.9618	9.09093	27.9868	24.237	25.0388	25.8538	25.5567	36.6648	38.3487
XI_4(P5F_Xy)	27.0504	27.4647	29.0223	31.7037	30.6337	30.0351	27.7044	27.071	35.1165	25.6452	27.2342	24.5917	25.6124	8.06876	27.9522	24.2932	24.5814	25.7154	24.9539	35.8217	36.0722
PN_5(N7A_Ph)	25.661	25.71	26.9628	29.4382	29.7403	28.5868	26.189	24.0545	32.9559	25.0263	25.7198	21.3456	24.2464	10.2745	28.274	24.8468	24.9393	23.2921	26.5462	35.9614	37.0912
PN_6(N7B_Ph)	27.2772	26.6888	28.4729	30.2999	31.3287	30.0207	27.8223	24.9615	34.9793	26.6374	27.2609	22.6253	25.5979	9.03181	27.0408	23.23	23.625	22.2758	24.5705	35.0296	35.8384
XN_5(N7A_Xy)	29.6949	29.3002	29.8656	32.8974	32.9166	31.7739	30.0864	28.0294	37.4102	27.5094	27.7617	24.8836	27.719	8.95661	27.8483	24.8432	25.0498	25.9573	26.1685	36.9829	37.9839
XN_6(N7B_Xy)	26.7991	27.3606	28.5638	31.3018	30.2951	29.2751	27.5708	27.9815	33.7035	25.5322	27.6686	24.9026	25.4109	9.20474	28.9771	24.8509	25.6174	25.8271	26.094	37.1532	35.5874
PI_5(P7A_Ph)	26.5768	26.0767	27.3087	29.9953	30.627	29.1234	27.0296	24.1187	33.8908	25.9136	26.0936	21.6882	24.6524	9.46882	26.5726	23.1863	23.8543	22.5135	24.7223	34.7888	35.3205
PI_6(P7B_Ph)	28.3602	26.9154	26.9309	30.4877	31.8767	30.3506	28.6296	24.7629	36.2849	27.2342	28.1157	22.6989	26.5113	9.84779	27.6991	24.2511	24.3163	22.4366	25.5681	34.5803	33.9257
XI_5(P7A_Xy)	27.8817	28.2827	29.2649	32.24	31.637	30.0425	28.704	27.8988	33.9769	26.7075	27.1081	23.6996	26.5174	9.85757	28.7252	24.6734	25.567	25.5565	26.794	37.2233	38.4194
XI_6(P7B_Xy)	26.3097	26.9336	27.2058	31.4576	30.1887	29.3022	27.1447	26.9782	32.436	25.18	26.1968	23.0839	25.1161	8.72704	27.8767	24.1205	25.2813	24.0608	25.6518	36.8036	36.7484

## Sheet: TS5.3 Statistics 
Table S5.3 The statistics of Cp values of candidate house-keeping genes (generated in BestKeeper).
	SSU_S4e	SSU_S8e	DnaJ_A2	CDPK	26S_PRS	LSU_L5e	20S_PSU	TIF5A_iso	ACT_iso	ACT_uni	UBQ10-5	RA	18S_RNA	CDC2	IF5A	HIS	UBQ10-9	CYP	EF1b
n	24	24	24	24	24	24	24	24	24	24	24	24	24	24	24	24	24	24	24
geo Mean [CP]	27.16	27.08	28.23	30.82	30.97	29.8	27.68	25.77	26.07	26.92	23.53	25.44	9.07	27.37	23.76	24.42	24.53	25.15	35.79
AR Mean [CP]	27.19	27.09	28.26	30.84	30.99	29.81	27.7	25.82	26.08	26.94	23.57	25.45	9.09	27.39	23.79	24.44	24.57	25.18	35.8
min [CP]	25.33	25.71	26.44	29.44	29.42	28.59	25.92	23.5	24.51	24.75	21.35	24.25	7.98	24.54	21.4	22.39	22.28	22.93	34.1
max [CP]	29.69	29.3	30.81	32.9	33	31.77	30.09	28.03	27.64	28.92	25.72	27.72	10.57	29.46	25.63	26.79	27.68	27.65	37.33
std dev [+/- CP]	0.88	0.68	0.97	0.8	0.84	0.72	0.8	1.37	0.73	0.82	1.03	0.73	0.55	0.86	0.81	0.75	1.21	0.88	0.79
CV [% CP]	3.25	2.5	3.44	2.58	2.71	2.43	2.87	5.32	2.78	3.03	4.38	2.89	6.05	3.13	3.41	3.07	4.94	3.48	2.22
min [x-fold]	-3.58	-2.58	-3.45	-2.61	-2.94	-2.32	-3.39	-4.83	-2.94	-4.51	-4.56	-2.28	-2.13	-7.1	-5.16	-4.09	-4.78	-4.66	-3.22
max [x-fold]	5.78	4.67	5.98	4.21	4.06	3.92	5.29	4.77	2.98	4	4.54	4.86	2.83	4.27	3.65	5.17	8.87	5.65	2.92
std dev [+/- x-fold]	1.84	1.6	1.96	1.74	1.79	1.65	1.74	2.59	1.65	1.76	2.05	1.66	1.46	1.81	1.75	1.68	2.32	1.83	1.73
